# Supplementary material for: Event Files are Common, But Semantic Event Metadata Remain Uneven in OpenNeuro BIDS Datasets
Source: Neuroinformatics. 2026 Jul 8;24(3):40. doi: 10.1007/s12021-026-09797-y (PMC13346197; doi:10.1007/s12021-026-09797-y)
Supplement: Supplementary file 1 — Supplementary Material 1 Reproducibility package containing analysis scripts, requirements, derived CSV/JSON outputs, figures, manifest hashes, validation notes, and the manuscript source Markdown used to reproduce the reported audit tables and figures (ZIP 898 KB) [file 12021_2026_9797_MOESM1_ESM.zip]

Archive with 16 entries (16 files):
- MANIFEST.json
- README.md
- paper/REPRODUCIBILITY.md
- paper/SOURCES.md
- paper/manuscript.md
- requirements.txt
- results/event_header_columns.json
- results/figures/figure1_event_readiness.pdf
- results/figures/figure1_event_readiness.png
- results/figures/figure2_metadata_validation.pdf
- results/figures/figure2_metadata_validation.png
- results/openneuro_event_annotation_dataset_metrics.csv
- results/openneuro_event_annotation_family_summary.csv
- results/openneuro_event_annotation_summary.json
- scripts/run_openneuro_event_annotation_audit.py
- scripts/validate_package.py
