# Supplementary material for: Event Files are Common, But Semantic Event Metadata Remain Uneven in OpenNeuro BIDS Datasets
Source: Neuroinformatics. 2026 Jul 8;24(3):40. doi: 10.1007/s12021-026-09797-y (PMC13346197; doi:10.1007/s12021-026-09797-y)
Supplement: Supplementary file 1 — Supplementary Material 1 Reproducibility package containing analysis scripts, requirements, derived CSV/JSON outputs, figures, manifest hashes, validation notes, and the manuscript source Markdown used to reproduce the reported audit tables and figures (ZIP 898 KB) [file 12021_2026_9797_MOESM1_ESM.zip › MANIFEST.json]

[
  {
    "path": "README.md",
    "bytes": 1701,
    "sha256": "4755e3265bfb9a522fd8ee00ed15e48964edc45b35723bed5bb5ba772e60dfd1"
  },
  {
    "path": "paper/REPRODUCIBILITY.md",
    "bytes": 1064,
    "sha256": "565cfe7c71216c3aa19bcb70440a9faec1cc73101ee8880e3b5bcbe59a9bb3d1"
  },
  {
    "path": "paper/SOURCES.md",
    "bytes": 1527,
    "sha256": "b26ddcff51e736968fceebbc67f543e16ce4d1fead5b357915e3ab9581f4099c"
  },
  {
    "path": "paper/manuscript.md",
    "bytes": 28508,
    "sha256": "4daf846d9824e6451c94ee5c0ca90ffe2034a4b92c543c0a7eb8f40e96666322"
  },
  {
    "path": "requirements.txt",
    "bytes": 80,
    "sha256": "81b7738684a4b03621c6f8dea1aec0643a29587f8af8fcf29b9b97a88b2b3611"
  },
  {
    "path": "results/event_header_columns.json",
    "bytes": 160764,
    "sha256": "f95a43bb65c608723ea6403d6f294526abbd78e5bcb5e3036cdb5126b70412dc"
  },
  {
    "path": "results/figures/figure1_event_readiness.pdf",
    "bytes": 22127,
    "sha256": "b49595dc2ecc7237f087863c664ffd67f2a0971e7d28323ad51e05642eb82870"
  },
  {
    "path": "results/figures/figure1_event_readiness.png",
    "bytes": 409994,
    "sha256": "d5810aa55e164f1068840b880db61b92f366786bef1f720dd3950dee9446e2e0"
  },
  {
    "path": "results/figures/figure2_metadata_validation.pdf",
    "bytes": 27040,
    "sha256": "e9733f2b78d9256751472962e90920e8bd1ef0b78b4cbadb59165df8421a31b2"
  },
  {
    "path": "results/figures/figure2_metadata_validation.png",
    "bytes": 456217,
    "sha256": "bc55c273fe67c72158c6dd7f9cca1375ad46c3b4d8280e8dbd331d50d4ecfa20"
  },
  {
    "path": "results/openneuro_event_annotation_dataset_metrics.csv",
    "bytes": 781075,
    "sha256": "a34f2ca46f4b06146a5fce7f8ec05b1219c7f21fef246b3713c30c08ad9a06c1"
  },
  {
    "path": "results/openneuro_event_annotation_family_summary.csv",
    "bytes": 2614,
    "sha256": "e431c98ae6e7a155cb43c3f6eb8ad6d25792b5ba3f8fa6c1324773944e15badc"
  },
  {
    "path": "results/openneuro_event_annotation_summary.json",
    "bytes": 26888,
    "sha256": "6767aedf6b4da55daf442bdf9c4485dd8f7e926552edd52864ab0da649f8ceda"
  },
  {
    "path": "scripts/run_openneuro_event_annotation_audit.py",
    "bytes": 77161,
    "sha256": "01d5d0496dd7ea9f51eb63fa5a97d84fe7ef7f0fdf2d9dacda7641efe544dac3"
  },
  {
    "path": "scripts/validate_package.py",
    "bytes": 7729,
    "sha256": "8fdb09a059292ab7b7490bcf4658e005e1a46509b023a3a75179951a55dc997c"
  }
]
