# Supplementary material for: Event Files are Common, But Semantic Event Metadata Remain Uneven in OpenNeuro BIDS Datasets
Source: Neuroinformatics. 2026 Jul 8;24(3):40. doi: 10.1007/s12021-026-09797-y (PMC13346197; doi:10.1007/s12021-026-09797-y)
Supplement: Supplementary file 1 — Supplementary Material 1 Reproducibility package containing analysis scripts, requirements, derived CSV/JSON outputs, figures, manifest hashes, validation notes, and the manuscript source Markdown used to reproduce the reported audit tables and figures (ZIP 898 KB) [file 12021_2026_9797_MOESM1_ESM.zip › README.md]

# OpenNeuro Event Annotation Readiness Audit

This repository contains a metadata and bounded text-range reproducibility package for the paper:

**Event files are common, but semantic event metadata remain uneven in OpenNeuro BIDS datasets**

Journal: Neuroinformatics

Author: Yuxuan Xu

Affiliation: College of Computing, Georgia Institute of Technology, Atlanta, GA, United States

Corresponding author: Yuxuan Xu, yxu923@gatech.edu

To validate the submitted derived outputs, run:

```bash
python3 -m venv .venv
. .venv/bin/activate
pip install -r requirements.txt
python scripts/validate_package.py .
```

The package also contains the live-query analysis script. Running
`python scripts/run_openneuro_event_annotation_audit.py --root .` will query current
public OpenNeuro metadata and may not reproduce the exact 2026-06-25 counts if
OpenNeuro records have changed. The submitted derived CSV/JSON outputs are the frozen
records used for the manuscript tables and figures.

The completed run summarized here used `1713` public
latest snapshots and `1483` event relevant snapshots.
The script caches OpenNeuro metadata, small event JSON sidecars, and bounded TSV text ranges
under `data/cache/` so interrupted runs can resume. It does not download raw neural data.
The TSV text ranges are used only to parse event-file header columns.

Outputs:

- `results/openneuro_event_annotation_dataset_metrics.csv`
- `results/openneuro_event_annotation_family_summary.csv`
- `results/openneuro_event_annotation_summary.json`
- `results/event_header_columns.json`
- `results/figures/figure1_event_readiness.*`
- `results/figures/figure2_metadata_validation.*`
- `paper/REPRODUCIBILITY.md`
- `MANIFEST.json`
