# Supplementary material for: Event Files are Common, But Semantic Event Metadata Remain Uneven in OpenNeuro BIDS Datasets
Source: Neuroinformatics. 2026 Jul 8;24(3):40. doi: 10.1007/s12021-026-09797-y (PMC13346197; doi:10.1007/s12021-026-09797-y)
Supplement: Supplementary file 1 — Supplementary Material 1 Reproducibility package containing analysis scripts, requirements, derived CSV/JSON outputs, figures, manifest hashes, validation notes, and the manuscript source Markdown used to reproduce the reported audit tables and figures (ZIP 898 KB) [file 12021_2026_9797_MOESM1_ESM.zip › paper/REPRODUCIBILITY.md]

# Reproducibility Note

Generated at `2026-06-26T13:32:43+00:00` from the OpenNeuro GraphQL endpoint:

`https://openneuro.org/crn/graphql`

The analysis intentionally downloaded only:

- dataset and latest-snapshot metadata exposed by the OpenNeuro API;
- recursive file names, sizes, and URLs for latest public snapshots;
- `events.json` and `_events.json` sidecars up to 2 MB, ranked toward inherited/task-level files;
- the first 8 KB of sampled `events.tsv` or `_events.tsv` files to inspect the first
  header line (default cap: 12 TSV files per dataset). These bounded text ranges may
  include early event rows, but downstream analysis uses only the parsed header columns.

No raw `.nii`, EEG/MEG/iEEG binary, NWB, or MATLAB data files were downloaded.

Primary inclusion denominator: latest public OpenNeuro snapshots with either
OpenNeuro task metadata or an observed event TSV. A broader functional/electrophysiology
denominator is retained in `openneuro_event_annotation_summary.json` as a sensitivity analysis.

File-tree fetch errors in the run: `2`.
