# Supplementary material for: Event Files are Common, But Semantic Event Metadata Remain Uneven in OpenNeuro BIDS Datasets
Source: Neuroinformatics. 2026 Jul 8;24(3):40. doi: 10.1007/s12021-026-09797-y (PMC13346197; doi:10.1007/s12021-026-09797-y)
Supplement: Supplementary file 1 — Supplementary Material 1 Reproducibility package containing analysis scripts, requirements, derived CSV/JSON outputs, figures, manifest hashes, validation notes, and the manuscript source Markdown used to reproduce the reported audit tables and figures (ZIP 898 KB) [file 12021_2026_9797_MOESM1_ESM.zip › paper/SOURCES.md]

# Sources Checked

Access date for web sources: 2026-06-25.

- OpenNeuro API documentation: https://docs.openneuro.org/api.html
- OpenNeuro resource article: https://elifesciences.org/articles/71774
- BIDS events specification: https://bids-specification.readthedocs.io/en/stable/modality-agnostic-files/events.html
- BIDS common principles and inheritance principle: https://bids-specification.readthedocs.io/en/stable/common-principles.html
- BIDS dataset description specification: https://bids-specification.readthedocs.io/en/stable/modality-agnostic-files/dataset-description.html
- BIDS Validator: https://github.com/bids-standard/bids-validator
- EEG-BIDS article: https://www.nature.com/articles/s41597-019-0104-8
- MEG-BIDS article: https://www.nature.com/articles/sdata2018110
- iEEG-BIDS article: https://www.nature.com/articles/s41597-019-0105-7
- OpenNeuro data management plans and DOI description: https://docs.openneuro.org/policy/data_management_plans.html
- HED FAIR functionality article: https://link.springer.com/article/10.1007/s12021-021-09537-4
- HED event-context article: https://www.sciencedirect.com/science/article/pii/S1053811921010387
- NEMAR article: https://academic.oup.com/database/article/doi/10.1093/database/baac096/6823529
- FAIR principles article: https://www.nature.com/articles/sdata201618
- Neuroinformatics aims and scope: https://link.springer.com/journal/12021/aims-and-scope
- Neuroinformatics submission guidelines: https://link.springer.com/journal/12021/submission-guidelines
