# Supplementary material for: Event Files are Common, But Semantic Event Metadata Remain Uneven in OpenNeuro BIDS Datasets
Source: Neuroinformatics. 2026 Jul 8;24(3):40. doi: 10.1007/s12021-026-09797-y (PMC13346197; doi:10.1007/s12021-026-09797-y)
Supplement: Supplementary file 1 — Supplementary Material 1 Reproducibility package containing analysis scripts, requirements, derived CSV/JSON outputs, figures, manifest hashes, validation notes, and the manuscript source Markdown used to reproduce the reported audit tables and figures (ZIP 898 KB) [file 12021_2026_9797_MOESM1_ESM.zip › results/event_header_columns.json]

{
  "ds000001": [
    "cash_demean",
    "control_pumps_demean",
    "duration",
    "explode_demean",
    "onset",
    "pumps_demean",
    "response_time",
    "trial_type"
  ],
  "ds000002": [
    "Correct",
    "Feedback",
    "Response",
    "StimCond",
    "StimulusNum",
    "TrialNum",
    "duration",
    "feedback",
    "onset",
    "response_time",
    "trial_type"
  ],
  "ds000003": [
    "duration",
    "onset",
    "trial_type"
  ],
  "ds000005": [
    "PTval",
    "distance from indifference",
    "duration",
    "gain",
    "loss",
    "onset",
    "parametric gain",
    "parametric loss",
    "respcat",
    "respnum",
    "response_time"
  ],
  "ds000006": [
    "duration",
    "onset",
    "trial_type"
  ],
  "ds000007": [
    "SSD",
    "TrialType",
    "cond",
    "duration",
    "model",
    "onset",
    "trial_type"
  ],
  "ds000008": [
    "CorrectGo",
    "Response",
    "SSD",
    "Stimulus",
    "SuccStop",
    "TrialType",
    "duration",
    "onset",
    "response_time",
    "trial_type"
  ],
  "ds000009": [
    "duration",
    "duration_orig",
    "image_num",
    "image_type",
    "onset",
    "onset_orig",
    "rating_par_orig",
    "reaction_time",
    "response",
    "trial_num",
    "trial_type",
    "trial_type_orig"
  ],
  "ds000011": [
    "duration",
    "onset",
    "trial_type"
  ],
  "ds000017": [
    "duration",
    "onset",
    "trial_type"
  ],
  "ds000030": [
    "duration",
    "onset",
    "trial_type",
    "value"
  ],
  "ds000031": [
    "duration",
    "onset",
    "trial_type"
  ],
  "ds000051": [
    "duration",
    "onset",
    "trial_type"
  ],
  "ds000052": [
    "cond",
    "duration",
    "onset",
    "trial_type"
  ],
  "ds000053": [
    "duration",
    "gains",
    "losses",
    "missing_trials",
    "normalized_rt",
    "onset",
    "outcome"
  ],
  "ds000101": [
    "Rsponse",
    "StimVar",
    "Stimulus",
    "behav_unlabeled",
    "cond",
    "correctness",
    "duration",
    "onset",
    "trial_type"
  ],
  "ds000102": [
    "Rsponse",
    "StimVar",
    "Stimulus",
    "cond",
    "correctness",
    "duration",
    "onset",
    "response_time",
    "trial_type"
  ],
  "ds000105": [
    "duration",
    "onset",
    "trial_type"
  ],
  "ds000107": [
    "0",
    "1",
    "2",
    "3",
    "duration",
    "onset",
    "trial_type"
  ],
  "ds000108": [
    "duration",
    "onset",
    "trial_type"
  ],
  "ds000109": [
    "ConditionCode",
    "CorrectAnswerCode",
    "KeyPressed",
    "ResponseTime",
    "StoryCode",
    "duration",
    "onset",
    "trial_type"
  ],
  "ds000110": [
    "Obj_Acc_RT",
    "Obj_Accuracy",
    "Object_Cond",
    "Subseq_Recog",
    "Subseq_Recog_RT",
    "Subseq_Source_Mem_Acc",
    "Subseq_Source_Mem_Acc_RT",
    "Validity_Cond",
    "duration",
    "onset",
    "trial_type"
  ],
  "ds000113": [
    "audiotime",
    "duration",
    "frameidx",
    "onset",
    "videotime"
  ],
  "ds000114": [
    "duration",
    "onset",
    "trial_type",
    "weight"
  ],
  "ds000115": [
    "duration",
    "onset",
    "response_time",
    "trial_type"
  ],
  "ds000116": [
    "Response",
    "Stimulus",
    "duration",
    "onset",
    "response_time",
    "trial_type"
  ],
  "ds000117": [
    "button_pushed",
    "circle_duration",
    "duration",
    "onset",
    "response_time",
    "stim_file",
    "trial_type",
    "trigger"
  ],
  "ds000119": [
    "cue_position",
    "duration",
    "latency",
    "onset",
    "run_type",
    "score",
    "score_txt",
    "trial_type"
  ],
  "ds000120": [
    "duration",
    "eptrno",
    "latency",
    "onset",
    "score",
    "score_txt",
    "stim_dot_position",
    "targetxdat",
    "trial_phase",
    "trial_type"
  ],
  "ds000121": [
    "XDAT",
    "duration",
    "eprime_frame_name",
    "eprime_pres_number",
    "latency",
    "onset",
    "score",
    "stim_dot_position",
    "trial_num"
  ],
  "ds000122": [
    "ReactionTime",
    "ResponseButtonCode",
    "TargetNontarget",
    "TaskLevel",
    "duration",
    "onset",
    "onset_block",
    "onset_trial",
    "trial_type"
  ],
  "ds000133": [],
  "ds000138": [
    "duration",
    "mechanical stimulation with brush consisting of 15 stiff von-Frey-hairs",
    "onset",
    "trial_type"
  ],
  "ds000140": [
    "duration",
    "onset",
    "ratings",
    "regulate-up/down",
    "temperature"
  ],
  "ds000144": [
    "duration",
    "onset",
    "stim_emotion"
  ],
  "ds000148": [
    "duration",
    "onset",
    "trial_type"
  ],
  "ds000149": [
    "RT",
    "actual_TR",
    "block_kind",
    "current_block",
    "duration",
    "fixation_kind",
    "onset",
    "response",
    "run#",
    "stim_n/ame"
  ],
  "ds000157": [
    "duration",
    "onset",
    "trial_type"
  ],
  "ds000158": [],
  "ds000164": [
    "condition",
    "correct",
    "duration",
    "onset",
    "response_time"
  ],
  "ds000168": [
    "duration",
    "onset",
    "task"
  ],
  "ds000170": [
    "duration",
    "name",
    "onset",
    "trial_type"
  ],
  "ds000171": [
    "duration",
    "onset",
    "trial_type"
  ],
  "ds000172": [],
  "ds000174": [],
  "ds000200": [
    "duration",
    "onset",
    "trial_type"
  ],
  "ds000201": [
    "KSS_rating",
    "duration",
    "onset",
    "onset_uncorrected",
    "response_time",
    "trial_type"
  ],
  "ds000202": [],
  "ds000203": [
    "duration",
    "event_type",
    "onset"
  ],
  "ds000204": [],
  "ds000205": [
    "StimulusID",
    "StimulusType",
    "arousal",
    "duration",
    "onset",
    "valence"
  ],
  "ds000206": [],
  "ds000208": [],
  "ds000210": [
    "Condition",
    "CueWord",
    "IAPSIdentifier",
    "ResponseTime",
    "TrialNumber",
    "VividnessRating",
    "duration",
    "onset"
  ],
  "ds000212": [
    "RT",
    "condition",
    "duration",
    "item",
    "key",
    "onset"
  ],
  "ds000213": [
    "duration",
    "onset",
    "trial_type"
  ],
  "ds000214": [
    "duration",
    "onset",
    "response_time",
    "trial_type"
  ],
  "ds000216": [],
  "ds000217": [
    "destination",
    "duration",
    "onset",
    "route_number",
    "test_RT",
    "test_correct",
    "test_picture",
    "test_response",
    "test_type",
    "trial_type"
  ],
  "ds000218": [
    "duration",
    "onset",
    "pleasantness",
    "product",
    "stimulus"
  ],
  "ds000219": [
    "duration",
    "onset",
    "pleasantness",
    "product",
    "stimulus"
  ],
  "ds000220": [],
  "ds000221": [],
  "ds000222": [
    "chose_old",
    "condchosen",
    "duration",
    "house_old",
    "onset",
    "outcome",
    "truecond"
  ],
  "ds000223": [
    "SV_LL",
    "SV_SS",
    "SV_diff",
    "amountLL",
    "amountSS",
    "choice",
    "delayLL",
    "delaySS",
    "duration",
    "onset",
    "response_time"
  ],
  "ds000224": [
    "duration",
    "onset",
    "trial_type"
  ],
  "ds000228": [],
  "ds000229": [
    "duration",
    "onset",
    "stimulus"
  ],
  "ds000231": [
    "duration",
    "onset",
    "stimulus"
  ],
  "ds000232": [
    "duration",
    "onset",
    "trial_type"
  ],
  "ds000233": [
    "behavior",
    "duration",
    "mirror",
    "onset",
    "repetition",
    "response_time",
    "stim_file",
    "task",
    "taxonomy",
    "trial_type"
  ],
  "ds000234": [
    "duration",
    "onset",
    "trial_type"
  ],
  "ds000235": [],
  "ds000236": [],
  "ds000237": [
    "Interval2.OnsetTime",
    "LetterFinger",
    "Number",
    "TextDisplay1.OnsetTime",
    "TextDisplay2.OnsetTime",
    "Trial",
    "duration",
    "onset",
    "trial_type"
  ],
  "ds000238": [
    "Var4",
    "duration",
    "onset",
    "stimulus"
  ],
  "ds000239": [],
  "ds000240": [],
  "ds000241": [
    "duration",
    "event_type",
    "onset",
    "stim_id"
  ],
  "ds000243": [],
  "ds000244": [
    "duration",
    "onset",
    "trial_type"
  ],
  "ds000245": [],
  "ds000246": [],
  "ds000247": [],
  "ds000248": [
    "duration",
    "sample",
    "trial_type",
    "value",
    "﻿onset"
  ],
  "ds000249": [
    "duration",
    "onset",
    "outcome",
    "outcome_time",
    "response",
    "response_time",
    "trial_type"
  ],
  "ds000253": [
    "Task",
    "duration",
    "onset"
  ],
  "ds000254": [
    "duration",
    "onset",
    "trial_type",
    "weight"
  ],
  "ds000255": [
    "duration",
    "onset",
    "stimulus_pattern",
    "trial_type"
  ],
  "ds000256": [
    "TODO -- fill in rows and add more tab-separated columns if desired",
    "duration",
    "onset",
    "response_time",
    "trial_type"
  ],
  "ds000258": [
    "duration",
    "onset",
    "trial_type"
  ],
  "ds001021": [
    "duration",
    "onset",
    "trial_type"
  ],
  "ds001037": [],
  "ds001105": [
    "duration",
    "onset",
    "response_time",
    "trial_type"
  ],
  "ds001107": [
    "audiotime",
    "duration",
    "frameidx",
    "onset",
    "videotime"
  ],
  "ds001110": [
    "duration",
    "onset",
    "stim_file"
  ],
  "ds001131": [
    "duration",
    "onset",
    "stim_file"
  ],
  "ds001132": [
    "duration",
    "onset"
  ],
  "ds001145": [
    "duration",
    "onset"
  ],
  "ds001168": [],
  "ds001178": [
    "duration",
    "iti_length",
    "iti_start_time",
    "onset",
    "points_earned",
    "response",
    "response_time",
    "stimulus",
    "trial_type"
  ],
  "ds001218": [
    "duration",
    "onset",
    "response_time",
    "trial_type"
  ],
  "ds001226": [],
  "ds001228": [
    "duration",
    "event type",
    "onset",
    "partner (1=human,2=computer)",
    "trial type"
  ],
  "ds001229": [
    "b_ldacc",
    "b_pmacc",
    "block",
    "categ",
    "categor",
    "category",
    "cond",
    "delay",
    "duration",
    "ld_acc",
    "m_ldrt",
    "nBack",
    "nld_hit",
    "nld_mis",
    "nld_tot",
    "npm_fa",
    "nprobes",
    "onset",
    "pm_hit",
    "pm_miss",
    "trial",
    "type"
  ],
  "ds001232": [
    "acc",
    "answer",
    "block",
    "cond",
    "delay",
    "duration",
    "onset",
    "resp",
    "rsvp",
    "rt",
    "trial"
  ],
  "ds001233": [
    "correct",
    "duration",
    "onset",
    "stim_file",
    "trialType"
  ],
  "ds001235": [
    "duration",
    "onset",
    "trial_type"
  ],
  "ds001241": [
    "correct",
    "duration",
    "onset",
    "response_time",
    "stim_file",
    "trial_type"
  ],
  "ds001242": [
    "duration",
    "onset",
    "trial_type"
  ],
  "ds001246": [
    "category_index",
    "duration",
    "event_type",
    "image_index",
    "onset",
    "response_time",
    "stimulus_id",
    "stimulus_name",
    "trial_no"
  ],
  "ds001247": [
    "condition",
    "duration",
    "onset",
    "trial"
  ],
  "ds001293": [
    "duration",
    "lh_orientation",
    "onset",
    "rh_orientation"
  ],
  "ds001297": [
    "duration",
    "onset",
    "trial_type"
  ],
  "ds001299": [
    "RT",
    "RTHold",
    "catch",
    "duration",
    "line_pct",
    "missed",
    "onset",
    "phase",
    "probe",
    "problem_trial",
    "response",
    "trial_type"
  ],
  "ds001302": [
    "category",
    "duration",
    "feedback_duration",
    "object_classes",
    "onset",
    "onset_feedback",
    "response",
    "response_time",
    "trial_type"
  ],
  "ds001306": [
    "duration",
    "event_type",
    "onset"
  ],
  "ds001338": [
    "duration",
    "onset",
    "stim_file"
  ],
  "ds001339": [
    "Run",
    "Trial",
    "duration",
    "image",
    "onset"
  ],
  "ds001344": [
    "duration",
    "onset",
    "trial_type"
  ],
  "ds001345": [
    "acc",
    "condition",
    "duration",
    "onset",
    "response",
    "rt",
    "stimuli",
    "target"
  ],
  "ds001353": [
    "duration",
    "onset",
    "response_time",
    "trial_type"
  ],
  "ds001357": [
    "duration",
    "events",
    "onset"
  ],
  "ds001365": [],
  "ds001371": [
    "duration",
    "onset",
    "response_time",
    "trial_type"
  ],
  "ds001378": [],
  "ds001379": [],
  "ds001386": [],
  "ds001399": [
    "duration",
    "onset",
    "type"
  ],
  "ds001408": [],
  "ds001415": [
    "answer",
    "correct_answer",
    "duration",
    "is_correct",
    "onset",
    "response_type",
    "sparse",
    "stim_file",
    "task",
    "trial_type"
  ],
  "ds001417": [
    "RT",
    "cue_onset",
    "duration",
    "fixation_onset",
    "is_HV",
    "is_go",
    "item_name",
    "item_rank",
    "onset"
  ],
  "ds001419": [
    "duration",
    "onset",
    "trial_content",
    "trial_type"
  ],
  "ds001420": [],
  "ds001421": [],
  "ds001430": [
    "block",
    "duration",
    "onset",
    "reaction_time",
    "repetition",
    "response",
    "stim cat",
    "task",
    "trial"
  ],
  "ds001439": [
    "duration",
    "onset",
    "trial_type"
  ],
  "ds001450": [],
  "ds001454": [
    "accuracy",
    "duration",
    "item",
    "onset",
    "reaction_time",
    "repeat"
  ],
  "ds001461": [],
  "ds001486": [
    "accuracy",
    "duration",
    "onset",
    "prime_stim",
    "response_time",
    "target_stim",
    "trial_type"
  ],
  "ds001491": [
    "condition",
    "duration",
    "intensity_response",
    "onset",
    "pleasantness_response",
    "stimulus_trial",
    "stimulus_type",
    "trial_action"
  ],
  "ds001497": [
    "duration",
    "onset",
    "trial_type"
  ],
  "ds001499": [
    "ImgName",
    "ImgType",
    "RT",
    "Response",
    "Run",
    "Sess",
    "StimOff(s)",
    "StimOn(s)",
    "Subj",
    "Trial",
    "duration",
    "onset",
    "stim_file"
  ],
  "ds001506": [
    "category_index",
    "duration",
    "event_type",
    "image_index",
    "onset",
    "response_time",
    "stimulus_id",
    "stimulus_name"
  ],
  "ds001510": [
    "duration",
    "onset",
    "trial_type"
  ],
  "ds001511": [
    "duration",
    "onset",
    "trial_type"
  ],
  "ds001517": [
    "duration",
    "onset"
  ],
  "ds001521": [
    "duration",
    "onset"
  ],
  "ds001525": [
    "duration",
    "onset",
    "trial_type"
  ],
  "ds001529": [],
  "ds001534": [
    "actual_calories",
    "duration",
    "food_rating",
    "image_number",
    "onset",
    "presented_calories",
    "text",
    "trial_type"
  ],
  "ds001541": [
    "duration",
    "onset",
    "trial_type"
  ],
  "ds001545": [
    "duration",
    "onset",
    "stim_file",
    "trial_type"
  ],
  "ds001547": [
    "duration",
    "onset",
    "trial_content",
    "trial_type"
  ],
  "ds001551": [
    "duration",
    "onset",
    "trial_type"
  ],
  "ds001553": [
    "duration",
    "onset",
    "trial_type"
  ],
  "ds001554": [
    "duration",
    "onset",
    "stim_file"
  ],
  "ds001555": [
    "duration",
    "onset",
    "trial_type"
  ],
  "ds001563": [],
  "ds001566": [],
  "ds001576": [
    "duration",
    "onset"
  ],
  "ds001590": [
    "condition",
    "duration",
    "onset"
  ],
  "ds001591": [],
  "ds001595": [],
  "ds001597": [
    "correct",
    "duration",
    "onset",
    "trial_type"
  ],
  "ds001600": [],
  "ds001607": [
    "RT",
    "choice",
    "duration",
    "onset",
    "repeat",
    "rwdval",
    "type"
  ],
  "ds001608": [
    "clip_id",
    "duration",
    "mem_type",
    "onset",
    "trial_type"
  ],
  "ds001612": [],
  "ds001614": [
    "Block",
    "CorrResp",
    "Image",
    "RT",
    "Resp",
    "Trial",
    "duration",
    "onset",
    "repeat",
    "type"
  ],
  "ds001618": [
    "condition",
    "duration",
    "onset"
  ],
  "ds001621": [
    "accuracy",
    "duration",
    "item",
    "onset",
    "reaction_time",
    "rotation",
    "stim_file"
  ],
  "ds001634": [
    "duration",
    "load_type",
    "onset",
    "processing_stage",
    "trial_type"
  ],
  "ds001635": [
    "duration",
    "load_type",
    "onset",
    "processing_stage",
    "trial_type"
  ],
  "ds001652": [
    "duration",
    "onset",
    "trial_type"
  ],
  "ds001653": [],
  "ds001705": [],
  "ds001715": [
    "BlockNum",
    "BlockTrialNum",
    "Choice_isRight",
    "ColorReward",
    "MotionReward",
    "RT",
    "SignedColorCohRight",
    "SignedMotionCohRight",
    "duration",
    "isMissedTrial",
    "onset"
  ],
  "ds001720": [],
  "ds001722": [
    "RT",
    "duration",
    "item",
    "key",
    "onset",
    "trial_type"
  ],
  "ds001725": [],
  "ds001728": [],
  "ds001734": [
    "RT",
    "duration",
    "gain",
    "loss",
    "onset",
    "participant_response"
  ],
  "ds001740": [
    "duration",
    "expected_response",
    "given_response",
    "onset",
    "response_time",
    "trial_type"
  ],
  "ds001743": [],
  "ds001745": [
    "duration",
    "onset",
    "word"
  ],
  "ds001747": [],
  "ds001748": [
    "duration",
    "onset",
    "trial_type"
  ],
  "ds001751": [
    "accuracy",
    "block",
    "duration",
    "onset",
    "rt",
    "run",
    "subject",
    "trial_type"
  ],
  "ds001761": [
    "duration",
    "onset",
    "trial_type"
  ],
  "ds001762": [
    "Choice_isForage",
    "Choice_isLeft",
    "ExcludeBlock",
    "ExpValueLeft",
    "ExpValueRight",
    "OfferValue",
    "RT",
    "SearchCosts",
    "SearchEvidence",
    "SearchValue",
    "duration",
    "onset",
    "stage"
  ],
  "ds001769": [],
  "ds001771": [
    "answer",
    "duration",
    "expected_answer",
    "file",
    "onset",
    "reaction_time",
    "trial_type"
  ],
  "ds001775": [
    "ProperName",
    "categ",
    "cond",
    "duration",
    "onset",
    "restudyDuration",
    "stim_file",
    "trial"
  ],
  "ds001780": [],
  "ds001784": [],
  "ds001785": [
    "confidence",
    "duration",
    "event_sample",
    "event_value",
    "onset",
    "response_time",
    "response_time2",
    "sdt",
    "stimamp",
    "stimon",
    "trial_type"
  ],
  "ds001787": [
    "duration",
    "onset",
    "response_time",
    "sample",
    "trial_type",
    "value"
  ],
  "ds001796": [
    "accuracy",
    "duration",
    "onset",
    "response_time",
    "trial_type"
  ],
  "ds001810": [
    "duration",
    "onset",
    "sample",
    "type",
    "value"
  ],
  "ds001814": [
    "FixOnset",
    "ITI",
    "LeftKey",
    "Offset",
    "ResponseOnset",
    "ResponseTime",
    "ResponseType",
    "ResultOnset",
    "Reward",
    "RewardOnset",
    "RewardType",
    "RiskOnset",
    "RiskType",
    "Shock",
    "ShockOnset",
    "TimeType",
    "Trial",
    "duration",
    "onset"
  ],
  "ds001818": [
    "description",
    "duration",
    "onset",
    "parametric_modulation",
    "regressor"
  ],
  "ds001832": [],
  "ds001838": [
    "Condition Name",
    "duration",
    "onset"
  ],
  "ds001839": [
    "duration",
    "onset",
    "trial_type"
  ],
  "ds001840": [
    "clip_id",
    "clip_type",
    "duration",
    "mem_type",
    "memorize",
    "onset",
    "trial_type"
  ],
  "ds001847": [
    "duration",
    "onset"
  ],
  "ds001848": [
    "Condition Name",
    "duration",
    "onset"
  ],
  "ds001849": [],
  "ds001875": [],
  "ds001882": [
    "agent",
    "choice",
    "delay_left",
    "delay_right",
    "duration",
    "money_left",
    "money_right",
    "onset"
  ],
  "ds001883": [
    "agent",
    "choice",
    "duration",
    "money_left",
    "money_right",
    "onset",
    "probability_left",
    "probability_right"
  ],
  "ds001890": [],
  "ds001894": [
    "A_stim",
    "B_stim",
    "accuracy",
    "duration",
    "onset",
    "response_time",
    "trial_type"
  ],
  "ds001907": [
    "duration",
    "onset",
    "trial_type"
  ],
  "ds001912": [
    "duration",
    "onset",
    "trial_type"
  ],
  "ds001921": [
    "Choice_isForage",
    "Choice_isLeft",
    "ExcludeBlock",
    "ExpValueLeft",
    "ExpValueRight",
    "OfferValue",
    "RT",
    "SearchCosts",
    "SearchEvidence",
    "SearchValue",
    "duration",
    "onset",
    "trial_type"
  ],
  "ds001923": [
    "Choice_isForage",
    "Choice_isLeft",
    "ExcludeBlock",
    "ExpValueLeft",
    "ExpValueRight",
    "OfferValue",
    "RT",
    "SearchCosts",
    "SearchEvidence",
    "SearchValue",
    "duration",
    "onset",
    "trial_type"
  ],
  "ds001926": [],
  "ds001927": [],
  "ds001928": [],
  "ds001942": [
    "TODO -- fill in rows and add more tab-separated columns if desired",
    "duration",
    "onset",
    "response_time",
    "stim_file",
    "trial_type"
  ],
  "ds001945": [],
  "ds001946": [
    "Action",
    "BlockNum",
    "Cue",
    "CueFile",
    "Outcome",
    "OutcomeFile",
    "Predictiveness",
    "RT",
    "Timescale",
    "TrialNum",
    "duration",
    "onset"
  ],
  "ds001971": [
    "duration",
    "onset",
    "response_time",
    "sample",
    "trial_type",
    "value"
  ],
  "ds001972": [],
  "ds001978": [],
  "ds001981": [
    "duration",
    "onset"
  ],
  "ds001984": [],
  "ds002000": [
    "duration",
    "modality",
    "onset",
    "operation",
    "recalled",
    "rt",
    "stimulus",
    "trial_type",
    "word"
  ],
  "ds002001": [],
  "ds002006": [
    "CHOSE_RIGHT",
    "ITEM_ISOLD",
    "LIKING_RATING",
    "OLD_ON_LEFT",
    "RESPONSE_TIME",
    "TRIALTYPE",
    "duration",
    "onset"
  ],
  "ds002011": [
    "duration",
    "onset",
    "type"
  ],
  "ds002013": [
    "RT",
    "condition",
    "duration",
    "onset",
    "resp",
    "sector_1",
    "sector_10",
    "sector_11",
    "sector_12",
    "sector_13",
    "sector_14",
    "sector_15",
    "sector_16",
    "sector_17",
    "sector_18",
    "sector_19",
    "sector_2",
    "sector_20",
    "sector_21",
    "sector_22",
    "sector_23",
    "sector_24",
    "sector_25",
    "sector_26",
    "sector_27",
    "sector_28",
    "sector_29",
    "sector_3",
    "sector_30",
    "sector_31",
    "sector_32",
    "sector_33",
    "sector_34",
    "sector_35",
    "sector_36",
    "sector_37",
    "sector_38",
    "sector_39",
    "sector_4",
    "sector_40",
    "sector_41",
    "sector_42",
    "sector_43",
    "sector_44",
    "sector_45",
    "sector_46",
    "sector_47",
    "sector_48",
    "sector_5",
    "sector_6",
    "sector_7",
    "sector_8",
    "sector_9",
    "stim"
  ],
  "ds002014": [
    "duration",
    "onset",
    "trial_type"
  ],
  "ds002016": [],
  "ds002033": [
    "Condition Name",
    "duration",
    "onset"
  ],
  "ds002034": [
    "duration",
    "event_name",
    "event_value",
    "onset"
  ],
  "ds002040": [],
  "ds002041": [
    "SV_LL",
    "SV_SS",
    "SV_chosen",
    "SV_chosen_minus_unchosen_abs",
    "SV_diff",
    "SV_sum",
    "SV_unchosen",
    "choice",
    "dDiff",
    "dL",
    "dS",
    "duration",
    "k",
    "no_resp",
    "onset",
    "response_time",
    "vL",
    "vS"
  ],
  "ds002076": [],
  "ds002080": [],
  "ds002087": [],
  "ds002094": [
    "duration",
    "onset",
    "sample",
    "type",
    "value"
  ],
  "ds002105": [
    "blockNum",
    "boldRun",
    "condition",
    "duration",
    "numCorr",
    "numErr",
    "numTrial",
    "onset",
    "possCorr",
    "respMade",
    "response_time",
    "runNum",
    "setSize",
    "startTRreal",
    "startTime",
    "startTimeReal",
    "taskName",
    "timeOfTR",
    "trialDur",
    "trialType",
    "trial_type"
  ],
  "ds002116": [
    "Condition Name",
    "duration",
    "onset"
  ],
  "ds002134": [
    "duration",
    "onset",
    "trial_type"
  ],
  "ds002144": [
    "duration",
    "onset"
  ],
  "ds002149": [
    "correct/incorrect",
    "duration",
    "feedback_onset",
    "onset",
    "response_time",
    "trial_type"
  ],
  "ds002153": [],
  "ds002154": [],
  "ds002155": [
    "condition",
    "correct",
    "duration",
    "frequency",
    "imageability",
    "nb_letters",
    "nb_phonemes",
    "nb_syllables",
    "offset",
    "onset",
    "regularity",
    "response_time",
    "trial",
    "word",
    "word_freq"
  ],
  "ds002156": [],
  "ds002158": [
    "choice_accuracy",
    "confidence",
    "dots_difference",
    "duration",
    "onset",
    "response_time",
    "response_time2",
    "stim_side",
    "trial_type"
  ],
  "ds002168": [
    "duration",
    "keypress",
    "onset",
    "response",
    "rt",
    "set_num",
    "similarity_bin",
    "stimulus_name",
    "trial_type"
  ],
  "ds002169": [],
  "ds002179": [],
  "ds002181": [
    "duration",
    "onset",
    "sample",
    "type",
    "value"
  ],
  "ds002185": [
    "condition",
    "duration",
    "onset",
    "response",
    "trial_type"
  ],
  "ds002207": [],
  "ds002218": [
    "duration",
    "onset",
    "response_time",
    "sample",
    "trial_type",
    "value"
  ],
  "ds002219": [
    "{\"error\": \"an unknown error occurred accessing this file\"}"
  ],
  "ds002232": [
    "duration",
    "onset",
    "response_time",
    "trial_type"
  ],
  "ds002236": [
    "accuracy",
    "duration",
    "onset",
    "response_time",
    "stim1_file",
    "stim2_file",
    "trial_type"
  ],
  "ds002237": [
    "cResp",
    "cond",
    "cue",
    "duration",
    "lures",
    "mcAcc",
    "mcRT",
    "mcResp",
    "onset",
    "sbjRT",
    "sbjResp"
  ],
  "ds002241": [
    "duration",
    "onset",
    "trial_type"
  ],
  "ds002242": [
    "duration",
    "onset",
    "trial_type_a",
    "trial_type_b"
  ],
  "ds002250": [
    "RT",
    "duration",
    "item",
    "key",
    "onset",
    "trial_type"
  ],
  "ds002270": [
    "duration",
    "onset",
    "trial_type"
  ],
  "ds002274": [],
  "ds002278": [
    "arousal",
    "characters",
    "duration",
    "nouns",
    "onset",
    "sample",
    "valence",
    "verbs"
  ],
  "ds002293": [],
  "ds002294": [
    "Subject",
    "duration",
    "onset",
    "response_time",
    "run",
    "sample",
    "stimulus",
    "trial_type"
  ],
  "ds002295": [
    "duration",
    "onset",
    "trial_type"
  ],
  "ds002306": [
    "duration",
    "onset",
    "trial_type"
  ],
  "ds002307": [],
  "ds002311": [
    "acc",
    "cond",
    "cresp",
    "duration",
    "onset",
    "resp",
    "rt",
    "stim"
  ],
  "ds002312": [
    "duration",
    "onset",
    "sample",
    "trial_type",
    "value"
  ],
  "ds002316": [
    "\"“text\"\"\"",
    "SSD_non_target",
    "SSD_target",
    "SSNonTarget",
    "SSTarget",
    "SS_delay",
    "SS_duration",
    "SS_stimulus",
    "SS_trial_type",
    "Unnamed: 36",
    "adaptive_acc",
    "adaptive_trial_type",
    "block_duration",
    "duration",
    "exp_id",
    "exp_stage",
    "go_acc",
    "internal_node_id",
    "key_press",
    "load",
    "new_trial_type",
    "no_response_key",
    "onset",
    "possible_responses",
    "rt",
    "stim",
    "stim_duration",
    "stimulus",
    "stop_acc",
    "stop_trial_type",
    "subject_id",
    "text",
    "time_elapsed",
    "timing_post_trial",
    "trial_id",
    "trial_index",
    "trial_num",
    "trial_type",
    "trigger_times",
    "triggers",
    "yes_response_key"
  ],
  "ds002320": [
    "duration",
    "onset",
    "trial_type"
  ],
  "ds002322": [
    "duration",
    "onset",
    "stim_file"
  ],
  "ds002328": [],
  "ds002330": [],
  "ds002336": [
    "duration",
    "onset",
    "stim_file",
    "trial_type"
  ],
  "ds002338": [
    "duration",
    "onset",
    "stim_file",
    "trial_type"
  ],
  "ds002345": [
    "duration",
    "onset",
    "stim_file",
    "trial_type"
  ],
  "ds002358": [],
  "ds002363": [
    "RT",
    "duration",
    "onset",
    "response",
    "stim_area",
    "stim_area_scaled",
    "stim_height",
    "stim_name",
    "stim_width",
    "trial_type"
  ],
  "ds002366": [
    "duration",
    "onset",
    "trial_type"
  ],
  "ds002367": [],
  "ds002372": [
    "duration",
    "movie_name",
    "onset"
  ],
  "ds002374": [],
  "ds002380": [],
  "ds002382": [
    "Concreteness",
    "DenB",
    "Freq_Den_Interxn",
    "Log_Freq",
    "Word",
    "auxillary",
    "duration",
    "onset",
    "trial_type",
    "weight"
  ],
  "ds002385": [],
  "ds002411": [
    "category",
    "correctness",
    "duration",
    "event_type",
    "onset",
    "response",
    "stim_file",
    "subcategory",
    "trial_no"
  ],
  "ds002419": [
    "condition",
    "duration",
    "onset"
  ],
  "ds002422": [
    "duration",
    "onset",
    "trial_type"
  ],
  "ds002424": [
    "accuracy",
    "correct_response",
    "duration",
    "onset",
    "position",
    "response_time",
    "stimulus",
    "trial_type"
  ],
  "ds002425": [
    "duration",
    "onset",
    "stim_index",
    "stimulus_name",
    "trial_type"
  ],
  "ds002513": [
    "condition",
    "duration",
    "onset",
    "trial"
  ],
  "ds002522": [
    "duration",
    "onset",
    "trial_type"
  ],
  "ds002543": [
    "Stim",
    "duration",
    "onset"
  ],
  "ds002547": [
    "duration",
    "onset",
    "trial_type"
  ],
  "ds002549": [],
  "ds002550": [
    "duration",
    "event_sample",
    "event_value",
    "onset",
    "trial_type"
  ],
  "ds002551": [],
  "ds002574": [],
  "ds002578": [
    "duration",
    "onset",
    "response_time",
    "sample",
    "stim_file",
    "trial_type",
    "value"
  ],
  "ds002596": [],
  "ds002603": [
    "duration",
    "onset",
    "response_accuracy",
    "response_hand",
    "response_time",
    "trial_type"
  ],
  "ds002606": [
    "duration",
    "onset",
    "trial_type"
  ],
  "ds002608": [],
  "ds002609": [],
  "ds002614": [],
  "ds002620": [
    "duration",
    "onset",
    "trial_type"
  ],
  "ds002634": [
    "condition",
    "duration",
    "onset"
  ],
  "ds002643": [
    "choice",
    "duration",
    "onset",
    "stim_id",
    "trial_type"
  ],
  "ds002647": [
    "ACC",
    "CRESP",
    "Code",
    "Cue",
    "Event",
    "RESP",
    "RT",
    "ToneLabel",
    "Trial",
    "TrialEvent",
    "duration",
    "onset"
  ],
  "ds002655": [
    "duration",
    "onset",
    "trial_type"
  ],
  "ds002672": [
    "duration",
    "onset",
    "stimtype"
  ],
  "ds002674": [],
  "ds002675": [
    "duration",
    "onset",
    "trial_type"
  ],
  "ds002680": [
    "duration",
    "onset",
    "response_time",
    "sample",
    "stim_file",
    "trial_type",
    "value"
  ],
  "ds002684": [
    "duration",
    "onset"
  ],
  "ds002685": [
    "duration",
    "onset",
    "trial_type"
  ],
  "ds002687": [
    "accuracy",
    "correct_response",
    "duration",
    "onset",
    "position",
    "response_time",
    "stimulus",
    "trial_type"
  ],
  "ds002691": [
    "HED",
    "duration",
    "onset",
    "response_time",
    "sample",
    "second_after_ready",
    "stim_file",
    "trial_type",
    "value"
  ],
  "ds002702": [
    "duration",
    "onset",
    "trial_type"
  ],
  "ds002711": [
    "duration",
    "onset",
    "trial_type"
  ],
  "ds002712": [
    "duration",
    "onset",
    "sample",
    "type",
    "value"
  ],
  "ds002715": [
    "duration",
    "onset",
    "trial_type"
  ],
  "ds002717": [
    "TODO -- fill in rows and add more tab-separated columns if desired",
    "duration",
    "onset",
    "response_time",
    "stim_file",
    "trial_type"
  ],
  "ds002718": [
    "duration",
    "event_order",
    "event_type",
    "face_type",
    "onset",
    "response_time",
    "sample",
    "stim_file",
    "time_dist",
    "trial_dist",
    "trial_type",
    "trial_value"
  ],
  "ds002720": [
    "duration",
    "onset",
    "trial_type"
  ],
  "ds002721": [
    "duration",
    "onset",
    "trial_type"
  ],
  "ds002722": [
    "duration",
    "onset",
    "trial_type"
  ],
  "ds002723": [
    "duration",
    "onset",
    "trial_type"
  ],
  "ds002724": [
    "duration",
    "onset",
    "trial_type"
  ],
  "ds002725": [
    "duration",
    "onset",
    "trial_type"
  ],
  "ds002726": [],
  "ds002727": [
    "{\"error\": \"an unknown error occurred accessing this file\"}"
  ],
  "ds002731": [
    "TrialID",
    "WordID",
    "duration",
    "onset",
    "stim_file"
  ],
  "ds002732": [
    "duration",
    "onset",
    "trial_type"
  ],
  "ds002733": [],
  "ds002734": [
    "duration",
    "onset",
    "trial_type"
  ],
  "ds002735": [],
  "ds002737": [
    "duration",
    "onset",
    "trial_type"
  ],
  "ds002738": [
    "correct",
    "duration",
    "feedback",
    "onset",
    "picture",
    "response",
    "response_time",
    "reward",
    "spaced",
    "stim",
    "stim_file",
    "stimvalue"
  ],
  "ds002739": [
    "duration",
    "onset",
    "param_value",
    "trial_type"
  ],
  "ds002741": [
    "button_pushed",
    "duration",
    "dyn_or_static",
    "face_or_object",
    "onset",
    "stim_name"
  ],
  "ds002743": [],
  "ds002748": [],
  "ds002750": [],
  "ds002761": [
    "block",
    "category",
    "duration",
    "durationword",
    "onset",
    "onsetsword",
    "stimulus",
    "tgtcorrect",
    "tgtrt",
    "tgttrial",
    "trial"
  ],
  "ds002766": [
    "duration",
    "onset",
    "trial_type"
  ],
  "ds002770": [
    "condition",
    "duration",
    "onset",
    "trial"
  ],
  "ds002773": [
    "block_id",
    "cate_b",
    "cate_c",
    "cate_o",
    "design_onset",
    "duration",
    "grate_orientation",
    "img_id",
    "item_position",
    "onset",
    "repetition",
    "response",
    "response_time",
    "response_type",
    "run_id",
    "stim_b",
    "stim_c",
    "subs_response",
    "subs_score",
    "task_type",
    "trial_id",
    "trial_type",
    "update_cond",
    "word_id"
  ],
  "ds002776": [
    "duration",
    "is_error",
    "movement_time",
    "onset",
    "points",
    "repetition",
    "sequence_num",
    "sequence_type"
  ],
  "ds002778": [
    "duration",
    "onset",
    "sample",
    "value"
  ],
  "ds002785": [],
  "ds002790": [
    "duration",
    "onset",
    "response_accuracy",
    "response_hand",
    "response_time",
    "trial_type"
  ],
  "ds002791": [
    "answer",
    "duration",
    "onset",
    "response_time",
    "type"
  ],
  "ds002793": [
    "RT",
    "duration",
    "key",
    "onset",
    "trial_type"
  ],
  "ds002797": [],
  "ds002799": [
    "duration",
    "onset"
  ],
  "ds002813": [
    "duration",
    "onset",
    "prot1distance",
    "stim_file",
    "stim_idx",
    "trial_type"
  ],
  "ds002814": [
    "duration",
    "onset",
    "response_time",
    "stim_file",
    "trial_type"
  ],
  "ds002833": [
    "answer",
    "duration",
    "onset",
    "response_time",
    "sample",
    "type",
    "value"
  ],
  "ds002835": [
    "block",
    "cue_duration",
    "cue_onset",
    "duration",
    "event",
    "farfuture",
    "imagine_duration",
    "imagine_onset",
    "onset",
    "positive",
    "trial",
    "valRating",
    "valrating_duration",
    "valrating_onset",
    "vivRating",
    "vivid",
    "vivrating_duration",
    "vivrating_onset"
  ],
  "ds002837": [],
  "ds002841": [
    "duration",
    "onset",
    "task-type",
    "trial_type"
  ],
  "ds002842": [
    "{\"error\": \"an unknown error occurred accessing this file\"}"
  ],
  "ds002843": [
    "Delay",
    "RT",
    "amount",
    "choseAccept",
    "choseRight",
    "duration",
    "onset"
  ],
  "ds002848": [],
  "ds002868": [],
  "ds002870": [],
  "ds002872": [
    "duration",
    "onset",
    "trial_type"
  ],
  "ds002873": [],
  "ds002878": [
    "duration",
    "onset",
    "trial_type"
  ],
  "ds002879": [
    "A_stim",
    "B_stim",
    "accuracy",
    "duration",
    "onset",
    "response_time",
    "trial_type"
  ],
  "ds002885": [],
  "ds002886": [
    "accuracy",
    "conclusion",
    "duration",
    "onset",
    "premise1",
    "premise2",
    "premise3",
    "response_time",
    "stim_file",
    "trial_type"
  ],
  "ds002893": [
    "attention_status",
    "cond_code",
    "condition",
    "duration",
    "event_code",
    "event_type",
    "focus_modality",
    "onset",
    "sample",
    "sub_block",
    "task_role",
    "trial"
  ],
  "ds002896": [],
  "ds002898": [],
  "ds002905": [
    "block_condition",
    "block_duration",
    "block_number",
    "duration",
    "onset",
    "sequential_position",
    "stim"
  ],
  "ds002908": [],
  "ds002936": [],
  "ds002938": [
    "acc",
    "duration",
    "onset",
    "rt",
    "subject",
    "task",
    "trialHit"
  ],
  "ds002940": [],
  "ds002979": [],
  "ds002982": [],
  "ds002989": [
    "Delay",
    "RT",
    "Rating",
    "activesubmit",
    "duration",
    "onset",
    "q_duration",
    "q_onset",
    "r_duration",
    "r_onset"
  ],
  "ds002994": [
    "bloc_type",
    "bloc_typeCode",
    "duration",
    "onset"
  ],
  "ds002995": [
    "duration",
    "onset",
    "trial_type"
  ],
  "ds003004": [
    "HED",
    "duration",
    "onset",
    "response_time",
    "sample",
    "stim_file",
    "trial_type",
    "value"
  ],
  "ds003007": [],
  "ds003011": [],
  "ds003012": [
    "Event Type",
    "duration",
    "onset"
  ],
  "ds003017": [
    "duration",
    "onset",
    "trial_type"
  ],
  "ds003020": [
    "duration",
    "onset",
    "trial_type"
  ],
  "ds003027": [],
  "ds003029": [
    "duration",
    "onset",
    "sample",
    "trial_type",
    "value"
  ],
  "ds003037": [],
  "ds003039": [
    "duration",
    "onset",
    "response_time",
    "sample",
    "stim_file",
    "trial_type",
    "value"
  ],
  "ds003043": [
    "duration",
    "onset",
    "trial_type"
  ],
  "ds003047": [],
  "ds003052": [],
  "ds003059": [],
  "ds003061": [
    "duration",
    "onset",
    "response_time",
    "sample",
    "stim_file",
    "trial_type",
    "value"
  ],
  "ds003076": [
    "accuracy",
    "conclusion",
    "duration",
    "onset",
    "premise1",
    "premise2",
    "premise3",
    "response_time",
    "stim_file",
    "trial_type"
  ],
  "ds003078": [],
  "ds003082": [
    "duration",
    "onset",
    "trial_type"
  ],
  "ds003083": [
    "accuracy",
    "duration",
    "onset",
    "prime_stim",
    "response_time",
    "target_stim",
    "trial_type"
  ],
  "ds003085": [],
  "ds003089": [],
  "ds003090": [],
  "ds003094": [
    "AB",
    "ABMainRel",
    "ABSubRel",
    "ABTag",
    "CD",
    "CDMainRel",
    "CDSubRel",
    "CDTag",
    "Match",
    "Probe",
    "ProbeArr",
    "ProbeCorr",
    "ProbeResp",
    "TrialTag",
    "TrialType",
    "duration",
    "intensity",
    "onset"
  ],
  "ds003095": [
    "duration",
    "onset",
    "video"
  ],
  "ds003096": [],
  "ds003097": [],
  "ds003098": [],
  "ds003103": [
    "display_purchase_ttag",
    "display_ttag",
    "duration",
    "onset",
    "other_buy",
    "other_rating",
    "pic_name",
    "pic_price(NTD)",
    "present_rating_ttag",
    "rating_ttage",
    "self_buy",
    "self_rating",
    "sellf_buy_ttag",
    "trial_type"
  ],
  "ds003104": [
    "duration",
    "onset",
    "sample",
    "trial_type",
    "value"
  ],
  "ds003114": [],
  "ds003126": [
    "duration",
    "onset",
    "trial_type"
  ],
  "ds003136": [
    "duration",
    "onset",
    "run",
    "stimuli",
    "subject"
  ],
  "ds003138": [],
  "ds003145": [
    "duration",
    "onset",
    "trial_type"
  ],
  "ds003146": [
    "duration",
    "onset",
    "trial_type"
  ],
  "ds003148": [
    "duration",
    "onset"
  ],
  "ds003151": [
    "duration",
    "onset",
    "trial_type"
  ],
  "ds003170": [],
  "ds003171": [
    "duration",
    "onset",
    "response_time",
    "stim_file",
    "trial_type"
  ],
  "ds003176": [
    "duration",
    "onset",
    "trial_type"
  ],
  "ds003190": [
    "duration",
    "onset",
    "sample",
    "type",
    "value"
  ],
  "ds003192": [],
  "ds003194": [
    "duration",
    "onset",
    "sample",
    "trial_type",
    "value"
  ],
  "ds003195": [
    "duration",
    "onset",
    "sample",
    "trial_type",
    "value"
  ],
  "ds003216": [
    "{\"error\": \"an unknown error occurred accessing this file\"}"
  ],
  "ds003233": [],
  "ds003242": [
    "duration",
    "onset",
    "trial_type",
    "weight"
  ],
  "ds003325": [],
  "ds003338": [
    "duration",
    "onset",
    "trial_type"
  ],
  "ds003340": [
    "duration",
    "onset",
    "trial_type"
  ],
  "ds003342": [
    "duration",
    "offset",
    "onset",
    "trial_type"
  ],
  "ds003343": [
    "duration",
    "event_name",
    "event_value",
    "onset"
  ],
  "ds003345": [
    "duration",
    "onset",
    "response_time",
    "stim_info",
    "trial_type"
  ],
  "ds003346": [],
  "ds003352": [
    "duration",
    "onset",
    "sample",
    "value"
  ],
  "ds003354": [
    "duration",
    "onset",
    "trial_type"
  ],
  "ds003357": [],
  "ds003358": [
    "condition_type",
    "duration",
    "onset"
  ],
  "ds003367": [],
  "ds003374": [
    "duration",
    "onset",
    "trial_type"
  ],
  "ds003380": [],
  "ds003381": [],
  "ds003382": [
    "duration",
    "onset",
    "trail_type"
  ],
  "ds003392": [
    "duration",
    "sample",
    "trial_type",
    "value",
    "﻿onset"
  ],
  "ds003397": [
    "duration",
    "onset",
    "trial_type"
  ],
  "ds003401": [
    "BlockDuration",
    "BlockOnset",
    "BlocksInRun",
    "Condition",
    "MainBlocksInRun",
    "PatternDelay",
    "RandomDelay",
    "RestDuration",
    "RestOnset",
    "Run",
    "ScaningOnset",
    "SubTrial",
    "Subject",
    "TrialDuration",
    "TrialOnset",
    "TrialType",
    "duration",
    "event",
    "firstACC",
    "firstON",
    "firstRESP",
    "firstRT",
    "onset"
  ],
  "ds003404": [
    "diffType",
    "duration",
    "instrucType",
    "onset",
    "shapeType"
  ],
  "ds003416": [],
  "ds003417": [],
  "ds003420": [
    "duration",
    "onset",
    "response_time",
    "stimuli",
    "value"
  ],
  "ds003421": [
    "duration",
    "name",
    "onset",
    "response_time",
    "sample",
    "stimuli",
    "value"
  ],
  "ds003424": [
    "duration",
    "onset",
    "stimulus"
  ],
  "ds003425": [
    "duration",
    "onset",
    "trial_type"
  ],
  "ds003427": [
    "duration",
    "onset"
  ],
  "ds003430": [
    "category_index",
    "duration",
    "image_index",
    "onset",
    "response_time",
    "stimulus_name",
    "trial_type"
  ],
  "ds003433": [
    "duration",
    "onset",
    "trial_type"
  ],
  "ds003434": [
    "duration",
    "onset",
    "trial_type"
  ],
  "ds003436": [
    "acc",
    "duration",
    "onset",
    "response",
    "rt",
    "type"
  ],
  "ds003437": [],
  "ds003438": [
    "duration",
    "onset",
    "trial_type"
  ],
  "ds003439": [
    "duration",
    "onset",
    "trial_type"
  ],
  "ds003440": [
    "duration",
    "onset",
    "trial_type"
  ],
  "ds003441": [
    "duration",
    "onset",
    "trial_type"
  ],
  "ds003442": [
    "duration",
    "onset",
    "trial_type"
  ],
  "ds003443": [
    "duration",
    "onset",
    "trial_type"
  ],
  "ds003444": [
    "duration",
    "onset",
    "trial_type"
  ],
  "ds003445": [
    "duration",
    "onset",
    "trial_type"
  ],
  "ds003446": [
    "duration",
    "onset",
    "trial_type"
  ],
  "ds003452": [
    "duration",
    "onset",
    "trial_type"
  ],
  "ds003453": [],
  "ds003454": [
    "accuracy",
    "block",
    "duration",
    "logic",
    "num_rules",
    "onset",
    "phase",
    "rules"
  ],
  "ds003455": [],
  "ds003458": [
    "duration",
    "onset",
    "response_time",
    "sample",
    "stim_file",
    "trial_type",
    "value"
  ],
  "ds003459": [
    "accuracy",
    "duration",
    "match_posit",
    "onset",
    "response_time",
    "stimA",
    "stimB",
    "stimC",
    "trial_type"
  ],
  "ds003463": [],
  "ds003464": [
    "duration",
    "onset",
    "trial_type"
  ],
  "ds003465": [
    "duration",
    "onset",
    "response_accuracy",
    "response_button",
    "response_time",
    "trial_length",
    "trial_type"
  ],
  "ds003466": [],
  "ds003468": [],
  "ds003469": [],
  "ds003470": [
    "duration",
    "fixdur",
    "fixrank",
    "onset",
    "trial_type"
  ],
  "ds003474": [
    "duration",
    "onset",
    "response_time",
    "sample",
    "stim_file",
    "trial_type",
    "value"
  ],
  "ds003478": [
    "duration",
    "onset",
    "response_time",
    "sample",
    "stim_file",
    "trial_type",
    "value"
  ],
  "ds003481": [
    "duration",
    "onset",
    "trial_type"
  ],
  "ds003483": [
    "duration",
    "onset",
    "sample",
    "type",
    "value"
  ],
  "ds003484": [
    ",onset,duration,trial_type,day,block,sample,competitor_difference"
  ],
  "ds003487": [
    "duration",
    "n_grips",
    "onset",
    "rewarded_response",
    "trial",
    "trial_phase"
  ],
  "ds003490": [
    "duration",
    "onset",
    "response_time",
    "sample",
    "stim_file",
    "trial_type",
    "value"
  ],
  "ds003495": [
    "duration",
    "emo_match",
    "ethn_distractor",
    "ethn_match",
    "ethn_target",
    "gender",
    "onset",
    "ori_match",
    "response_accuracy",
    "response_hand",
    "response_time",
    "trial_type"
  ],
  "ds003498": [
    "duration",
    "sample",
    "trial_type",
    "value",
    "﻿onset"
  ],
  "ds003499": [
    "duration",
    "onset",
    "response",
    "response_time",
    "stim",
    "stimulus_side",
    "sub",
    "trial_type"
  ],
  "ds003500": [
    "NR",
    "block",
    "block_type_intended",
    "block_type_performed",
    "comments",
    "correct_total",
    "duration",
    "errors_total",
    "false-go",
    "false-no_go",
    "onset",
    "response_time_avg"
  ],
  "ds003505": [
    "bad_epoch",
    "direction",
    "duration",
    "event_num",
    "name_direction",
    "onset",
    "outliers",
    "response_accuracy",
    "response_time",
    "trial_type",
    "trial_type_id"
  ],
  "ds003506": [
    "duration",
    "onset",
    "response_time",
    "sample",
    "stim_file",
    "trial_type",
    "value"
  ],
  "ds003507": [
    "duration",
    "onset",
    "trial_type"
  ],
  "ds003508": [],
  "ds003509": [
    "duration",
    "onset",
    "response_time",
    "sample",
    "stim_file",
    "trial_type",
    "value"
  ],
  "ds003511": [
    "condition_type",
    "duration",
    "onset"
  ],
  "ds003516": [
    "duration",
    "onset",
    "response_time",
    "sample",
    "stim_file",
    "trial_type",
    "value"
  ],
  "ds003517": [
    "duration",
    "onset",
    "response_time",
    "sample",
    "stim_file",
    "trial_type",
    "value"
  ],
  "ds003518": [
    "duration",
    "onset",
    "response_time",
    "sample",
    "stim_file",
    "trial_type",
    "value"
  ],
  "ds003519": [
    "duration",
    "onset",
    "response_time",
    "sample",
    "stim_file",
    "trial_type",
    "value"
  ],
  "ds003520": [],
  "ds003521": [
    "duration",
    "onset",
    "trial_type"
  ],
  "ds003522": [
    "duration",
    "onset",
    "response_time",
    "sample",
    "stim_file",
    "trial_type",
    "value"
  ],
  "ds003523": [
    "duration",
    "onset",
    "response_time",
    "sample",
    "stim_file",
    "trial_type",
    "value"
  ],
  "ds003524": [
    "duration",
    "onset",
    "trial_type"
  ],
  "ds003540": [],
  "ds003542": [
    "correct",
    "duration",
    "onset",
    "trial_type"
  ],
  "ds003545": [
    "duration",
    "onset",
    "trial_type"
  ],
  "ds003548": [
    "duration",
    "onset",
    "trial_type"
  ],
  "ds003550": [
    "duration",
    "onset",
    "stimulus"
  ],
  "ds003553": [
    "duration",
    "onset",
    "stimulus"
  ],
  "ds003554": [
    "duration",
    "onset",
    "stimulus"
  ],
  "ds003555": [
    "Amplpp",
    "EvPassRejection",
    "EventPeak2Peak",
    "Event_RMS",
    "Ftrough",
    "PowerTrough",
    "PowmaxFR",
    "SNR",
    "Window_RMS",
    "fmax_FR",
    "indDuration",
    "indStart",
    "indStop",
    "nChannel",
    "strChannelName"
  ],
  "ds003563": [],
  "ds003568": [
    "duration",
    "onset",
    "sample",
    "type",
    "value"
  ],
  "ds003569": [
    "acc",
    "condition",
    "duration",
    "onset"
  ],
  "ds003570": [
    "duration",
    "onset",
    "response_time",
    "sample",
    "stim_file",
    "trial_type",
    "value"
  ],
  "ds003574": [
    "duration",
    "onset",
    "trial_type"
  ],
  "ds003590": [],
  "ds003592": [],
  "ds003599": [],
  "ds003602": [
    "correct",
    "duration",
    "onset",
    "response_time",
    "sample",
    "stim_file",
    "trial_type",
    "value"
  ],
  "ds003604": [
    "calculated_RT",
    "calculated_accuracy",
    "calculated_response",
    "correct",
    "duration",
    "onset",
    "stim_file",
    "trial_type",
    "window1_RT",
    "window1_response",
    "window2_RT",
    "window2_response"
  ],
  "ds003606": [
    "duration",
    "onset",
    "trial_type"
  ],
  "ds003612": [
    "duration",
    "onset",
    "trial_type"
  ],
  "ds003620": [
    "duration",
    "onset",
    "trial_type"
  ],
  "ds003626": [],
  "ds003633": [
    "duration",
    "sample",
    "trial_type",
    "value",
    "﻿onset"
  ],
  "ds003638": [
    "duration",
    "onset",
    "response_time",
    "sample",
    "stim_file",
    "trial_type",
    "value"
  ],
  "ds003639": [],
  "ds003642": [],
  "ds003643": [],
  "ds003645": [
    "duration",
    "event_type",
    "face_type",
    "onset",
    "rep_lag",
    "rep_status",
    "sample",
    "stim_file",
    "trial",
    "value"
  ],
  "ds003646": [],
  "ds003647": [
    "duration",
    "onset"
  ],
  "ds003653": [],
  "ds003655": [
    "duration",
    "onset",
    "response_time",
    "sample",
    "stim_file",
    "trial_type",
    "value"
  ],
  "ds003659": [
    "duration",
    "onset",
    "response_time",
    "stim_file",
    "trial_type"
  ],
  "ds003661": [
    "button_response",
    "category_index",
    "duration",
    "image_index",
    "onset",
    "response_time",
    "stimulus_name",
    "trial_type"
  ],
  "ds003669": [
    "confidence",
    "detection",
    "duration",
    "key_id",
    "onset",
    "response",
    "response_time",
    "stimulus",
    "trial_type"
  ],
  "ds003670": [
    "duration",
    "onset",
    "response_time",
    "sample",
    "stim_file",
    "trial_type",
    "value"
  ],
  "ds003673": [],
  "ds003676": [],
  "ds003682": [
    "duration",
    "onset",
    "sample",
    "trial_type",
    "value"
  ],
  "ds003684": [
    "duration",
    "onset",
    "response_time",
    "stim_file",
    "trial_type"
  ],
  "ds003688": [
    "duration",
    "onset",
    "trial_type",
    "value"
  ],
  "ds003690": [
    "duration",
    "onset",
    "response_time",
    "sample",
    "stim_file",
    "trial_type",
    "value"
  ],
  "ds003691": [
    "TODO -- fill in rows and add more tab-separated columns if desired",
    "duration",
    "onset",
    "response_time",
    "stim_file",
    "trial_type"
  ],
  "ds003694": [
    "duration",
    "onset",
    "trial_type"
  ],
  "ds003696": [
    "duration",
    "onset",
    "trial_type"
  ],
  "ds003701": [
    "TODO -- fill in rows and add more tab-separated columns if desired",
    "duration",
    "onset",
    "response_time",
    "stim_file",
    "trial_type"
  ],
  "ds003702": [],
  "ds003703": [
    "duration",
    "memory_task_response_1",
    "memory_task_response_2",
    "memory_task_sentence_1",
    "memory_task_sentence_2",
    "onset",
    "sample",
    "sentences_start_ms",
    "trial_type",
    "value"
  ],
  "ds003707": [
    "correct",
    "duration",
    "onset",
    "response_time",
    "trial_type"
  ],
  "ds003708": [
    "duration",
    "electrical_stimulation_current",
    "electrical_stimulation_site",
    "electrical_stimulation_site_num",
    "electrical_stimulation_type",
    "electrodes_involved_offset",
    "electrodes_involved_onset",
    "notes",
    "onset",
    "sample_end",
    "sample_start",
    "status",
    "status_description",
    "trial_type"
  ],
  "ds003709": [
    "amount_change",
    "block",
    "certain_amount",
    "current_amount",
    "duration",
    "mood_target",
    "multiplier",
    "onset",
    "onset_delay",
    "onset_unadjusted",
    "outcome",
    "outcome1_amount",
    "outcome2_amount",
    "question_duration",
    "rating",
    "response",
    "rpe",
    "rt",
    "rt_time",
    "slider_response",
    "trial_number",
    "trial_phase",
    "trial_type"
  ],
  "ds003710": [
    "duration",
    "onset",
    "trial_type",
    "value"
  ],
  "ds003711": [
    "duration",
    "fix_count",
    "lag",
    "onset",
    "pres_num",
    "response",
    "sim_level",
    "trial_type"
  ],
  "ds003714": [],
  "ds003715": [
    "duration",
    "onset",
    "trial_type"
  ],
  "ds003716": [],
  "ds003717": [
    "Resp",
    "Word",
    "duration",
    "onset",
    "trial_type",
    "weight"
  ],
  "ds003720": [
    "duration",
    "end",
    "genre",
    "onset",
    "start",
    "track"
  ],
  "ds003721": [
    "duration",
    "onset",
    "trial_type",
    "weight"
  ],
  "ds003739": [
    "duration",
    "onset",
    "response_time",
    "sample",
    "stim_file",
    "trial_type",
    "value"
  ],
  "ds003745": [
    "TODO -- fill in rows and add more tab-separated columns if desired",
    "cHigh",
    "cLow",
    "choice",
    "duration",
    "onset",
    "response_time",
    "stim_file",
    "trial_type",
    "trust_value"
  ],
  "ds003751": [
    "description",
    "duration",
    "label",
    "onset",
    "trial_type"
  ],
  "ds003752": [],
  "ds003753": [
    "duration",
    "onset",
    "response_time",
    "sample",
    "stim_file",
    "trial_type",
    "value"
  ],
  "ds003758": [
    "bead_type",
    "bet_jar_type",
    "button",
    "duration",
    "event_type",
    "initialVOI",
    "num_beads_high",
    "num_beads_low",
    "onset",
    "points_high",
    "updatedVOI"
  ],
  "ds003763": [
    "duration",
    "onset",
    "trial_type"
  ],
  "ds003764": [
    "category",
    "duration",
    "item",
    "onset",
    "stim.ACC",
    "stim.RESP",
    "stim.RT",
    "structure",
    "trial_type"
  ],
  "ds003766": [
    "duration",
    "trial_type",
    "﻿onset"
  ],
  "ds003768": [],
  "ds003770": [
    "duration",
    "onset",
    "trial_type"
  ],
  "ds003772": [
    "current outcome",
    "current prediction",
    "current state",
    "duration",
    "isChangeTrial",
    "onset",
    "outcome noise",
    "outcome value",
    "trial_type"
  ],
  "ds003774": [
    "duration",
    "onset",
    "response_time",
    "sample",
    "stim_file",
    "trial_type",
    "value"
  ],
  "ds003775": [],
  "ds003777": [
    "duration",
    "onset",
    "trial_type"
  ],
  "ds003778": [
    "color",
    "duration",
    "group",
    "item",
    "obj",
    "onset",
    "pair",
    "response",
    "response_time"
  ],
  "ds003782": [
    "duration",
    "onset",
    "param_effort_level",
    "trial_type"
  ],
  "ds003787": [
    "duration",
    "onset",
    "response_time",
    "stim_file",
    "trial_type"
  ],
  "ds003789": [
    "duration",
    "onset",
    "response",
    "response_time",
    "run_id",
    "stim_group",
    "stim_id",
    "stim_type",
    "trial_id",
    "trial_type"
  ],
  "ds003791": [],
  "ds003798": [
    "duration",
    "onset",
    "response_time",
    "trial_type"
  ],
  "ds003799": [],
  "ds003800": [
    "duration",
    "onset",
    "response_time",
    "sample",
    "stim_file",
    "trial_type",
    "value"
  ],
  "ds003801": [
    "duration",
    "onset",
    "response_time",
    "sample",
    "stim_file",
    "trial_type",
    "value"
  ],
  "ds003805": [],
  "ds003810": [],
  "ds003812": [
    "duration",
    "note",
    "onset",
    "outcome",
    "response_time",
    "stim_file",
    "stim_file_index",
    "trial_type"
  ],
  "ds003814": [
    "duration",
    "onset",
    "trial_type",
    "trial_type_id"
  ],
  "ds003816": [],
  "ds003822": [
    "duration",
    "onset",
    "response_time",
    "sample",
    "stim_file",
    "trial_type",
    "value"
  ],
  "ds003823": [
    "database",
    "duration",
    "identifier",
    "onset",
    "rating",
    "response_time",
    "trial_type"
  ],
  "ds003825": [
    "blocksequencenumber",
    "correct",
    "duration",
    "eventnumber",
    "istarget",
    "isteststim",
    "object",
    "objectnumber",
    "onset",
    "presentationnumber",
    "response",
    "rt",
    "sample",
    "sequencenumber",
    "stim",
    "stimdur",
    "stimname",
    "stimnumber",
    "teststimnumber",
    "time_stimoff",
    "time_stimon",
    "withinsequencenumber"
  ],
  "ds003826": [],
  "ds003830": [],
  "ds003831": [
    "duration",
    "fb_arousal",
    "fb_valence",
    "onset",
    "trial_type"
  ],
  "ds003834": [
    "duration",
    "identity",
    "onset",
    "orientation",
    "reaction_time",
    "response",
    "stim_type"
  ],
  "ds003835": [
    "duration",
    "onset",
    "trial_type"
  ],
  "ds003836": [
    "duration",
    "onset",
    "trial_type"
  ],
  "ds003838": [
    "duration",
    "onset",
    "response_time",
    "sample",
    "stim_file",
    "trial_type",
    "value"
  ],
  "ds003844": [
    "duration",
    "electrodes_involved",
    "onset",
    "sample_start",
    "sample_stop",
    "trial_type"
  ],
  "ds003846": [
    "duration",
    "onset",
    "sample",
    "type",
    "value"
  ],
  "ds003848": [
    "duration",
    "electrical_stimulation_current",
    "electrical_stimulation_frequency",
    "electrical_stimulation_pulsewidth",
    "electrical_stimulation_site",
    "electrical_stimulation_type",
    "electrodes_involved_offset",
    "electrodes_involved_onset",
    "notes",
    "offset",
    "onset",
    "sample_end",
    "sample_start",
    "sub_type",
    "trial_type"
  ],
  "ds003849": [
    "TODO -- fill in rows and add more tab-separated columns if desired",
    "duration",
    "onset",
    "response_time",
    "stim_file",
    "trial_type"
  ],
  "ds003850": [
    "duration",
    "onset",
    "trial_type"
  ],
  "ds003851": [
    "duration",
    "irrelevant_blend",
    "onset",
    "relevant_blend",
    "relevant_category",
    "run_num",
    "stim_id",
    "trial_num",
    "trial_weight"
  ],
  "ds003858": [
    "duration",
    "hit",
    "iti",
    "onset",
    "response_time",
    "target_s",
    "total_gain",
    "trial",
    "trial_type"
  ],
  "ds003871": [],
  "ds003872": [
    "CURRENT_FIX_ADJUSTED",
    "CURRENT_FIX_DURATION",
    "CURRENT_FIX_INTEREST_AREA_ID",
    "CURRENT_FIX_START",
    "Lemmas",
    "RECORDING_SESSION_LABEL",
    "SentenceID",
    "SentenceRT",
    "TRUEOffset",
    "TRUEOnset",
    "Words",
    "duration",
    "onset"
  ],
  "ds003876": [
    "duration",
    "sample",
    "trial_type",
    "value",
    "﻿onset"
  ],
  "ds003877": [],
  "ds003885": [
    "aliveness",
    "aliveness_bin",
    "blockno",
    "category_number",
    "correct",
    "duration",
    "eventnumber",
    "exemplar",
    "exemplar_number",
    "image_name",
    "image_number",
    "is_faststream",
    "istarget",
    "keypressed",
    "movement",
    "movement_bin",
    "naturalness",
    "naturalness_bin",
    "onset",
    "response",
    "response_hand_alive",
    "rt",
    "stim",
    "stim_category",
    "stimdur",
    "stimulus_file",
    "time_stimoff",
    "time_stimon",
    "trialno"
  ],
  "ds003887": [
    "aliveness",
    "aliveness_bin",
    "blockno",
    "category_number",
    "correct",
    "duration",
    "eventnumber",
    "exemplar",
    "exemplar_number",
    "image_name",
    "image_number",
    "is_faststream",
    "istarget",
    "keypressed",
    "movement",
    "movement_bin",
    "naturalness",
    "naturalness_bin",
    "onset",
    "response",
    "response_hand_moves",
    "rt",
    "stim",
    "stim_category",
    "stimdur",
    "stimulus_file",
    "time_stimoff",
    "time_stimon",
    "trialno"
  ],
  "ds003892": [
    "duration",
    "onset",
    "stimtype"
  ],
  "ds003900": [],
  "ds003922": [
    "duration",
    "sample",
    "trial_type",
    "value",
    "﻿onset"
  ],
  "ds003927": [
    "RT_response",
    "RT_visibility",
    "correct",
    "correctAns",
    "duration",
    "labels",
    "onset",
    "options",
    "paths",
    "probe_frame",
    "response",
    "subcategory",
    "targets",
    "time_coor",
    "trials",
    "visibility",
    "volume_interest"
  ],
  "ds003928": [],
  "ds003929": [],
  "ds003944": [],
  "ds003947": [],
  "ds003949": [],
  "ds003950": [
    "duration",
    "onset"
  ],
  "ds003959": [],
  "ds003965": [
    "average_attractiveness",
    "catch",
    "duration",
    "expression",
    "face_age",
    "face_eth",
    "face_id",
    "face_sex",
    "onset",
    "rating_score",
    "response_hand",
    "subject_attractiveness",
    "subject_dominance",
    "subject_trustworthiness",
    "trial_type"
  ],
  "ds003967": [],
  "ds003969": [],
  "ds003972": [
    "bodypart",
    "duration",
    "onset"
  ],
  "ds003974": [
    "CURRENT_FIX_ADJUSTED",
    "CURRENT_FIX_DURATION",
    "CURRENT_FIX_INTEREST_AREA_ID",
    "CURRENT_FIX_START",
    "Lemmas",
    "RECORDING_SESSION_LABEL",
    "SentenceID",
    "SentenceRT",
    "TRUEOffset",
    "TRUEOnset",
    "Words",
    "duration",
    "onset"
  ],
  "ds003987": [
    "duration",
    "onset",
    "response_time",
    "sample",
    "stim_file",
    "trial_type",
    "value"
  ],
  "ds003988": [
    "CURRENT_FIX_ADJUSTED",
    "CURRENT_FIX_DURATION",
    "CURRENT_FIX_INTEREST_AREA_ID",
    "CURRENT_FIX_START",
    "Lemmas",
    "RECORDING_SESSION_LABEL",
    "SentenceID",
    "SentenceRT",
    "TRUEOffset",
    "TRUEOnset",
    "Words",
    "duration",
    "onset"
  ],
  "ds003989": [],
  "ds003990": [
    "duration",
    "onset",
    "trial_type"
  ],
  "ds003993": [
    "duration",
    "image_index",
    "onset",
    "response_time",
    "stimulus_name",
    "trial_type"
  ],
  "ds003999": [],
  "ds004000": [],
  "ds004006": [
    "duration",
    "onset",
    "trial_type"
  ],
  "ds004007": [
    "duration",
    "onset",
    "stim_file"
  ],
  "ds004009": [
    "category",
    "duration",
    "onset"
  ],
  "ds004010": [
    "duration",
    "onset",
    "response_time",
    "sample",
    "stim_file",
    "trial_type",
    "value"
  ],
  "ds004011": [
    "duration",
    "sample",
    "trial_type",
    "value",
    "﻿onset"
  ],
  "ds004012": [
    "duration",
    "sample",
    "trial_type",
    "value",
    "﻿onset"
  ],
  "ds004015": [
    "duration",
    "onset",
    "response_time",
    "sample",
    "stim_file",
    "trial_type",
    "value"
  ],
  "ds004017": [
    "duration",
    "onset",
    "sample",
    "type",
    "value"
  ],
  "ds004018": [
    "condition",
    "correct",
    "duration",
    "istarget",
    "levelA",
    "levelB",
    "levelC",
    "onset",
    "response",
    "rt",
    "stimulusname",
    "stimulusnumber",
    "trialnumber",
    "withinexemplarnumber"
  ],
  "ds004019": [
    "ACC",
    "RT",
    "duration",
    "onset"
  ],
  "ds004021": [
    "duration",
    "onset",
    "response_error",
    "response_time",
    "trial_number",
    "trial_type"
  ],
  "ds004022": [],
  "ds004024": [
    "duration",
    "sample",
    "trial_type",
    "value",
    "﻿onset"
  ],
  "ds004033": [
    "duration",
    "onset",
    "response_time",
    "sample",
    "stim_file",
    "trial_type",
    "value"
  ],
  "ds004038": [],
  "ds004040": [
    "duration",
    "onset",
    "response_time",
    "sample",
    "stim_file",
    "trial_type",
    "value"
  ],
  "ds004042": [
    "duration",
    "movie_title",
    "onset",
    "recall_transcript"
  ],
  "ds004043": [
    "ISI_dur",
    "att_ori",
    "blank_dur",
    "correct",
    "duration",
    "event_num_per_stream",
    "gabor_phase_att",
    "gabor_phase_unatt",
    "is_target",
    "n_distractors",
    "n_targets",
    "onset",
    "ori_pair_num",
    "response",
    "rt",
    "stim_dur",
    "stream_number",
    "target_col",
    "target_ori",
    "time_stimoff",
    "time_stimon",
    "timing_predictability",
    "total_event_number",
    "unatt_ori"
  ],
  "ds004044": [
    "duration",
    "onset",
    "trial_type"
  ],
  "ds004054": [],
  "ds004056": [
    "duration",
    "onset",
    "trial_type"
  ],
  "ds004065": [
    "duration",
    "onset",
    "trial_type"
  ],
  "ds004067": [],
  "ds004068": [],
  "ds004073": [
    "RT",
    "accuracy",
    "duration",
    "onset",
    "type"
  ],
  "ds004075": [],
  "ds004078": [
    "duration",
    "sample",
    "trial_type",
    "value",
    "﻿onset"
  ],
  "ds004080": [
    "duration",
    "electrical_stimulation_current",
    "electrical_stimulation_frequency",
    "electrical_stimulation_pulsewidth",
    "electrical_stimulation_site",
    "electrical_stimulation_type",
    "electrodes_involved_offset",
    "electrodes_involved_onset",
    "notes",
    "offset",
    "onset",
    "sample_end",
    "sample_start",
    "sub_type",
    "trial_type"
  ],
  "ds004081": [
    "confidence",
    "duration",
    "include",
    "key_id",
    "onset",
    "response",
    "response_time",
    "stimulus",
    "task",
    "trial_number",
    "trial_type",
    "uid"
  ],
  "ds004086": [
    "correct_answer",
    "duration",
    "onset",
    "reaction_time",
    "stimuli_response",
    "trial_type"
  ],
  "ds004091": [
    "att_task",
    "bar_direction",
    "bar_period",
    "bar_step",
    "duration",
    "fix_direction",
    "fix_noise_ori",
    "fix_stair_val",
    "onset",
    "probe_time",
    "reaction_time",
    "response_val",
    "run_number",
    "stim_noise_ori",
    "stim_stair_val",
    "trial_number"
  ],
  "ds004092": [
    "{\"error\": \"an unknown error occurred accessing this file\"}"
  ],
  "ds004094": [
    "community",
    "cue",
    "duration",
    "environment",
    "onset",
    "opt1",
    "opt2",
    "response",
    "response_time",
    "trial_type",
    "within_opt"
  ],
  "ds004097": [
    "duration",
    "onset",
    "trial_type"
  ],
  "ds004100": [
    "duration",
    "sample",
    "trial_type",
    "value",
    "﻿onset"
  ],
  "ds004101": [],
  "ds004102": [
    "condition",
    "duration",
    "onset",
    "trial"
  ],
  "ds004103": [
    "AnsTimePAS1_rtStage1_playerA___3Seconds",
    "AnsTimePAS2",
    "AnsTimePBS1",
    "AnsTimePBS2",
    "Cond_1_200_2_150_HasBeenChangedTo200_150",
    "DecEndS1",
    "DecEndS2",
    "FbOffS2",
    "FbOnS1",
    "ID_1_PlayerA_2_playerB_",
    "IsiOnS1",
    "Jitter",
    "MissingPAS1_0None_",
    "MissingPAS2",
    "MissingPBS1",
    "MissingPBS2",
    "PAChoS1_1Left_2Right_",
    "PAChoS2",
    "PBChoS1",
    "PBChoS2",
    "ProbR",
    "Runs",
    "TriEnd",
    "TriOn",
    "Trials",
    "Unknown1",
    "Unknown2",
    "duration",
    "onset",
    "order_1_first_2_lastForThisIdPerson_",
    "randa",
    "randb",
    "rwPA_rewardToPa_",
    "rwPB"
  ],
  "ds004105": [
    "duration",
    "onset",
    "sample",
    "value"
  ],
  "ds004106": [
    "duration",
    "gid",
    "onset",
    "sample",
    "value"
  ],
  "ds004107": [
    "duration",
    "sample",
    "trial_type",
    "value",
    "﻿onset"
  ],
  "ds004109": [
    "duration",
    "emotion",
    "object",
    "onset",
    "weight"
  ],
  "ds004114": [],
  "ds004116": [],
  "ds004117": [
    "duration",
    "event_type",
    "letter",
    "memory_cond",
    "onset",
    "sample",
    "task_role",
    "trial",
    "value"
  ],
  "ds004118": [
    "duration",
    "onset",
    "sample",
    "value"
  ],
  "ds004119": [
    "duration",
    "gid",
    "onset",
    "sample",
    "value"
  ],
  "ds004120": [
    "duration",
    "onset",
    "sample",
    "value"
  ],
  "ds004121": [
    "duration",
    "onset",
    "sample",
    "value"
  ],
  "ds004122": [
    "duration",
    "onset",
    "sample",
    "value"
  ],
  "ds004123": [
    "duration",
    "onset",
    "sample",
    "value"
  ],
  "ds004125": [],
  "ds004127": [],
  "ds004128": [
    "button",
    "duration",
    "event_type",
    "onset",
    "recipient",
    "recipientpay",
    "selfpay"
  ],
  "ds004129": [],
  "ds004130": [],
  "ds004131": [],
  "ds004134": [
    "duration",
    "onset",
    "response",
    "response_time"
  ],
  "ds004141": [
    "duration",
    "onset",
    "trial_type"
  ],
  "ds004142": [
    "duration",
    "onset",
    "trial_type"
  ],
  "ds004144": [
    "duration",
    "onset",
    "trial_type"
  ],
  "ds004145": [],
  "ds004146": [
    "description",
    "duration",
    "onset",
    "trial_type"
  ],
  "ds004147": [
    "duration",
    "sample",
    "trial_type",
    "value",
    "﻿onset"
  ],
  "ds004148": [
    "duration",
    "onset",
    "sample",
    "type",
    "value"
  ],
  "ds004151": [
    "ACC",
    "RT",
    "condition",
    "duration",
    "onset"
  ],
  "ds004152": [
    "duration",
    "sample",
    "trial_type",
    "value",
    "﻿onset"
  ],
  "ds004158": [
    "duration",
    "onset"
  ],
  "ds004161": [],
  "ds004166": [],
  "ds004169": [
    "correct",
    "correct_response",
    "duration",
    "nback_display",
    "onset",
    "response",
    "response_time",
    "stim_file",
    "trial_type"
  ],
  "ds004173": [],
  "ds004182": [
    "duration",
    "event",
    "onset",
    "response",
    "response_confidence",
    "response_recall",
    "response_recognition",
    "response_timestamp",
    "stim_file",
    "trial",
    "trial_type_aboveAvgConf",
    "trial_type_allConf",
    "trial_type_cuedRecallLenient",
    "trial_type_cuedRecallStrict",
    "trial_type_highConf",
    "trial_type_rememberedLenientAboveAvg",
    "trial_type_rememberedLenientHigh",
    "trial_type_rememberedStrictAboveAvg",
    "trial_type_rememberedStrictHigh"
  ],
  "ds004187": [
    "duration",
    "onset",
    "trial_type"
  ],
  "ds004192": [
    "duration",
    "onset",
    "trial_type"
  ],
  "ds004194": [
    "ISI",
    "duration",
    "event_sample",
    "onset",
    "stim_file",
    "stim_file_index",
    "task_name",
    "trial_name",
    "trial_type"
  ],
  "ds004196": [
    "duration",
    "onset",
    "trial_type"
  ],
  "ds004199": [],
  "ds004200": [],
  "ds004212": [
    "duration",
    "onset",
    "sample",
    "things_category_nr",
    "trial_type",
    "value",
    "{\"error\": \"an unknown error occurred accessing this file\"}"
  ],
  "ds004213": [],
  "ds004217": [
    "duration",
    "onset",
    "response_time",
    "trial_type"
  ],
  "ds004219": [],
  "ds004226": [
    "duration",
    "onset",
    "response_time",
    "trial_type"
  ],
  "ds004228": [
    "duration",
    "onset",
    "trial_type"
  ],
  "ds004229": [
    "duration",
    "sample",
    "trial_type",
    "value",
    "﻿onset"
  ],
  "ds004230": [],
  "ds004252": [],
  "ds004254": [],
  "ds004256": [
    "duration",
    "sample",
    "trial_type",
    "value",
    "﻿onset"
  ],
  "ds004259": [
    "duration",
    "onset",
    "response_time",
    "trial_type"
  ],
  "ds004261": [
    "duration",
    "onset",
    "response",
    "response_time",
    "run_id",
    "stim_events",
    "stim_id",
    "stim_redcross",
    "stim_slides",
    "stim_version",
    "subsequent_response_type",
    "trial_id",
    "trial_type"
  ],
  "ds004262": [
    "duration",
    "sample",
    "trial_type",
    "value",
    "﻿onset"
  ],
  "ds004264": [
    "duration",
    "sample",
    "trial_type",
    "value",
    "﻿onset"
  ],
  "ds004265": [],
  "ds004271": [
    "duration",
    "fix_direction",
    "onset",
    "run_number",
    "task_condition",
    "trial_number"
  ],
  "ds004274": [
    "duration",
    "onset",
    "trial_type"
  ],
  "ds004276": [
    "duration",
    "sample",
    "trial_type",
    "value",
    "﻿onset"
  ],
  "ds004278": [
    "duration",
    "sample",
    "trial_type",
    "value",
    "﻿onset"
  ],
  "ds004279": [
    "duration",
    "sample",
    "trial_type",
    "value",
    "﻿onset"
  ],
  "ds004280": [
    "duration",
    "onset",
    "stim_file"
  ],
  "ds004283": [
    "duration",
    "onset",
    "trial_type"
  ],
  "ds004284": [
    "category",
    "choice",
    "duration",
    "funded",
    "onset",
    "project_id",
    "sample",
    "trial_type"
  ],
  "ds004285": [
    "aux",
    "concreteness",
    "denb",
    "duration",
    "freq_den_interxn",
    "log_freq",
    "onset",
    "trial_type",
    "weight",
    "word"
  ],
  "ds004286": [
    "duration",
    "onset",
    "trial_type"
  ],
  "ds004295": [
    "duration",
    "onset",
    "sample",
    "value"
  ],
  "ds004299": [
    "duration",
    "onset",
    "trial_type"
  ],
  "ds004301": [
    "duration",
    "stim_file",
    "﻿onset"
  ],
  "ds004302": [
    "condition",
    "duration",
    "onset"
  ],
  "ds004305": [],
  "ds004306": [
    "duration",
    "sample",
    "trial_type",
    "value",
    "﻿onset"
  ],
  "ds004312": [
    "duration",
    "onset",
    "trial_type"
  ],
  "ds004315": [
    "duration",
    "onset",
    "response_time",
    "sample",
    "stim_file",
    "trial_type",
    "value"
  ],
  "ds004317": [
    "duration",
    "onset",
    "response_time",
    "sample",
    "stim_file",
    "trial_type",
    "value"
  ],
  "ds004323": [],
  "ds004324": [
    "duration",
    "sample",
    "trial_type",
    "value",
    "﻿onset"
  ],
  "ds004327": [
    "duration",
    "onset",
    "trial_type"
  ],
  "ds004330": [
    "duration",
    "onset",
    "trial_type"
  ],
  "ds004331": [
    "duration",
    "onset",
    "trial_type"
  ],
  "ds004332": [],
  "ds004339": [],
  "ds004341": [
    "concept",
    "condition",
    "duration",
    "onset"
  ],
  "ds004346": [
    "duration",
    "sample",
    "trial_type",
    "value",
    "﻿onset"
  ],
  "ds004347": [
    "duration",
    "onset",
    "response_time",
    "sample",
    "stim_file",
    "trial_type",
    "value"
  ],
  "ds004348": [
    "duration",
    "onset",
    "staging",
    "trial_type"
  ],
  "ds004349": [
    "duration",
    "irrelevant_blend",
    "irrelevant_category",
    "is_pre",
    "onset",
    "relevant_blend",
    "relevant_category",
    "run_num",
    "stim_id",
    "trial_num",
    "trial_weight"
  ],
  "ds004350": [
    "duration",
    "onset",
    "response_time",
    "response_type",
    "sample",
    "stimulus",
    "value"
  ],
  "ds004356": [
    "EEG_trigger",
    "duration",
    "number_trial",
    "onset",
    "sample",
    "stim_file",
    "trial",
    "trial_type",
    "value"
  ],
  "ds004357": [],
  "ds004359": [
    "correct",
    "duration",
    "onset"
  ],
  "ds004362": [
    "duration",
    "onset",
    "sample",
    "value"
  ],
  "ds004367": [
    "duration",
    "onset",
    "sample",
    "value"
  ],
  "ds004368": [
    "duration",
    "onset",
    "sample",
    "value"
  ],
  "ds004369": [
    "duration",
    "onset",
    "response_time",
    "sample",
    "stim_file",
    "trial_type",
    "value"
  ],
  "ds004370": [
    "duration",
    "electrical_stimulation_current",
    "electrical_stimulation_frequency",
    "electrical_stimulation_pulsewidth",
    "electrical_stimulation_site",
    "electrical_stimulation_type",
    "electrodes_involved_offset",
    "electrodes_involved_onset",
    "notes",
    "offset",
    "onset",
    "sample_end",
    "sample_start",
    "sub_type",
    "trial_type"
  ],
  "ds004381": [],
  "ds004386": [],
  "ds004388": [
    "duration",
    "onset",
    "response_time",
    "sample",
    "trial_type",
    "value"
  ],
  "ds004389": [
    "duration",
    "onset",
    "response_time",
    "sample",
    "trial_type",
    "value"
  ],
  "ds004392": [],
  "ds004393": [
    "duration",
    "onset",
    "trial_type"
  ],
  "ds004395": [
    "answer",
    "case",
    "color_b",
    "color_g",
    "color_r",
    "duration",
    "experiment",
    "font",
    "item_name",
    "item_num",
    "list",
    "onset",
    "recog_conf",
    "recog_resp",
    "resp",
    "sample",
    "session",
    "stim_file",
    "subject",
    "task",
    "test_x",
    "test_y",
    "test_z",
    "trial",
    "trial_type"
  ],
  "ds004398": [],
  "ds004400": [
    "duration",
    "onset",
    "resp",
    "respTime",
    "trial_type"
  ],
  "ds004401": [],
  "ds004402": [
    "duration",
    "onset",
    "stim_type",
    "trial_type"
  ],
  "ds004406": [],
  "ds004407": [
    "ItiOn",
    "TrialOn",
    "cs-number",
    "cs-type",
    "duration",
    "letter",
    "onset",
    "percept",
    "shock",
    "trial-code",
    "trial_type"
  ],
  "ds004408": [],
  "ds004440": [
    "TODO -- fill in rows and add more tab-separated columns if desired",
    "duration",
    "onset",
    "response_time",
    "stim_file",
    "trial_type"
  ],
  "ds004441": [],
  "ds004443": [],
  "ds004444": [
    "duration",
    "instruction",
    "onset",
    "trial",
    "value"
  ],
  "ds004446": [
    "duration",
    "instruction",
    "onset",
    "trial",
    "value"
  ],
  "ds004447": [
    "duration",
    "instruction",
    "onset",
    "trial",
    "value"
  ],
  "ds004448": [
    "duration",
    "instruction",
    "onset",
    "trial",
    "value"
  ],
  "ds004450": [],
  "ds004455": [
    "duration",
    "onset",
    "slow",
    "trial_type"
  ],
  "ds004456": [
    "duration",
    "onset",
    "trial_type"
  ],
  "ds004457": [
    "duration",
    "electrical_stimulation_current",
    "electrical_stimulation_site",
    "electrical_stimulation_site_num",
    "electrical_stimulation_type",
    "electrodes_involved_offset",
    "electrodes_involved_onset",
    "notes",
    "offset",
    "onset",
    "sample_end",
    "sample_start",
    "status",
    "status_description",
    "trial_type"
  ],
  "ds004458": [
    "duration",
    "onset",
    "trial_type"
  ],
  "ds004460": [
    "duration",
    "onset",
    "sample",
    "type",
    "value"
  ],
  "ds004465": [],
  "ds004466": [
    "TODO -- fill in rows and add more tab-separated columns if desired",
    "duration",
    "onset",
    "response_time",
    "stim_file",
    "trial_type"
  ],
  "ds004467": [
    "duration",
    "onset",
    "trial_type"
  ],
  "ds004469": [
    "duration",
    "onset",
    "trial_type"
  ],
  "ds004470": [],
  "ds004471": [],
  "ds004473": [
    "duration",
    "sample",
    "trial_type",
    "value",
    "﻿onset"
  ],
  "ds004475": [
    "duration",
    "onset",
    "sample",
    "value"
  ],
  "ds004477": [
    "duration",
    "sample",
    "trial_type",
    "value",
    "﻿onset"
  ],
  "ds004478": [
    "duration",
    "onset",
    "trial_type"
  ],
  "ds004482": [
    "duration",
    "event_id",
    "event_type",
    "onset"
  ],
  "ds004483": [
    "duration",
    "sample",
    "trial_type",
    "value",
    "﻿onset"
  ],
  "ds004484": [
    "duration",
    "onset",
    "trial_type"
  ],
  "ds004488": [
    "duration",
    "onset",
    "response",
    "response_time",
    "stim_file",
    "trial_type"
  ],
  "ds004489": [
    "ELP_FreqHAL",
    "ELP_MeanRT",
    "blockNum",
    "blockTrial",
    "categoryI",
    "chosenRes",
    "didRecalib",
    "duration",
    "eccentricity",
    "fixBreak",
    "fixTargPres",
    "fixationTargColr",
    "fontSizeI",
    "fontSizePoints",
    "fontSpacingDeg",
    "gapLetterI",
    "locationI",
    "nFixBreakSegs",
    "onset",
    "quitDuringRecalib",
    "respCorrect",
    "responseTimeout",
    "response_time",
    "runNum",
    "sizeCondI",
    "sizeSpacingCond",
    "spacingCondition",
    "stimulusCategory",
    "stimulusType",
    "stringCategory",
    "stringFreq",
    "stringFreqBin",
    "stringLength",
    "stringOrthN",
    "string_1",
    "string_2",
    "string_3",
    "string_4",
    "tFeedback",
    "tFixBreak",
    "tRes",
    "tTrialEnd",
    "tTrialStart",
    "task",
    "taskName",
    "tresponseOns",
    "trialDone",
    "trialNum",
    "trial_type",
    "tstimulusOns",
    "userQuit",
    "whichStair",
    "wordIndex",
    "xHeightDeg"
  ],
  "ds004493": [
    "duration",
    "onset",
    "trial_type"
  ],
  "ds004495": [
    "duration",
    "event_type",
    "onset",
    "stim_filename",
    "verbal_resp"
  ],
  "ds004496": [
    "condition",
    "duration",
    "onset",
    "response_time",
    "stim_file",
    "trial_type"
  ],
  "ds004498": [
    "duration",
    "onset",
    "trial_type"
  ],
  "ds004499": [
    "duration",
    "onset",
    "trial_type"
  ],
  "ds004502": [
    "duration",
    "onset",
    "sample",
    "type",
    "value"
  ],
  "ds004504": [],
  "ds004505": [
    "duration",
    "onset",
    "response_time",
    "sample",
    "stim_file",
    "trial_type",
    "value"
  ],
  "ds004507": [],
  "ds004509": [],
  "ds004510": [
    "duration",
    "onset",
    "trial_type"
  ],
  "ds004511": [
    "duration",
    "sample",
    "trial_type",
    "value",
    "﻿onset"
  ],
  "ds004513": [],
  "ds004514": [
    "duration",
    "onset",
    "sample",
    "stim_file",
    "trial_type",
    "value"
  ],
  "ds004515": [
    "duration",
    "onset",
    "response_time",
    "sample",
    "stim_file",
    "trial_type",
    "value"
  ],
  "ds004516": [
    "duration",
    "onset",
    "response",
    "response_logged",
    "response_time",
    "stim_file",
    "trial_type"
  ],
  "ds004517": [
    "duration",
    "onset",
    "sample",
    "stim_file",
    "trial_type",
    "value"
  ],
  "ds004519": [
    "duration",
    "onset",
    "sample",
    "value"
  ],
  "ds004520": [
    "duration",
    "onset",
    "sample",
    "value"
  ],
  "ds004521": [
    "duration",
    "onset",
    "sample",
    "value"
  ],
  "ds004529": [],
  "ds004532": [
    "duration",
    "onset",
    "response_time",
    "sample",
    "stim_file",
    "trial_type",
    "value"
  ],
  "ds004533": [
    "duration",
    "onset",
    "trial_type"
  ],
  "ds004539": [],
  "ds004541": [
    "duration",
    "sample",
    "trial_type",
    "value",
    "﻿onset"
  ],
  "ds004542": [
    "duration",
    "onset",
    "trial_type"
  ],
  "ds004544": [
    "duration",
    "onset",
    "trial_type"
  ],
  "ds004551": [],
  "ds004552": [],
  "ds004553": [
    "duration",
    "onset",
    "trial_type"
  ],
  "ds004554": [
    "duration",
    "onset",
    "sample",
    "trial_type",
    "value"
  ],
  "ds004556": [
    "duration",
    "onset",
    "rating",
    "trial_type"
  ],
  "ds004557": [
    "duration",
    "onset",
    "rating",
    "trial_type"
  ],
  "ds004560": [],
  "ds004561": [
    "agency",
    "duration",
    "intensity",
    "latency",
    "onset",
    "pressed_first",
    "rt",
    "trial",
    "trial_type"
  ],
  "ds004562": [
    "duration",
    "number_ErasedDot",
    "onset",
    "session_number",
    "session_type",
    "stimulus_direction",
    "trial_type"
  ],
  "ds004563": [
    "block_num",
    "duration",
    "finger",
    "hand_ori",
    "modality",
    "mov_num",
    "onset",
    "run_num",
    "target",
    "touch_side",
    "trial_num_per_block",
    "trial_num_per_run"
  ],
  "ds004564": [],
  "ds004569": [
    "duration",
    "onset",
    "trial_type",
    "weight"
  ],
  "ds004572": [
    "duration",
    "sample",
    "trial_type",
    "value",
    "﻿onset"
  ],
  "ds004574": [
    "duration",
    "onset",
    "sample",
    "value"
  ],
  "ds004577": [
    "duration",
    "onset",
    "sample",
    "trial_type",
    "value"
  ],
  "ds004579": [
    "duration",
    "onset",
    "sample",
    "value"
  ],
  "ds004580": [
    "duration",
    "onset",
    "sample",
    "value"
  ],
  "ds004581": [],
  "ds004582": [
    "duration",
    "sample",
    "trial_type",
    "value",
    "﻿onset"
  ],
  "ds004584": [
    "duration",
    "onset",
    "sample",
    "value"
  ],
  "ds004587": [
    "duration",
    "sample",
    "trial_type",
    "value",
    "﻿onset"
  ],
  "ds004588": [
    "duration",
    "onset",
    "sample",
    "value"
  ],
  "ds004589": [
    "duration",
    "onset",
    "response",
    "response_time",
    "trial_type",
    "word"
  ],
  "ds004590": [
    "cueid",
    "duration",
    "onset",
    "targetid"
  ],
  "ds004592": [
    "acc",
    "duration",
    "image_id",
    "onset",
    "resp_1st",
    "resp_2nd",
    "rt_1st",
    "rt_2nd",
    "target_nontarget",
    "transition_duration",
    "trial_num",
    "trial_type"
  ],
  "ds004594": [
    "duration",
    "onset",
    "trial_type"
  ],
  "ds004595": [
    "duration",
    "onset",
    "response_time",
    "sample",
    "stim_file",
    "trial_type",
    "value"
  ],
  "ds004597": [
    "duration",
    "expected_response",
    "given_response",
    "onset",
    "response_time",
    "trial_type"
  ],
  "ds004598": [],
  "ds004602": [
    "duration",
    "onset",
    "sample",
    "value"
  ],
  "ds004603": [
    "duration",
    "sample",
    "trial_type",
    "value",
    "﻿onset"
  ],
  "ds004604": [
    "duration",
    "onset",
    "trial_type"
  ],
  "ds004605": [],
  "ds004611": [],
  "ds004616": [
    "duration",
    "onset",
    "trial_type"
  ],
  "ds004620": [],
  "ds004621": [
    "duration",
    "event_type",
    "onset",
    "trial_type"
  ],
  "ds004624": [
    "duration",
    "onset",
    "pulse_width",
    "stim_amplitude",
    "stim_anodes",
    "stim_cathodes",
    "stim_frequency"
  ],
  "ds004625": [
    "duration",
    "onset",
    "sample",
    "value"
  ],
  "ds004626": [
    "duration",
    "onset",
    "sample",
    "value"
  ],
  "ds004627": [
    "cue_type",
    "current_mean_accuracy",
    "duration",
    "duration_error",
    "is_hit",
    "isi_adjusted",
    "one_press",
    "onset",
    "onset_delay",
    "response",
    "response_type",
    "reward",
    "rt",
    "rt_time",
    "total_reward",
    "trial_number",
    "trial_phase",
    "trial_type"
  ],
  "ds004630": [
    "duration",
    "event",
    "jitter",
    "onset",
    "picture ID",
    "time from script start",
    "trial"
  ],
  "ds004631": [
    "duration",
    "onset",
    "prime",
    "story"
  ],
  "ds004632": [],
  "ds004635": [
    "duration",
    "onset",
    "sample",
    "value"
  ],
  "ds004636": [
    "coded_response",
    "duration",
    "experiment_exp_id",
    "item_coding",
    "item_text",
    "key_press",
    "onset",
    "possible_responses",
    "response_time",
    "survey",
    "trial_type",
    "worker_id"
  ],
  "ds004639": [],
  "ds004640": [],
  "ds004642": [],
  "ds004644": [],
  "ds004645": [
    "duration",
    "onset"
  ],
  "ds004647": [
    "DV",
    "DVC",
    "PE",
    "PEC",
    "Qchosen",
    "QchosenC",
    "Qgo",
    "QgoC",
    "Qnogo",
    "QnogoC",
    "Qunchosen",
    "QunchosenC",
    "SV",
    "SVC",
    "Wchosen",
    "WchosenC",
    "Wgo",
    "WgoC",
    "Wnogo",
    "WnogoC",
    "Wunchosen",
    "WunchosenC",
    "block",
    "cond",
    "cue",
    "cueOnset",
    "cueRT",
    "duration",
    "fbOnset",
    "firstfixOnset",
    "firstfixdur",
    "is_common",
    "is_correct",
    "is_correct_nback",
    "key_correct",
    "key_correct_nback",
    "key_pressed",
    "key_pressed_nback",
    "mDV",
    "nback_fbOnset",
    "nback_response_time",
    "nback_targetOnset",
    "nback_targetResp",
    "onset",
    "outcome",
    "outcome_go",
    "outcome_nback",
    "outcome_nogo",
    "response_time",
    "rt",
    "rt_nback",
    "run",
    "secondfixOnset",
    "secondfixdur",
    "targetOnset",
    "time_circle",
    "time_correct",
    "time_done",
    "time_feedback",
    "time_isi1",
    "time_isi2",
    "time_iti",
    "time_onset",
    "time_same",
    "time_scan",
    "timestamp_scan",
    "trial",
    "trial_type",
    "waitOnset",
    "waitdur",
    "wm"
  ],
  "ds004648": [],
  "ds004650": [],
  "ds004654": [],
  "ds004656": [
    "condition",
    "duration",
    "onset"
  ],
  "ds004657": [
    "duration",
    "onset",
    "sample",
    "value"
  ],
  "ds004660": [
    "duration",
    "onset",
    "sample",
    "value"
  ],
  "ds004661": [
    "duration",
    "onset",
    "sample",
    "value"
  ],
  "ds004662": [
    "duration",
    "onset",
    "trial_type"
  ],
  "ds004663": [],
  "ds004666": [],
  "ds004669": [],
  "ds004670": [
    "category_index",
    "duration",
    "image_index",
    "onset",
    "original_run_number",
    "response_time",
    "stimulus_name",
    "trial_type"
  ],
  "ds004692": [
    "accuracy",
    "block",
    "crit",
    "disc",
    "duration",
    "left_option",
    "mem_disc",
    "mem_type",
    "onset",
    "pay",
    "pay_tot",
    "per_disc",
    "per_type",
    "resp_hand",
    "response",
    "response_time",
    "stim_file",
    "task",
    "trial",
    "trial_type"
  ],
  "ds004693": [
    "duration",
    "onset",
    "trial_type"
  ],
  "ds004696": [
    "duration",
    "electrical_stimulation_current",
    "electrical_stimulation_site",
    "electrical_stimulation_site_num",
    "electrical_stimulation_type",
    "electrodes_involved_offset",
    "electrodes_involved_onset",
    "notes",
    "onset",
    "sample_end",
    "sample_start",
    "status",
    "status_description",
    "trial_type"
  ],
  "ds004697": [
    "a1highlargeedblocklist",
    "a1highlargeedblocklist_cycle",
    "a1highlargeedblocklist_sample",
    "a2highlargeedblocklist",
    "a2highlargeedblocklist_cycle",
    "a2highlargeedblocklist_sample",
    "a3highlargeedblocklist",
    "a3highlargeedblocklist_cycle",
    "a3highlargeedblocklist_sample",
    "a4highlargeedblocklist",
    "a4highlargeedblocklist_cycle",
    "a4highlargeedblocklist_sample",
    "a5highlargeedblocklist",
    "a5highlargeedblocklist_cycle",
    "a5highlargeedblocklist_sample",
    "b1highsmalledblocklist",
    "b1highsmalledblocklist_cycle",
    "b1highsmalledblocklist_sample",
    "b2highsmalledblocklist",
    "b2highsmalledblocklist_cycle",
    "b2highsmalledblocklist_sample",
    "b3highsmalledblocklist",
    "b3highsmalledblocklist_cycle",
    "b3highsmalledblocklist_sample",
    "b4highsmalledblocklist",
    "b4highsmalledblocklist_cycle",
    "b4highsmalledblocklist_sample",
    "b5highsmalledblocklist",
    "b5highsmalledblocklist_cycle",
    "b5highsmalledblocklist_sample",
    "block",
    "c1lowlargeedblocklist",
    "c1lowlargeedblocklist_cycle",
    "c1lowlargeedblocklist_sample",
    "c2lowlargeedblocklist",
    "c2lowlargeedblocklist_cycle",
    "c2lowlargeedblocklist_sample",
    "c3lowlargeedblocklist",
    "c3lowlargeedblocklist_cycle",
    "c3lowlargeedblocklist_sample",
    "c4lowlargeedblocklist",
    "c4lowlargeedblocklist_cycle",
    "c4lowlargeedblocklist_sample",
    "c5lowlargeedblocklist",
    "c5lowlargeedblocklist_cycle",
    "c5lowlargeedblocklist_sample",
    "clock_information",
    "condition",
    "d1lowsmalledblocklist",
    "d1lowsmalledblocklist_cycle",
    "d1lowsmalledblocklist_sample",
    "d2highlargeedblocklist",
    "d2highlargeedblocklist_cycle",
    "d2highlargeedblocklist_sample",
    "d3lowsmalledblocklist",
    "d3lowsmalledblocklist_cycle",
    "d3lowsmalledblocklist_sample",
    "d4lowsmalledblocklist",
    "d4lowsmalledblocklist_cycle",
    "d4lowsmalledblocklist_sample",
    "d5lowsmalledblocklist",
    "d5lowsmalledblocklist_cycle",
    "d5lowsmalledblocklist_sample",
    "datafile_basename",
    "display_refreshrate",
    "duration",
    "e1officelargeblocklist",
    "e1officelargeblocklist_cycle",
    "e1officelargeblocklist_sample",
    "e2officelargeblocklist",
    "e2officelargeblocklist_cycle",
    "e2officelargeblocklist_sample",
    "e3officelargeblocklist",
    "e3officelargeblocklist_cycle",
    "e3officelargeblocklist_sample",
    "e4officelargeblocklist",
    "e4officelargeblocklist_cycle",
    "e4officelargeblocklist_sample",
    "e5officelargeblocklist",
    "e5officelargeblocklist_cycle",
    "e5officelargeblocklist_sample",
    "experiment_name",
    "experiment_version",
    "f1officesmallblocklist",
    "f1officesmallblocklist_cycle",
    "f1officesmallblocklist_sample",
    "f2officesmallblocklist",
    "f2officesmallblocklist_cycle",
    "f2officesmallblocklist_sample",
    "f3officesmallblocklist",
    "f3officesmallblocklist_cycle",
    "f3officesmallblocklist_sample",
    "f4officesmallblocklist",
    "f4officesmallblocklist_cycle",
    "f4officesmallblocklist_sample",
    "f5officesmallblocklist",
    "f5officesmallblocklist_cycle",
    "f5officesmallblocklist_sample",
    "filename",
    "fixation2trs_durationerror",
    "fixation2trs_offsetdelay",
    "fixation2trs_offsettime",
    "fixation2trs_onsetdelay",
    "fixation2trs_onsettime",
    "fixation2trs_onsettoonsettime",
    "goodwork_durationerror",
    "goodwork_finishtime",
    "goodwork_onsetdelay",
    "goodwork_onsettime",
    "goodwork_onsettoonsettime",
    "group",
    "interblockinterval_duration",
    "interblockinterval_durationerror",
    "interblockinterval_finishtime",
    "interblockinterval_offsetdelay",
    "interblockinterval_offsettime",
    "interblockinterval_onsetdelay",
    "interblockinterval_onsettime",
    "interblockinterval_onsettoonsettime",
    "isi_duration",
    "isi_durationerror",
    "isi_finishtime",
    "isi_onsetdelay",
    "isi_onsettime",
    "isi_onsettoonsettime",
    "onset_unrounded",
    "procedure_block",
    "procedure_subtrial",
    "procedure_trial",
    "randomseed",
    "run1blocklist",
    "run1blocklist_cycle",
    "run1blocklist_sample",
    "run2blocklist",
    "run2blocklist_cycle",
    "run2blocklist_sample",
    "run3blocklist",
    "run3blocklist_cycle",
    "run3blocklist_sample",
    "run4blocklist",
    "run4blocklist_cycle",
    "run4blocklist_sample",
    "run5blocklist",
    "run5blocklist_cycle",
    "run5blocklist_sample",
    "runlist",
    "runlist_cycle",
    "runlist_sample",
    "running_block",
    "running_subtrial",
    "running_trial",
    "runtime_capabilities",
    "runtime_version",
    "runtimeversionexpected",
    "ses",
    "session_date",
    "session_start_date_time_utc",
    "session_time",
    "stimslide_duration",
    "stimslide_durationerror",
    "stimslide_finishtime",
    "stimslide_offsetdelay",
    "stimslide_offsettime",
    "stimslide_onsetdelay",
    "stimslide_onsettime",
    "stimslide_onsettoonsettime",
    "stimslide_resp",
    "stimslide_rt",
    "stimslide_rttime",
    "studio_version",
    "sub",
    "subtrial",
    "trial",
    "﻿onset"
  ],
  "ds004698": [
    "duration",
    "onset",
    "response",
    "trial_type"
  ],
  "ds004703": [
    "duration",
    "ex_name",
    "onset",
    "phone",
    "pos",
    "word"
  ],
  "ds004706": [
    "duration",
    "experiment",
    "item",
    "itemno",
    "onset",
    "phase",
    "sample",
    "session",
    "stim_file",
    "store",
    "storeX",
    "storeZ",
    "subject",
    "trial",
    "trial_type"
  ],
  "ds004710": [],
  "ds004711": [
    "choice",
    "choice_bin",
    "delay_later",
    "delay_sooner",
    "duration",
    "duration_choice_fb",
    "magnitude_later",
    "magnitude_sooner",
    "onset",
    "onset_choice_fb",
    "trial",
    "trial_id"
  ],
  "ds004712": [],
  "ds004715": [],
  "ds004717": [],
  "ds004718": [],
  "ds004720": [
    "duration",
    "onset",
    "response_time",
    "trial_type"
  ],
  "ds004725": [],
  "ds004730": [],
  "ds004731": [],
  "ds004733": [],
  "ds004737": [],
  "ds004738": [],
  "ds004742": [],
  "ds004743": [
    "duration",
    "expected_response",
    "given_response",
    "onset",
    "response_time",
    "trial_type"
  ],
  "ds004744": [],
  "ds004745": [
    "duration",
    "onset",
    "sample",
    "value"
  ],
  "ds004746": [
    "duration",
    "int_rating",
    "level",
    "onset",
    "perspective",
    "response_time",
    "trial_type",
    "unp_rating"
  ],
  "ds004752": [
    "Artifact",
    "Correct",
    "Match",
    "ProbeLetter",
    "ResponseTime",
    "SetSize",
    "begSample",
    "duration",
    "endSample",
    "nTrial",
    "onset"
  ],
  "ds004765": [],
  "ds004767": [],
  "ds004770": [],
  "ds004771": [
    "duration",
    "onset",
    "sample",
    "value"
  ],
  "ds004774": [
    "duration",
    "electrical_stimulation_current",
    "electrical_stimulation_site",
    "electrical_stimulation_type",
    "notes",
    "onset",
    "status",
    "status_description",
    "trial_type"
  ],
  "ds004775": [
    "TR",
    "cond_beh",
    "cond_out",
    "description",
    "duration",
    "onset",
    "run",
    "sub-id",
    "trial_name",
    "trial_type"
  ],
  "ds004776": [],
  "ds004783": [
    "duration",
    "onset",
    "trial_type"
  ],
  "ds004784": [
    "duration",
    "onset",
    "sample",
    "stim_file",
    "value"
  ],
  "ds004785": [
    "duration",
    "onset",
    "sample",
    "value"
  ],
  "ds004786": [
    "duration",
    "expected_response",
    "given_response",
    "onset",
    "response_time",
    "trial_type"
  ],
  "ds004787": [],
  "ds004789": [
    "answer",
    "duration",
    "experiment",
    "item_name",
    "list",
    "onset",
    "response_time",
    "sample",
    "serialpos",
    "session",
    "stim_file",
    "subject",
    "test",
    "trial_type"
  ],
  "ds004791": [
    "correct",
    "duration",
    "onset",
    "response_time",
    "trial_type"
  ],
  "ds004795": [],
  "ds004796": [
    "duration",
    "event_type",
    "onset",
    "trial_type"
  ],
  "ds004797": [],
  "ds004798": [
    "duration",
    "frame_number",
    "onset"
  ],
  "ds004802": [
    "duration",
    "event",
    "onset",
    "stim_file",
    "value"
  ],
  "ds004808": [],
  "ds004809": [
    "answer",
    "category",
    "duration",
    "experiment",
    "item_name",
    "list",
    "onset",
    "response_time",
    "sample",
    "serialpos",
    "session",
    "stim_file",
    "subject",
    "test",
    "trial_type"
  ],
  "ds004814": [
    "duration",
    "onset",
    "stim_file"
  ],
  "ds004815": [
    "duration",
    "onset",
    "stim_file",
    "trial_type"
  ],
  "ds004816": [
    "condition",
    "correct",
    "duration",
    "eventnumber",
    "is2back",
    "letterstim",
    "letterstimnumber",
    "lettertarget",
    "objectstim",
    "objectstimnumber",
    "objecttarget",
    "onset",
    "response",
    "rt",
    "sequencenumber",
    "stimnumber",
    "streamnumber",
    "time_stimoff",
    "time_stimon"
  ],
  "ds004817": [
    "condition",
    "correct",
    "duration",
    "eventnumber",
    "is2back",
    "letterstim",
    "letterstimnumber",
    "lettertarget",
    "objectstim",
    "objectstimnumber",
    "objecttarget",
    "onset",
    "response",
    "rt",
    "sequencenumber",
    "stimnumber",
    "streamnumber",
    "time_stimoff",
    "time_stimon"
  ],
  "ds004819": [
    "duration",
    "onset",
    "stimulusAmplitude_mA",
    "stimulusConditionCode",
    "stimulusFrequency",
    "stimulusOffsetLogFile",
    "stimulusOffsetRec",
    "stimulusOnsetLogFile",
    "stimulusOnsetRec",
    "stimulusPulseDuration_ms",
    "stimulusStimulusDuration_ms",
    "stimulusType",
    "trialnumber"
  ],
  "ds004829": [
    "duration",
    "onset",
    "trial_type"
  ],
  "ds004830": [
    "correct_audio_response",
    "correct_both_response",
    "correct_video_response",
    "duration",
    "onset",
    "trial_type",
    "value"
  ],
  "ds004835": [
    "duration",
    "onset",
    "stim_file"
  ],
  "ds004837": [],
  "ds004840": [],
  "ds004841": [
    "duration",
    "onset",
    "sample",
    "value"
  ],
  "ds004842": [
    "duration",
    "onset",
    "sample",
    "value"
  ],
  "ds004843": [
    "duration",
    "onset",
    "sample",
    "value"
  ],
  "ds004844": [
    "duration",
    "onset",
    "sample",
    "value"
  ],
  "ds004848": [
    "duration",
    "onset",
    "trial_type"
  ],
  "ds004849": [
    "duration",
    "onset",
    "sample",
    "value"
  ],
  "ds004850": [
    "duration",
    "onset",
    "sample",
    "value"
  ],
  "ds004851": [
    "duration",
    "onset",
    "sample",
    "value"
  ],
  "ds004852": [
    "duration",
    "onset",
    "sample",
    "value"
  ],
  "ds004853": [
    "duration",
    "onset",
    "sample",
    "value"
  ],
  "ds004854": [
    "duration",
    "onset",
    "sample",
    "value"
  ],
  "ds004855": [
    "duration",
    "onset",
    "sample",
    "value"
  ],
  "ds004856": [
    "duration",
    "onset",
    "trial_type"
  ],
  "ds004859": [],
  "ds004860": [
    "duration",
    "onset",
    "sample",
    "type"
  ],
  "ds004865": [
    "answer",
    "duration",
    "experiment",
    "item_name",
    "list",
    "onset",
    "response_time",
    "sample",
    "serialpos",
    "session",
    "stim_file",
    "subject",
    "test",
    "trial_type"
  ],
  "ds004866": [
    "duration",
    "onset",
    "trial_type",
    "value"
  ],
  "ds004868": [],
  "ds004869": [],
  "ds004872": [],
  "ds004873": [
    "duration",
    "onset",
    "trial_type"
  ],
  "ds004883": [
    "duration",
    "onset",
    "sample",
    "value"
  ],
  "ds004884": [
    "duration",
    "onset",
    "trial_type"
  ],
  "ds004892": [
    "duration",
    "onset",
    "trial_type"
  ],
  "ds004894": [
    "duration",
    "event",
    "music_type",
    "onset",
    "trial",
    "valence_rating"
  ],
  "ds004902": [],
  "ds004906": [],
  "ds004909": [
    "TODO -- fill in rows and add more tab-separated columns if desired",
    "duration",
    "onset",
    "response_time",
    "stim_file",
    "trial_type"
  ],
  "ds004910": [],
  "ds004913": [
    "duration",
    "onset"
  ],
  "ds004917": [
    "a",
    "bias",
    "duration",
    "good",
    "onset",
    "p",
    "pv",
    "response",
    "ronda",
    "rt",
    "value"
  ],
  "ds004920": [
    "Decision",
    "Decision_pmod",
    "Endowment",
    "Endowment_pmod",
    "TODO -- fill in rows and add more tab-separated columns if desired",
    "duration",
    "onset",
    "response_time",
    "stim_file",
    "trial_type"
  ],
  "ds004926": [
    "TE",
    "duration",
    "onset",
    "onset_scr",
    "patch",
    "rating",
    "reliabilityrun",
    "temperature",
    "trial_id",
    "trial_type"
  ],
  "ds004928": [
    "button",
    "duration",
    "onset",
    "response_time",
    "trial_type"
  ],
  "ds004934": [
    "TODO -- fill in rows and add more tab-separated columns if desired",
    "block_order",
    "duration",
    "experiment_name",
    "onset",
    "participant",
    "response_time",
    "run_accuracy_easy",
    "run_accuracy_hard",
    "stim_path",
    "trial_type"
  ],
  "ds004937": [],
  "ds004940": [
    "duration",
    "onset",
    "stim_dur_s_",
    "stim_file",
    "stim_onset_s_",
    "trial_type",
    "type"
  ],
  "ds004942": [
    "duration",
    "onset",
    "sample",
    "trial_type",
    "value"
  ],
  "ds004943": [
    "TODO -- fill in rows and add more tab-separated columns if desired",
    "duration",
    "onset",
    "response_time",
    "stim_file",
    "trial_type"
  ],
  "ds004944": [
    "EventType",
    "channel",
    "duration",
    "nEvent",
    "onset"
  ],
  "ds004945": [],
  "ds004946": [
    "condition",
    "duration",
    "onset",
    "trial"
  ],
  "ds004951": [
    "duration",
    "sample",
    "trial_type",
    "value",
    "﻿onset"
  ],
  "ds004952": [
    "duration",
    "sample",
    "trial_type",
    "value",
    "﻿onset"
  ],
  "ds004956": [
    "TODO -- fill in rows and add more tab-separated columns if desired",
    "duration",
    "onset",
    "response_time",
    "stim_file",
    "trial_type"
  ],
  "ds004957": [
    "accuracy",
    "cue_onset",
    "duration",
    "onset",
    "response_time",
    "stimulus",
    "trial_type"
  ],
  "ds004958": [],
  "ds004959": [
    "duration",
    "onset"
  ],
  "ds004962": [],
  "ds004965": [],
  "ds004973": [
    "duration",
    "sample",
    "trial_type",
    "value",
    "﻿onset"
  ],
  "ds004974": [
    "duration",
    "onset",
    "trial_type"
  ],
  "ds004977": [
    "duration",
    "electrical_stimulation_current",
    "electrical_stimulation_site",
    "electrical_stimulation_site_num",
    "electrical_stimulation_type",
    "onset",
    "sample_start",
    "status",
    "status_description",
    "trial_type"
  ],
  "ds004980": [
    "duration",
    "onset",
    "sample",
    "type",
    "value"
  ],
  "ds004993": [
    "duration",
    "sample",
    "trial_type",
    "value",
    "﻿onset"
  ],
  "ds004995": [
    "blockno",
    "correct",
    "duration",
    "eventnumber",
    "food_idx",
    "image_number",
    "is_faststream",
    "is_natural",
    "istarget",
    "keypressed",
    "onset",
    "response",
    "rt",
    "stim",
    "stim_code",
    "stimdur",
    "stimpath",
    "time_stimoff",
    "time_stimon",
    "trialno"
  ],
  "ds004996": [
    "duration",
    "event_type",
    "onset"
  ],
  "ds004998": [
    "duration",
    "onset",
    "trial_type"
  ],
  "ds005003": [],
  "ds005007": [],
  "ds005009": [
    "duration",
    "onset",
    "trial_type"
  ],
  "ds005012": [
    "CUE_DURATION",
    "CUE_ONSET",
    "FEEDBACK_DURATION",
    "FEEDBACK_ONSET",
    "FIXATION_DURATION",
    "FIXATION_ONSET",
    "PROBE_DURATION",
    "PROBE_HIT",
    "PROBE_MRT",
    "PROBE_ONSET",
    "RESULT_REASON",
    "TRIAL_RESULT",
    "TRIAL_TYPE",
    "duration",
    "onset"
  ],
  "ds005016": [
    "duration",
    "onset",
    "trial_type"
  ],
  "ds005017": [
    "duration",
    "onset",
    "trial_type"
  ],
  "ds005021": [
    "centre",
    "duration",
    "onset",
    "response",
    "rt",
    "surround",
    "titr"
  ],
  "ds005025": [],
  "ds005026": [],
  "ds005027": [
    "BIDS_Session",
    "BIDS_Subject",
    "Condition",
    "Cue.Duration",
    "Cue.OnsetTime",
    "Feedback.Duration",
    "Feedback.OnsetTime",
    "Fix.Duration",
    "Fix.OnsetTime",
    "Probe.Duration",
    "ResponseCheck",
    "Result",
    "Run",
    "Stimulus.ACC",
    "SubTrial",
    "duration",
    "onset",
    "stimrt"
  ],
  "ds005028": [],
  "ds005034": [
    "duration",
    "onset",
    "sample",
    "value"
  ],
  "ds005038": [
    "duration",
    "onset",
    "trial_type"
  ],
  "ds005040": [],
  "ds005047": [
    "duration",
    "onset",
    "stim_file"
  ],
  "ds005048": [
    "duration",
    "onset",
    "sample",
    "trial_type",
    "value"
  ],
  "ds005050": [
    "duration",
    "onset",
    "trial_type"
  ],
  "ds005056": [],
  "ds005059": [
    "answer",
    "duration",
    "experiment",
    "list",
    "onset",
    "probe_word",
    "probepos",
    "resp_word",
    "response_time",
    "sample",
    "serialpos",
    "session",
    "stim_file",
    "study_1",
    "study_2",
    "subject",
    "test",
    "trial_type"
  ],
  "ds005065": [
    "duration",
    "onset",
    "sample",
    "type",
    "value"
  ],
  "ds005069": [],
  "ds005072": [],
  "ds005073": [
    "diffType",
    "duration",
    "instrucType",
    "onset",
    "shapeType"
  ],
  "ds005075": [],
  "ds005077": [],
  "ds005079": [],
  "ds005083": [],
  "ds005085": [
    "TODO -- fill in rows and add more tab-separated columns if desired",
    "duration",
    "onset",
    "response_time",
    "stim_file",
    "trial_type"
  ],
  "ds005087": [],
  "ds005088": [
    "duration",
    "onset",
    "trial_type"
  ],
  "ds005089": [
    "duration",
    "onset",
    "sample",
    "type",
    "value"
  ],
  "ds005090": [],
  "ds005093": [],
  "ds005095": [
    "duration",
    "onset",
    "sample",
    "trial_type",
    "value",
    "﻿onset"
  ],
  "ds005096": [],
  "ds005106": [
    "blocknr",
    "duration",
    "onset",
    "presentationnumber",
    "stim",
    "stimnum",
    "trialnr"
  ],
  "ds005107": [
    "duration",
    "is_oneback",
    "is_responsed",
    "onset",
    "response_time",
    "stim_file"
  ],
  "ds005112": [],
  "ds005114": [
    "duration",
    "onset",
    "response_time",
    "sample",
    "stim_file",
    "trial_type",
    "value"
  ],
  "ds005115": [],
  "ds005118": [],
  "ds005121": [
    "SatNum",
    "duration",
    "item_value",
    "onset",
    "sample",
    "type",
    "value"
  ],
  "ds005123": [
    "cHigh",
    "cLow",
    "choice",
    "duration",
    "onset",
    "response_time",
    "trial_type",
    "trust_value"
  ],
  "ds005125": [],
  "ds005126": [
    "color_type",
    "duration",
    "onset",
    "report_type",
    "score_eval",
    "timing_type"
  ],
  "ds005127": [],
  "ds005128": [
    "buttonPressTime",
    "choice",
    "decisionPhaseOnset",
    "duration",
    "isCatchTrial",
    "isChoiceSelfish",
    "isTaskDeception",
    "onset",
    "payout_A_other",
    "payout_A_own",
    "payout_B_other",
    "payout_B_own",
    "resultOnset",
    "trial"
  ],
  "ds005131": [
    "duration",
    "sample",
    "trial_type",
    "value",
    "﻿onset"
  ],
  "ds005134": [
    "TODO -- fill in rows and add more tab-separated columns if desired",
    "duration",
    "onset",
    "response_time",
    "stim_file",
    "trial_type"
  ],
  "ds005137": [],
  "ds005138": [],
  "ds005139": [
    "duration",
    "onset",
    "stim_file"
  ],
  "ds005143": [],
  "ds005148": [
    "duration",
    "forceLevel",
    "isError",
    "numPress",
    "onset",
    "speedLevel",
    "targetForce",
    "targetSpeed"
  ],
  "ds005165": [
    "duration",
    "onset",
    "stim_file",
    "trial_type",
    "value"
  ],
  "ds005166": [
    "\"response\"\"\"",
    "duration",
    "onset",
    "response_time",
    "trial_type"
  ],
  "ds005169": [
    "duration",
    "label",
    "onset",
    "stim_contacts",
    "stim_intensity",
    "sym_central",
    "sym_color",
    "sym_combined_visual_symptoms",
    "sym_complex",
    "sym_continuous_hallucination",
    "sym_dynamic",
    "sym_elementary",
    "sym_intermittent_hallucination",
    "sym_left_visual_hemifield",
    "sym_lower_left_quadrant",
    "sym_lower_right_quadrant",
    "sym_minus_hallucination",
    "sym_multimodal_hallucinations",
    "sym_non_color",
    "sym_peripheric",
    "sym_plus_hallucination",
    "sym_right_visual_hemifield",
    "sym_static",
    "sym_upper_left_quadrant",
    "sym_upper_right_quadrant",
    "sym_whole_visual_field"
  ],
  "ds005170": [],
  "ds005178": [
    "duration",
    "onset"
  ],
  "ds005185": [
    "duration",
    "onset",
    "pressedTrigger",
    "trial_type",
    "writtenTime"
  ],
  "ds005186": [],
  "ds005189": [],
  "ds005191": [
    "accuracy",
    "cueID",
    "duration",
    "imageryID",
    "onset",
    "stimID",
    "trial_type",
    "vividness"
  ],
  "ds005194": [
    "duration",
    "onset",
    "trial type"
  ],
  "ds005203": [
    "duration",
    "onset",
    "trial_type"
  ],
  "ds005207": [
    "duration",
    "onset",
    "trial_type"
  ],
  "ds005215": [],
  "ds005216": [],
  "ds005226": [
    "duration",
    "key_fix",
    "key_time",
    "levelOfOcclusion",
    "onset",
    "stim_file",
    "stim_lable",
    "stim_started",
    "stim_stopped"
  ],
  "ds005230": [],
  "ds005233": [],
  "ds005234": [
    "duration",
    "onset",
    "sample",
    "trial_type",
    "value"
  ],
  "ds005236": [],
  "ds005237": [
    "accuracy_binarized",
    "duration",
    "onset",
    "response_time",
    "stimulus_color",
    "stimulus_text",
    "tr_seconds",
    "trial_type"
  ],
  "ds005238": [],
  "ds005239": [
    "duration",
    "onset",
    "stim_file"
  ],
  "ds005241": [
    "duration",
    "sample",
    "trial_type",
    "value",
    "﻿onset"
  ],
  "ds005256": [
    "cognitive_correct_response",
    "cognitive_participant_response",
    "cognitive_response_accuracy",
    "cue",
    "duration",
    "onset",
    "pain_onset_ttl1",
    "pain_onset_ttl2",
    "pain_onset_ttl3",
    "pain_onset_ttl4",
    "pain_stimulus_delivery_success",
    "rating_glmslabel",
    "rating_glmslabel_fillna",
    "rating_mousedur",
    "rating_mouseonset",
    "rating_value",
    "rating_value_fillna",
    "response_time",
    "response_value",
    "run_type",
    "stim_file",
    "stimulusintensity",
    "trial_index",
    "trial_type"
  ],
  "ds005258": [
    "duration",
    "event_type",
    "onset"
  ],
  "ds005261": [
    "duration",
    "expected_response",
    "given_response",
    "onset",
    "response_time",
    "trial_type"
  ],
  "ds005262": [],
  "ds005263": [
    "completion_time",
    "duration",
    "initiation_time",
    "onset",
    "outcome",
    "trial_type"
  ],
  "ds005264": [],
  "ds005265": [
    "ActionGoal",
    "RealAction",
    "duration",
    "joystick_RTcal",
    "onset",
    "trial_type"
  ],
  "ds005266": [
    "condition_code",
    "duration",
    "onset",
    "target_code",
    "trial_type"
  ],
  "ds005267": [
    "duration",
    "onset",
    "trial_type"
  ],
  "ds005270": [
    "accuracy",
    "duration",
    "onset",
    "response_time",
    "trial_type",
    "value"
  ],
  "ds005273": [
    "duration",
    "sample",
    "trial_type",
    "value",
    "﻿onset"
  ],
  "ds005274": [
    "HL",
    "Stimuli",
    "duration",
    "onset"
  ],
  "ds005279": [],
  "ds005280": [
    "duration",
    "onset",
    "sample",
    "value"
  ],
  "ds005284": [
    "duration",
    "onset",
    "sample",
    "value"
  ],
  "ds005285": [
    "duration",
    "onset",
    "sample",
    "value"
  ],
  "ds005286": [
    "duration",
    "onset",
    "sample",
    "value"
  ],
  "ds005289": [
    "duration",
    "onset",
    "sample",
    "value"
  ],
  "ds005291": [
    "duration",
    "onset",
    "sample",
    "value"
  ],
  "ds005292": [
    "duration",
    "onset",
    "sample",
    "value"
  ],
  "ds005293": [
    "duration",
    "onset",
    "sample",
    "value"
  ],
  "ds005295": [],
  "ds005296": [
    "duration",
    "onset",
    "sample",
    "value"
  ],
  "ds005299": [],
  "ds005304": [],
  "ds005305": [
    "duration",
    "onset",
    "sample",
    "value"
  ],
  "ds005307": [
    "duration",
    "sample",
    "trial_type",
    "value",
    "﻿onset"
  ],
  "ds005329": [
    "accuracy",
    "cue_onset",
    "duration",
    "onset",
    "response_time",
    "stimulus",
    "trial_type",
    "verbal_response"
  ],
  "ds005339": [
    "TODO -- fill in rows and add more tab-separated columns if desired",
    "duration",
    "onset",
    "response_time",
    "stim_file",
    "trial_type"
  ],
  "ds005340": [
    "EEG_trigger_end",
    "EEG_trigger_start",
    "duration",
    "onset",
    "sample",
    "stim_file",
    "token",
    "trial_type",
    "value"
  ],
  "ds005341": [
    "duration",
    "onset",
    "trial_type"
  ],
  "ds005342": [
    "duration",
    "onset",
    "sample",
    "value"
  ],
  "ds005343": [
    "duration",
    "onset",
    "sample",
    "value"
  ],
  "ds005345": [],
  "ds005346": [],
  "ds005354": [],
  "ds005355": [
    "duration",
    "onset",
    "trial_type"
  ],
  "ds005356": [
    "duration",
    "sample",
    "trial_type",
    "value",
    "﻿onset"
  ],
  "ds005357": [],
  "ds005360": [],
  "ds005363": [
    "duration",
    "sample",
    "trial_type",
    "value",
    "﻿onset"
  ],
  "ds005364": [
    "Bd1",
    "Bd2",
    "F",
    "Resp",
    "buena",
    "duration",
    "good",
    "nt",
    "onset",
    "prob",
    "response",
    "rt",
    "ttF",
    "ttp",
    "ttr",
    "value"
  ],
  "ds005365": [
    "TODO -- fill in rows and add more tab-separated columns if desired",
    "duration",
    "onset",
    "response_time",
    "stim_file",
    "trial_type"
  ],
  "ds005366": [
    "duration",
    "onset",
    "trial_type"
  ],
  "ds005371": [],
  "ds005374": [
    "duration",
    "onset",
    "trial_type"
  ],
  "ds005375": [],
  "ds005381": [
    "duration",
    "event_type",
    "onset",
    "response_decision",
    "response_estimation",
    "response_time",
    "trial",
    "trial_type",
    "value_reference",
    "value_stimulus"
  ],
  "ds005383": [
    "duration",
    "sample",
    "trial_type",
    "value",
    "﻿onset"
  ],
  "ds005385": [
    "duration",
    "onset",
    "type"
  ],
  "ds005386": [
    "accuracy",
    "btype",
    "duration",
    "gender",
    "onset",
    "reaction_time",
    "section",
    "stim",
    "validity"
  ],
  "ds005397": [
    "duration",
    "onset",
    "sample",
    "type",
    "value"
  ],
  "ds005398": [],
  "ds005402": [],
  "ds005403": [
    "delay",
    "detected_delay",
    "duration",
    "onset",
    "sentence",
    "trial",
    "trial_type"
  ],
  "ds005405": [],
  "ds005406": [
    "duration",
    "sample",
    "trial_type",
    "value",
    "﻿onset"
  ],
  "ds005408": [
    "EEG_trigger_end",
    "EEG_trigger_start",
    "duration",
    "file_clicks",
    "file_story1",
    "file_story2",
    "file_story3",
    "file_story4",
    "file_story5",
    "n_simultaneous_stimuli",
    "onset",
    "sample",
    "snr",
    "trial_type",
    "value"
  ],
  "ds005410": [
    "duration",
    "onset",
    "sample",
    "value"
  ],
  "ds005411": [
    "duration",
    "experiment",
    "item_name",
    "list",
    "onset",
    "repeats",
    "response_time",
    "sample",
    "serialpos",
    "session",
    "stim_file",
    "subject",
    "trial_type"
  ],
  "ds005412": [],
  "ds005413": [
    "duration",
    "onset",
    "stim_level",
    "stim_value",
    "trial_type"
  ],
  "ds005415": [
    "duration",
    "sample",
    "trial_type",
    "value",
    "﻿onset"
  ],
  "ds005416": [
    "duration",
    "onset",
    "response_time",
    "sample",
    "stim_file",
    "trial_type",
    "value"
  ],
  "ds005418": [
    "duration",
    "onset",
    "trial_type"
  ],
  "ds005420": [],
  "ds005422": [],
  "ds005424": [],
  "ds005427": [
    "IC_expost_lin",
    "decisions_SAT",
    "duration",
    "error",
    "eventType",
    "instance_complexity",
    "instance_id",
    "instance_number",
    "instance_region",
    "instance_type",
    "lat_highest_vw_ratio",
    "nSolutions",
    "onset",
    "propagations_MZN",
    "response_button",
    "response_correct",
    "response_time",
    "response_type",
    "solution",
    "sum_values",
    "sum_weights",
    "target_capacity",
    "target_profit",
    "trial_number",
    "trial_type",
    "values",
    "weights",
    "xyCoordinates"
  ],
  "ds005429": [
    "begsample",
    "duration",
    "endsample",
    "offset",
    "onset"
  ],
  "ds005431": [],
  "ds005448": [
    "duration",
    "electrical_stimulation_current",
    "electrical_stimulation_frequency",
    "electrical_stimulation_pulsewidth",
    "electrical_stimulation_site",
    "electrical_stimulation_type",
    "electrodes_involved_offset",
    "electrodes_involved_onset",
    "notes",
    "offset",
    "onset",
    "sample_end",
    "sample_start",
    "sub_type",
    "trial_type"
  ],
  "ds005449": [
    "descriptor",
    "duration",
    "onset",
    "trial_type"
  ],
  "ds005450": [],
  "ds005454": [
    "duration",
    "onset",
    "trial_type"
  ],
  "ds005455": [
    "duration",
    "onset",
    "response_time",
    "stimulus",
    "trial_type"
  ],
  "ds005460": [
    "arousal",
    "duration",
    "onset",
    "trial_code",
    "trial_type",
    "valence"
  ],
  "ds005464": [
    "cat_group",
    "condition",
    "day",
    "duration",
    "exp_phase",
    "onset",
    "pic",
    "picID",
    "pic_rating",
    "rating_RT",
    "real_onsest",
    "rep",
    "rounded_onset",
    "run",
    "tested",
    "trial_idx",
    "word",
    "wordID"
  ],
  "ds005467": [],
  "ds005468": [],
  "ds005469": [
    "InstructionToButtonTime",
    "InstructionToToneTime",
    "disobedience",
    "duration",
    "modulation",
    "onset",
    "trial_type"
  ],
  "ds005472": [],
  "ds005473": [
    "duration",
    "onset",
    "sample",
    "value"
  ],
  "ds005479": [
    "duration",
    "onset",
    "trial_type"
  ],
  "ds005481": [],
  "ds005483": [],
  "ds005486": [],
  "ds005489": [
    "amplitude",
    "anode_label",
    "answer",
    "cathode_label",
    "duration",
    "experiment",
    "item_name",
    "list",
    "n_pulses",
    "onset",
    "pulse_freq",
    "pulse_width",
    "recalled",
    "response_time",
    "sample",
    "serialpos",
    "session",
    "stim_duration",
    "stim_file",
    "stim_list",
    "stimulation",
    "subject",
    "test",
    "trial_type"
  ],
  "ds005491": [
    "amplitude",
    "anode_label",
    "answer",
    "category",
    "cathode_label",
    "duration",
    "experiment",
    "item_name",
    "list",
    "n_pulses",
    "onset",
    "pulse_freq",
    "pulse_width",
    "recalled",
    "response_time",
    "sample",
    "serialpos",
    "session",
    "stim_duration",
    "stim_file",
    "stim_list",
    "stimulation",
    "subject",
    "test",
    "trial_type"
  ],
  "ds005492": [],
  "ds005494": [
    "amplitude",
    "anode_label",
    "answer",
    "cathode_label",
    "correct",
    "duration",
    "experiment",
    "list",
    "n_pulses",
    "onset",
    "probe_word",
    "probepos",
    "pulse_freq",
    "pulse_width",
    "resp_word",
    "response_time",
    "sample",
    "serialpos",
    "session",
    "stim_duration",
    "stim_file",
    "stim_list",
    "stimulation",
    "study_1",
    "study_2",
    "subject",
    "test",
    "trial_type"
  ],
  "ds005496": [],
  "ds005497": [],
  "ds005498": [
    "duration",
    "onset",
    "trial_type"
  ],
  "ds005503": [
    "duration",
    "onset",
    "trial_type"
  ],
  "ds005504": [],
  "ds005505": [
    "duration",
    "event_code",
    "onset",
    "sample",
    "value"
  ],
  "ds005506": [
    "duration",
    "event_code",
    "onset",
    "sample",
    "value"
  ],
  "ds005507": [
    "duration",
    "event_code",
    "onset",
    "sample",
    "value"
  ],
  "ds005508": [
    "duration",
    "event_code",
    "onset",
    "sample",
    "value"
  ],
  "ds005509": [
    "duration",
    "event_code",
    "onset",
    "sample",
    "value"
  ],
  "ds005510": [
    "duration",
    "event_code",
    "onset",
    "sample",
    "value"
  ],
  "ds005511": [
    "duration",
    "event_code",
    "onset",
    "sample",
    "value"
  ],
  "ds005512": [
    "duration",
    "event_code",
    "onset",
    "sample",
    "value"
  ],
  "ds005514": [
    "duration",
    "event_code",
    "onset",
    "sample",
    "value"
  ],
  "ds005515": [
    "duration",
    "event_code",
    "onset",
    "sample",
    "value"
  ],
  "ds005516": [
    "duration",
    "event_code",
    "onset",
    "sample",
    "value"
  ],
  "ds005518": [
    "duration",
    "onset",
    "trial_type"
  ],
  "ds005520": [],
  "ds005521": [
    "color",
    "condition",
    "contrast",
    "duration",
    "onset"
  ],
  "ds005522": [
    "block",
    "direction",
    "duration",
    "experiment",
    "obj_loc_x",
    "obj_loc_y",
    "onset",
    "paired_block",
    "resp_loc_x",
    "resp_loc_y",
    "resp_path_length",
    "resp_reaction_time",
    "resp_total_time",
    "response_time",
    "sample",
    "session",
    "start_loc_x",
    "start_loc_y",
    "stim_file",
    "stimulus",
    "subject",
    "travel_time",
    "trial",
    "trial_type",
    "x",
    "y"
  ],
  "ds005523": [],
  "ds005525": [
    "TODO -- fill in rows and add more tab-separated columns if desired",
    "duration",
    "onset",
    "response_time",
    "stim_file",
    "trial_type"
  ],
  "ds005529": [],
  "ds005530": [
    "baseline",
    "cubricID",
    "cueing",
    "date",
    "duration",
    "img_start",
    "neg_pics",
    "onset",
    "participant",
    "pt_code",
    "rating",
    "rating_rt",
    "rating_start",
    "sample",
    "trial_type",
    "value",
    "﻿onset"
  ],
  "ds005531": [],
  "ds005533": [
    "duration",
    "onset",
    "trial type"
  ],
  "ds005534": [
    "duration",
    "onset"
  ],
  "ds005540": [],
  "ds005545": [],
  "ds005551": [
    "duration",
    "onset",
    "stim_name",
    "trial_type"
  ],
  "ds005555": [
    "begsample",
    "duration",
    "endsample",
    "offset",
    "onset",
    "stage_ai",
    "stage_hum"
  ],
  "ds005557": [
    "amplitude",
    "anode_label",
    "answer",
    "cathode_label",
    "duration",
    "experiment",
    "item_name",
    "list",
    "n_pulses",
    "onset",
    "pulse_freq",
    "pulse_width",
    "recalled",
    "response_time",
    "sample",
    "serialpos",
    "session",
    "stim_duration",
    "stim_file",
    "stim_list",
    "stimulation",
    "subject",
    "test",
    "trial_type"
  ],
  "ds005558": [
    "amplitude",
    "anode_label",
    "answer",
    "category",
    "cathode_label",
    "duration",
    "experiment",
    "item_name",
    "list",
    "n_pulses",
    "onset",
    "pulse_freq",
    "pulse_width",
    "recalled",
    "response_time",
    "sample",
    "serialpos",
    "session",
    "stim_duration",
    "stim_file",
    "stim_list",
    "stimulation",
    "subject",
    "test",
    "trial_type"
  ],
  "ds005559": [
    "duration",
    "onset",
    "trial_type"
  ],
  "ds005563": [],
  "ds005565": [
    "duration",
    "onset",
    "sample",
    "value"
  ],
  "ds005571": [
    "Acu",
    "duration",
    "estim",
    "good",
    "onset",
    "response",
    "rt",
    "trial",
    "value"
  ],
  "ds005572": [],
  "ds005573": [],
  "ds005574": [],
  "ds005576": [
    "duration",
    "onset",
    "trial_type"
  ],
  "ds005577": [
    "block_type",
    "duration",
    "onset",
    "trial_type"
  ],
  "ds005581": [
    "accuracy",
    "duration",
    "image",
    "onset",
    "response_time"
  ],
  "ds005586": [
    "duration",
    "sample",
    "trial_type",
    "value",
    "﻿onset"
  ],
  "ds005588": [
    "duration",
    "onset",
    "rewards",
    "trial_type"
  ],
  "ds005589": [
    "duration",
    "eventnumber",
    "onset"
  ],
  "ds005594": [
    "accuracy",
    "blank_jitter_frames",
    "block",
    "duration",
    "onset",
    "response_time",
    "sample",
    "stimulus",
    "target",
    "trial_type",
    "value"
  ],
  "ds005595": [],
  "ds005596": [],
  "ds005597": [],
  "ds005598": [],
  "ds005600": [
    "color",
    "duration",
    "onset",
    "probe_pic",
    "response",
    "response_time",
    "shape",
    "task",
    "texture",
    "trial_type"
  ],
  "ds005602": [],
  "ds005603": [],
  "ds005604": [
    "TODO -- fill in rows and add more tab-separated columns if desired",
    "duration",
    "onset",
    "response_time",
    "stim_file",
    "trial_type"
  ],
  "ds005605": [],
  "ds005613": [
    "duration",
    "foreignLanguage",
    "identifier",
    "mainLanguage",
    "onset",
    "stim_file",
    "trial_type"
  ],
  "ds005616": [],
  "ds005619": [],
  "ds005620": [
    "duration",
    "sample",
    "trial_type",
    "value",
    "﻿onset"
  ],
  "ds005623": [],
  "ds005624": [],
  "ds005625": [],
  "ds005628": [
    "duration",
    "onset",
    "sample",
    "value"
  ],
  "ds005630": [],
  "ds005635": [],
  "ds005636": [],
  "ds005639": [
    "TODO -- fill in rows and add more tab-separated columns if desired",
    "duration",
    "onset",
    "response_time",
    "stim_file",
    "trial_type"
  ],
  "ds005642": [],
  "ds005648": [],
  "ds005658": [
    "duration",
    "event_type",
    "onset"
  ],
  "ds005662": [
    "blocksequencenumber",
    "correct",
    "cresp",
    "duration",
    "eventnumber",
    "istarget",
    "onset",
    "onsetsample",
    "presentationnumber",
    "resp",
    "rt",
    "sequencenumber",
    "stim",
    "stimdur",
    "stimname",
    "stimnumber",
    "subjectnr",
    "time_stimoff",
    "time_stimon"
  ],
  "ds005664": [],
  "ds005670": [],
  "ds005672": [
    "duration",
    "onset",
    "sample",
    "value"
  ],
  "ds005684": [
    "color_type",
    "duration",
    "onset",
    "report_type",
    "score_eval",
    "timing_type"
  ],
  "ds005687": [],
  "ds005688": [],
  "ds005691": [
    "duration",
    "onset",
    "sample",
    "type",
    "value"
  ],
  "ds005692": [
    "duration",
    "onset",
    "sample",
    "type",
    "value"
  ],
  "ds005697": [
    "duration",
    "onset",
    "sample",
    "value"
  ],
  "ds005698": [],
  "ds005699": [],
  "ds005700": [],
  "ds005704": [
    "TODO -- fill in rows and add more tab-separated columns if desired",
    "duration",
    "onset",
    "response_time",
    "stim_file",
    "trial_type"
  ],
  "ds005713": [],
  "ds005717": [],
  "ds005731": [],
  "ds005733": [],
  "ds005737": [],
  "ds005747": [],
  "ds005752": [
    "duration",
    "onset",
    "sample",
    "trial_type",
    "value"
  ],
  "ds005754": [
    "aoi_correct",
    "aoi_incorrect",
    "block_number",
    "cue_side",
    "duration",
    "eventIdentifier",
    "fixation_color",
    "is_practice",
    "onset",
    "startTime",
    "stopTime",
    "trial_number",
    "trial_type"
  ],
  "ds005776": [
    "duration",
    "onset",
    "trial_type",
    "value"
  ],
  "ds005777": [
    "duration",
    "onset",
    "trial_type",
    "value"
  ],
  "ds005779": [
    "duration",
    "onset",
    "sample",
    "type",
    "value"
  ],
  "ds005783": [
    "duration",
    "onset",
    "stimfile",
    "trial_type"
  ],
  "ds005795": [
    "duration",
    "sample",
    "trial_type",
    "value",
    "﻿onset"
  ],
  "ds005810": [
    "StimulusPresentation",
    "duration",
    "onset",
    "sample",
    "trial_type",
    "value"
  ],
  "ds005811": [
    "StimulusPresentation",
    "duration",
    "onset",
    "sample",
    "trial_type",
    "value"
  ],
  "ds005815": [
    "duration",
    "onset",
    "trial_type",
    "value"
  ],
  "ds005839": [],
  "ds005841": [
    "duration",
    "onset",
    "trial_type",
    "trigger_id"
  ],
  "ds005849": [],
  "ds005850": [],
  "ds005851": [],
  "ds005857": [
    "duration",
    "experiment",
    "is_repeat",
    "item_name",
    "item_num",
    "list",
    "onset",
    "recalled",
    "repeats",
    "sample",
    "serialpos",
    "session",
    "stim_file",
    "subject",
    "trial_type"
  ],
  "ds005863": [
    "duration",
    "onset",
    "sample",
    "value"
  ],
  "ds005866": [
    "duration",
    "onset",
    "sample",
    "value"
  ],
  "ds005868": [
    "duration",
    "onset",
    "sample",
    "value"
  ],
  "ds005872": [
    "duration",
    "sample",
    "trial_type",
    "value",
    "﻿onset"
  ],
  "ds005873": [
    "channels",
    "confidence",
    "dateTime",
    "duration",
    "eventType",
    "lateralization",
    "localization",
    "onset",
    "recordingDuration",
    "vigilance"
  ],
  "ds005874": [
    "duration",
    "onset",
    "trial_type"
  ],
  "ds005875": [
    "duration",
    "news_no",
    "news_type",
    "onset",
    "onset_response",
    "response_time",
    "trial_type",
    "value"
  ],
  "ds005876": [
    "duration",
    "onset",
    "sample",
    "stim_file",
    "value"
  ],
  "ds005880": [
    "duration",
    "onset",
    "trial_type"
  ],
  "ds005882": [
    "boundary_distance",
    "category_ground",
    "category_response",
    "correct",
    "duration",
    "exemplar_numb",
    "onset",
    "prototype_distance",
    "raw_time",
    "response_time",
    "reward",
    "reward_ground",
    "reward_prob",
    "stimulus_entropy",
    "trial_type"
  ],
  "ds005883": [
    "PR",
    "UpR",
    "duration",
    "onset",
    "trial_type"
  ],
  "ds005884": [
    "duration",
    "onset"
  ],
  "ds005891": [],
  "ds005892": [],
  "ds005894": [],
  "ds005895": [],
  "ds005896": [
    "duration",
    "onset",
    "sample",
    "trial_type"
  ],
  "ds005899": [
    "arr_dir",
    "corr_resp",
    "correctness",
    "cue_id",
    "cue_onset",
    "duration",
    "gng_id",
    "onset",
    "response",
    "rt",
    "trialid"
  ],
  "ds005901": [
    "duration",
    "onset",
    "sample",
    "trial_type"
  ],
  "ds005903": [
    "duration",
    "onset",
    "trial_type"
  ],
  "ds005906": [],
  "ds005907": [
    "duration",
    "onset",
    "response_time",
    "sample",
    "stim_file",
    "trial_type",
    "value"
  ],
  "ds005917": [
    "duration",
    "onset",
    "trial_type"
  ],
  "ds005920": [
    "duration",
    "onset",
    "trial_type"
  ],
  "ds005926": [],
  "ds005927": [
    "block_type",
    "duration",
    "event_name",
    "onset",
    "trial_type"
  ],
  "ds005929": [
    "duration",
    "onset",
    "trial_type",
    "value"
  ],
  "ds005931": [],
  "ds005932": [
    "duration",
    "onset",
    "sample",
    "value"
  ],
  "ds005933": [],
  "ds005934": [
    "duration",
    "onset",
    "trial_type"
  ],
  "ds005935": [
    "duration",
    "onset",
    "trial_type",
    "value"
  ],
  "ds005946": [
    "duration",
    "onset",
    "sample",
    "type",
    "value"
  ],
  "ds005947": [],
  "ds005953": [
    "duration",
    "onset",
    "stim_file",
    "trial_type"
  ],
  "ds005960": [
    "duration",
    "onset",
    "sample",
    "value"
  ],
  "ds005963": [
    "duration",
    "sample",
    "trial_type",
    "value",
    "﻿onset"
  ],
  "ds005964": [
    "duration",
    "sample",
    "trial_type",
    "value",
    "﻿onset"
  ],
  "ds005978": [],
  "ds005980": [
    "Rsponse",
    "StimVar",
    "Stimulus",
    "cond",
    "correctness",
    "duration",
    "onset",
    "response_time",
    "trial_type"
  ],
  "ds006001": [],
  "ds006005": [
    "duration",
    "onset",
    "response_time",
    "sample",
    "trial_type",
    "value"
  ],
  "ds006010": [
    "duration",
    "onset",
    "trial_type"
  ],
  "ds006012": [
    "duration",
    "sample",
    "trial_type",
    "value",
    "﻿onset"
  ],
  "ds006018": [
    "duration",
    "onset",
    "sample",
    "value"
  ],
  "ds006021": [
    "duration",
    "onset",
    "trial_type",
    "weight"
  ],
  "ds006033": [
    "duration",
    "onset",
    "trial_type"
  ],
  "ds006035": [
    "duration",
    "sample",
    "trial_type",
    "value",
    "﻿onset"
  ],
  "ds006036": [
    "duration",
    "onset",
    "sample",
    "value"
  ],
  "ds006039": [
    "category",
    "duration",
    "onset",
    "trial"
  ],
  "ds006040": [],
  "ds006045": [],
  "ds006065": [],
  "ds006067": [
    "duration",
    "onset",
    "transcript"
  ],
  "ds006071": [],
  "ds006072": [],
  "ds006092": [
    "duration",
    "onset",
    "trial_type"
  ],
  "ds006095": [
    "duration",
    "onset",
    "sample",
    "value"
  ],
  "ds006104": [
    "category",
    "duration",
    "manner",
    "onset",
    "phoneme1",
    "phoneme2",
    "phoneme3",
    "place",
    "tms_intensity",
    "tms_target",
    "trial",
    "trial_type",
    "voicing"
  ],
  "ds006105": [
    "TR_relativeToTrialOnset",
    "button_pressed",
    "choice",
    "duration",
    "gamble_position",
    "onset",
    "outcome",
    "response_time",
    "rightbutton_position",
    "total_gain",
    "trial",
    "trial_period",
    "trial_type"
  ],
  "ds006107": [],
  "ds006108": [
    "TR_relativeToTrialOnset",
    "button_pressed",
    "choice",
    "duration",
    "gamble_position",
    "onset",
    "outcome",
    "response_time",
    "rightbutton_position",
    "total_gain",
    "trial",
    "trial_period",
    "trial_type"
  ],
  "ds006111": [],
  "ds006123": [],
  "ds006126": [
    "duration",
    "onset",
    "sample",
    "tms rmt",
    "trial_type",
    "value",
    "working amplitude"
  ],
  "ds006128": [],
  "ds006131": [
    "duration",
    "onset",
    "stimulus",
    "trial_type"
  ],
  "ds006136": [],
  "ds006138": [],
  "ds006142": [
    "duration",
    "onset",
    "sample",
    "stim_file",
    "trial_type",
    "value"
  ],
  "ds006143": [],
  "ds006145": [],
  "ds006148": [
    "duration",
    "onset"
  ],
  "ds006156": [
    "duration",
    "onset",
    "trial_type"
  ],
  "ds006159": [],
  "ds006169": [],
  "ds006171": [
    "duration",
    "gabor_contrast",
    "objective_r",
    "onset",
    "sample",
    "subjective_r",
    "trial_number",
    "trial_type",
    "value"
  ],
  "ds006179": [
    "TODO -- fill in rows and add more tab-separated columns if desired",
    "duration",
    "onset",
    "response_time",
    "stim_file",
    "trial_type"
  ],
  "ds006181": [],
  "ds006182": [],
  "ds006184": [],
  "ds006185": [],
  "ds006188": [],
  "ds006189": [],
  "ds006190": [],
  "ds006191": [],
  "ds006192": [],
  "ds006193": [
    "duration",
    "onset",
    "stimulus",
    "trial_type"
  ],
  "ds006206": [],
  "ds006207": [],
  "ds006209": [],
  "ds006211": [
    "duration",
    "onset",
    "trial_type"
  ],
  "ds006212": [],
  "ds006218": [],
  "ds006222": [
    "duration",
    "onset",
    "sample",
    "value"
  ],
  "ds006224": [],
  "ds006233": [],
  "ds006234": [],
  "ds006239": [
    "acc",
    "cresp",
    "duration",
    "onset",
    "prime_stim",
    "resp",
    "response_time",
    "targ_stim",
    "trial_name",
    "trial_type"
  ],
  "ds006240": [
    "duration",
    "onset",
    "trial_type"
  ],
  "ds006243": [],
  "ds006248": [],
  "ds006253": [
    "duration",
    "sample",
    "trial_type",
    "value",
    "﻿onset"
  ],
  "ds006260": [
    "duration",
    "onset",
    "sample",
    "value"
  ],
  "ds006265": [
    "duration",
    "item",
    "onset",
    "trial_type"
  ],
  "ds006266": [
    "duration",
    "item",
    "onset",
    "trial_type"
  ],
  "ds006267": [],
  "ds006269": [],
  "ds006303": [
    "duration",
    "onset",
    "response_time",
    "trial_type"
  ],
  "ds006317": [
    "duration",
    "sample",
    "trial_type",
    "value",
    "﻿onset"
  ],
  "ds006318": [],
  "ds006319": [
    "category_index",
    "duration",
    "onset",
    "response_time",
    "sound_index",
    "stimulus_name",
    "trial_type"
  ],
  "ds006334": [
    "duration",
    "event",
    "onset",
    "sample",
    "type",
    "value"
  ],
  "ds006366": [
    "duration",
    "onset",
    "stage"
  ],
  "ds006367": [
    "duration",
    "onset",
    "sample",
    "value"
  ],
  "ds006370": [
    "duration",
    "onset",
    "sample",
    "value"
  ],
  "ds006373": [
    "TODO -- fill in rows and add more tab-separated columns if desired",
    "duration",
    "onset",
    "response_time",
    "stim_file",
    "trial_type"
  ],
  "ds006374": [
    "Baseline_temp",
    "Cond_Block",
    "ISI",
    "ITI_pre",
    "Lasershot",
    "Mov_start",
    "Pos_Block",
    "RatingExp",
    "RatingS1",
    "RatingS2",
    "Rep",
    "Run",
    "StimNr",
    "Stim_dur",
    "Stim_temp",
    "Subject",
    "Task",
    "Trial",
    "X1",
    "X2",
    "Y1",
    "Y2",
    "aborted",
    "decision",
    "decisionRT",
    "duration",
    "file",
    "invalid_trials",
    "onset",
    "sample",
    "trial_type",
    "value"
  ],
  "ds006377": [
    "duration",
    "onset",
    "trial_type",
    "value"
  ],
  "ds006386": [
    "duration",
    "sample",
    "trial_type",
    "value",
    "﻿onset"
  ],
  "ds006392": [
    "duration",
    "event_type",
    "onset",
    "stim_frequency"
  ],
  "ds006394": [
    "#item",
    "a_flags",
    "b_flags",
    "bepoch",
    "bin",
    "diff",
    "dura",
    "duration",
    "ecode",
    "enable",
    "label",
    "onset",
    "trial_type"
  ],
  "ds006395": [
    "duration",
    "onset",
    "trial_type"
  ],
  "ds006401": [],
  "ds006402": [],
  "ds006407": [],
  "ds006434": [
    "EEG_trigger",
    "duration",
    "focus_order",
    "onset",
    "sample",
    "trial_order",
    "trial_type",
    "value"
  ],
  "ds006437": [
    "duration",
    "event_onset",
    "event_type",
    "onset",
    "sample",
    "value"
  ],
  "ds006444": [],
  "ds006446": [
    "choice",
    "choice_displaytime",
    "choice_time",
    "choice_triggercode",
    "choice_triggertime",
    "del",
    "del_pres_displaytime",
    "del_pres_triggercode",
    "del_pres_triggertime",
    "duration",
    "is_cued",
    "rev_opts",
    "sample",
    "trial_idx",
    "val",
    "val_pres_displaytime",
    "val_pres_triggercode",
    "val_pres_triggertime",
    "value",
    "viv",
    "viv_displaytime",
    "viv_time",
    "viv_triggercode",
    "viv_triggertime",
    "﻿onset"
  ],
  "ds006459": [
    "duration",
    "onset",
    "trial_type",
    "value"
  ],
  "ds006460": [
    "duration",
    "onset",
    "trial_type",
    "value"
  ],
  "ds006462": [],
  "ds006465": [
    "duration",
    "onset",
    "sample",
    "trial_type",
    "value"
  ],
  "ds006466": [
    "duration",
    "eye_onset",
    "onset",
    "trial_type"
  ],
  "ds006468": [
    "SNR",
    "duration",
    "intelligibility",
    "sample",
    "sentence",
    "stim_file",
    "trial_type",
    "value",
    "﻿onset"
  ],
  "ds006472": [
    "duration",
    "onset",
    "stim+AF8-file",
    "trial+AF8-type"
  ],
  "ds006480": [
    "duration",
    "onset",
    "sample",
    "value"
  ],
  "ds006483": [
    "TODO -- fill in rows and add more tab-separated columns if desired",
    "duration",
    "onset",
    "response_time",
    "stim_file",
    "trial_type"
  ],
  "ds006486": [],
  "ds006491": [],
  "ds006502": [
    "channel",
    "duration",
    "event_type",
    "finger_label",
    "keypress_id",
    "onset",
    "onset_sample_idx",
    "target_sequence",
    "trial_number"
  ],
  "ds006506": [
    "duration",
    "onset",
    "trial_type"
  ],
  "ds006512": [
    "TODO -- fill in rows and add more tab-separated columns if desired",
    "duration",
    "onset",
    "response_time",
    "stim_file",
    "trial_type"
  ],
  "ds006519": [
    "clinical_effect",
    "duration",
    "label",
    "onset",
    "stim_contacts",
    "stim_frequency",
    "stim_intensity"
  ],
  "ds006521": [],
  "ds006525": [
    "Stim_file",
    "Value",
    "duration",
    "onset"
  ],
  "ds006533": [],
  "ds006545": [
    "duration",
    "onset",
    "trial_type",
    "value"
  ],
  "ds006547": [
    "duration",
    "onset",
    "sample",
    "trial_type",
    "value"
  ],
  "ds006554": [
    "duration",
    "onset",
    "sample",
    "value"
  ],
  "ds006556": [],
  "ds006557": [],
  "ds006559": [
    "TODO -- fill in rows and add more tab-separated columns if desired",
    "duration",
    "onset",
    "response_time",
    "stim_file",
    "trial_type"
  ],
  "ds006563": [
    "duration",
    "onset",
    "sample",
    "value"
  ],
  "ds006564": [],
  "ds006566": [],
  "ds006568": [
    "TODO -- fill in rows and add more tab-separated columns if desired",
    "duration",
    "onset",
    "response_time",
    "stim_file",
    "trial_type"
  ],
  "ds006572": [],
  "ds006576": [
    "condition",
    "duration",
    "onset",
    "pairID",
    "pairmate",
    "trial_type"
  ],
  "ds006577": [
    "duration",
    "onset",
    "trial_type"
  ],
  "ds006583": [],
  "ds006592": [
    "duration",
    "onset",
    "trial+AF8-type"
  ],
  "ds006593": [
    "duration",
    "sample",
    "trial_type",
    "value",
    "﻿onset"
  ],
  "ds006594": [],
  "ds006598": [],
  "ds006601": [
    "duration",
    "onset",
    "stim",
    "trial_type",
    "weight"
  ],
  "ds006613": [],
  "ds006623": [],
  "ds006628": [
    "TODO -- fill in rows and add more tab-separated columns if desired",
    "duration",
    "onset",
    "response_time",
    "stim_file",
    "trial_type"
  ],
  "ds006629": [
    "duration",
    "onset",
    "sample",
    "trial_type",
    "value",
    "﻿onset"
  ],
  "ds006630": [
    "duration",
    "onset",
    "trial_type"
  ],
  "ds006636": [
    "duration",
    "onset",
    "trial_type"
  ],
  "ds006638": [],
  "ds006642": [
    "TODO -- fill in rows and add more tab-separated columns if desired",
    "duration",
    "onset",
    "response_time",
    "stim_file",
    "trial_type"
  ],
  "ds006644": [],
  "ds006647": [
    "duration",
    "onset",
    "sample",
    "value"
  ],
  "ds006648": [
    "duration",
    "onset",
    "sample",
    "value"
  ],
  "ds006654": [],
  "ds006661": [
    "duration",
    "image_category",
    "imnet_filename",
    "onset",
    "reaction_time",
    "trial_type"
  ],
  "ds006663": [],
  "ds006670": [],
  "ds006673": [
    "duration",
    "onset",
    "trial_type",
    "value"
  ],
  "ds006676": [],
  "ds006683": [
    "Intensity",
    "Thought",
    "corr_ans",
    "correct",
    "duration",
    "eventType",
    "onset",
    "probenumber",
    "response",
    "response_time",
    "thoughtNumber",
    "trial_type"
  ],
  "ds006686": [
    "F1",
    "F10",
    "F2",
    "F3",
    "F4",
    "F5",
    "F6",
    "F7",
    "F8",
    "F9",
    "cat",
    "correct",
    "dist",
    "duration",
    "isold",
    "onset",
    "resp",
    "rt"
  ],
  "ds006691": [],
  "ds006692": [],
  "ds006693": [],
  "ds006695": [],
  "ds006707": [
    "duration",
    "onset",
    "response_time",
    "trial_type"
  ],
  "ds006720": [
    "duration",
    "sample",
    "trial_type",
    "value",
    "﻿onset"
  ],
  "ds006721": [],
  "ds006729": [],
  "ds006731": [
    "duration",
    "onset",
    "trial_type"
  ],
  "ds006735": [
    "duration",
    "sample",
    "trial_type",
    "value",
    "﻿onset"
  ],
  "ds006744": [],
  "ds006746": [],
  "ds006756": [],
  "ds006761": [
    "duration",
    "onset",
    "onset_sample",
    "outcome",
    "player1_resp",
    "player1_rt",
    "player2_resp",
    "player2_rt",
    "trial_num"
  ],
  "ds006768": [
    "block_n",
    "colour",
    "critical_time",
    "direction_of_approach",
    "duration",
    "onset",
    "outcome",
    "response_time",
    "task_relevant",
    "trial_type"
  ],
  "ds006777": [
    "duration",
    "sample",
    "trial_type",
    "value",
    "﻿onset"
  ],
  "ds006779": [],
  "ds006780": [
    "duration",
    "sample",
    "trial_type",
    "value",
    "﻿onset"
  ],
  "ds006798": [
    "condition_name",
    "duration",
    "imagert",
    "imagery_pos",
    "imagery_scene",
    "one_back",
    "onset",
    "stim_name",
    "subj_resp",
    "train_test",
    "trial_type"
  ],
  "ds006801": [],
  "ds006802": [
    "blocknumber",
    "button1",
    "button2",
    "button3",
    "button4",
    "category",
    "contrast",
    "duration",
    "eventnumber",
    "is_fast_stream",
    "istarget",
    "onset",
    "onsetsample",
    "pattern",
    "ppt_1_correct",
    "ppt_1_keypressed",
    "ppt_1_response",
    "ppt_1_rt",
    "ppt_2_correct",
    "ppt_2_keypressed",
    "ppt_2_response",
    "ppt_2_rt",
    "shape",
    "spatial_freq",
    "stimdur",
    "stimfilename",
    "stimname",
    "stimnumber",
    "subjectnr",
    "task_part_number",
    "time_stimoff",
    "time_stimon",
    "trialnumber"
  ],
  "ds006803": [],
  "ds006805": [
    "duration",
    "onset",
    "trial_type"
  ],
  "ds006812": [],
  "ds006815": [],
  "ds006817": [
    "catch_on",
    "catch_outcome",
    "catch_trial",
    "colour",
    "duration",
    "image_n",
    "onset",
    "orientation",
    "response_time",
    "shape",
    "trial_type"
  ],
  "ds006821": [
    "TODO -- fill in rows and add more tab-separated columns if desired",
    "duration",
    "onset",
    "response_time",
    "stim_file",
    "trial_type"
  ],
  "ds006826": [
    "block_type",
    "duration",
    "onset"
  ],
  "ds006833": [
    "duration",
    "fixation_position",
    "onset",
    "run_number",
    "trial_number",
    "trial_type"
  ],
  "ds006837": [],
  "ds006839": [
    "duration",
    "sample",
    "trial_type",
    "value",
    "﻿onset"
  ],
  "ds006840": [
    "ball_color",
    "congruency",
    "direction",
    "duration",
    "hand",
    "hit",
    "onset",
    "trial_type"
  ],
  "ds006844": [
    "duration",
    "onset",
    "pict",
    "response"
  ],
  "ds006848": [
    "duration",
    "sample",
    "trial_type",
    "value",
    "﻿onset"
  ],
  "ds006850": [
    "duration",
    "onset",
    "sample",
    "type",
    "value"
  ],
  "ds006861": [
    "duration",
    "onset",
    "sample",
    "value"
  ],
  "ds006866": [
    "duration",
    "onset",
    "sample",
    "value"
  ],
  "ds006871": [],
  "ds006883": [
    "duration",
    "onset",
    "stim_file",
    "trial_type"
  ],
  "ds006890": [
    "duration",
    "onset",
    "response_time",
    "response_type",
    "stim_file",
    "trial_type"
  ],
  "ds006893": [
    "duration",
    "onset",
    "trial_type"
  ],
  "ds006897": [
    "Hz_condition",
    "ITI_wait",
    "Unnamed: 0",
    "Unnamed: 38",
    "Unnamed: 39",
    "afrec_start",
    "block.thisIndex",
    "block.thisN",
    "block.thisRepN",
    "block.thisTrialN",
    "brightness",
    "com_eeg",
    "com_svr",
    "com_thermode",
    "date",
    "distance_from_previous",
    "duration",
    "expName",
    "file",
    "frameRate",
    "high",
    "index",
    "keyResp.keys",
    "keyResp.rt",
    "key_resp.keys",
    "key_resp.rt",
    "loca_thermode",
    "low",
    "num_part",
    "onset",
    "participant",
    "psychopyVersion",
    "rec_start",
    "rec_start_egi",
    "reps.thisIndex",
    "reps.thisN",
    "reps.thisRepN",
    "reps.thisTrialN",
    "sample",
    "step",
    "step_num",
    "subResponse",
    "temp1",
    "temp2",
    "temp3",
    "temp4",
    "temp5",
    "temp_condition",
    "temp_valeur",
    "text.started",
    "text.stopped",
    "therm_loca_text.started",
    "time",
    "time_sync",
    "trial_type",
    "type",
    "value",
    "wait_time_text.started",
    "wait_time_text.stopped",
    "wait_trigger"
  ],
  "ds006902": [
    "duration",
    "sample",
    "trial_type",
    "value",
    "﻿onset"
  ],
  "ds006903": [
    "duration",
    "onset",
    "trial_type",
    "value"
  ],
  "ds006905": [
    "TODO -- fill in rows and add more tab-separated columns if desired",
    "duration",
    "onset",
    "response_time",
    "stim_file",
    "trial_type"
  ],
  "ds006910": [],
  "ds006914": [],
  "ds006917": [],
  "ds006921": [],
  "ds006923": [],
  "ds006926": [
    "correct",
    "duration",
    "onset",
    "response_time",
    "stimulus",
    "trial_type"
  ],
  "ds006935": [],
  "ds006940": [
    "duration",
    "onset",
    "trial_type"
  ],
  "ds006943": [
    "duration",
    "onset",
    "weight"
  ],
  "ds006944": [],
  "ds006945": [],
  "ds006947": [
    "duration",
    "onset",
    "trial_type"
  ],
  "ds006949": [],
  "ds006952": [],
  "ds006963": [
    "duration",
    "onset",
    "sample",
    "trigger"
  ],
  "ds006971": [
    "duration",
    "onset",
    "trial_type"
  ],
  "ds006979": [
    "duration",
    "onset",
    "sample",
    "type",
    "value"
  ],
  "ds007006": [
    "duration",
    "event_onset",
    "event_type",
    "onset",
    "sample",
    "value"
  ],
  "ds007020": [
    "duration",
    "sample",
    "trial_type",
    "value",
    "﻿onset"
  ],
  "ds007022": [
    "duration",
    "onset",
    "trial_type"
  ],
  "ds007026": [
    "choice",
    "duration",
    "n1",
    "n2",
    "onset",
    "prob1",
    "prob2",
    "trial_nr",
    "trial_type"
  ],
  "ds007028": [],
  "ds007034": [
    "TODO -- fill in rows and add more tab-separated columns if desired",
    "duration",
    "onset",
    "response_time",
    "stim_file",
    "trial_type"
  ],
  "ds007043": [],
  "ds007045": [],
  "ds007046": [
    "duration",
    "onset",
    "trial_type"
  ],
  "ds007048": [],
  "ds007052": [
    "duration",
    "onset",
    "sample",
    "value"
  ],
  "ds007056": [
    "duration",
    "onset",
    "sample",
    "value"
  ],
  "ds007063": [
    "duration",
    "irrelevant_blend",
    "irrelevant_category",
    "is_pre",
    "onset",
    "relevant_blend",
    "relevant_category",
    "run_num",
    "stim_id",
    "trial_num",
    "trial_weight"
  ],
  "ds007067": [
    "duration",
    "onset",
    "trial_type"
  ],
  "ds007069": [
    "duration",
    "onset",
    "sample",
    "value"
  ],
  "ds007070": [],
  "ds007081": [],
  "ds007088": [],
  "ds007089": [],
  "ds007090": [],
  "ds007091": [],
  "ds007095": [
    "begsample",
    "duration",
    "endsample",
    "offset",
    "onset",
    "type"
  ],
  "ds007096": [
    "duration",
    "onset",
    "sample",
    "value"
  ],
  "ds007100": [],
  "ds007109": [
    "duration",
    "onset",
    "trial_type"
  ],
  "ds007111": [
    "duration",
    "onset",
    "stim_file",
    "trial_type"
  ],
  "ds007115": [
    "duration",
    "onset",
    "trial_type"
  ],
  "ds007116": [
    "duration",
    "onset",
    "response_time",
    "results",
    "score",
    "trial_type"
  ],
  "ds007118": [],
  "ds007119": [],
  "ds007120": [],
  "ds007122": [
    "duration",
    "onset",
    "response_time",
    "trial_type"
  ],
  "ds007126": [
    "conditions",
    "duration",
    "onset"
  ],
  "ds007127": [
    "duration",
    "onset",
    "trial_type"
  ],
  "ds007135": [],
  "ds007137": [
    "duration",
    "onset",
    "sample",
    "value"
  ],
  "ds007139": [
    "duration",
    "onset",
    "sample",
    "value"
  ],
  "ds007156": [],
  "ds007162": [],
  "ds007169": [
    "dropped_samples",
    "duration",
    "istutorial",
    "key_press",
    "marker",
    "marker_stream",
    "matched",
    "nback_level",
    "onset",
    "outcome",
    "response_accuracy",
    "timestamp_lsl",
    "trial_type"
  ],
  "ds007172": [
    "duration",
    "sample",
    "trial_type",
    "value",
    "﻿onset"
  ],
  "ds007175": [
    "duration",
    "onset",
    "sample",
    "trial_type",
    "value"
  ],
  "ds007176": [
    "duration",
    "sample",
    "trial_type",
    "value",
    "﻿onset"
  ],
  "ds007180": [
    "duration",
    "onset",
    "sample",
    "trial_type"
  ],
  "ds007181": [
    "duration",
    "offset",
    "onset",
    "stage"
  ],
  "ds007182": [
    "duration",
    "onset",
    "stim_file",
    "trial_type"
  ],
  "ds007185": [
    "duration",
    "onset",
    "trial_type"
  ],
  "ds007195": [],
  "ds007216": [
    "{\"error\": \"an unknown error occurred accessing this file\"}"
  ],
  "ds007221": [
    "duration",
    "sample",
    "trial_type",
    "value",
    "﻿onset"
  ],
  "ds007231": [
    "duration",
    "onset",
    "trial_type"
  ],
  "ds007262": [
    "difficulty_range",
    "dropped_samples",
    "duration",
    "istutorial",
    "marker",
    "marker_stream",
    "onset",
    "outcome",
    "response_accuracy",
    "timestamp_lsl",
    "trial_type"
  ],
  "ds007267": [
    "blue",
    "carb",
    "duration",
    "fat",
    "gram",
    "green",
    "image_id",
    "onset",
    "protein",
    "rating_value",
    "red",
    "trial_id",
    "trial_type"
  ],
  "ds007272": [
    "condition_name",
    "duration",
    "imagert",
    "imagery_pos",
    "imagery_scene",
    "one_back",
    "onset",
    "stim_name",
    "subj_resp",
    "train_test",
    "trial_type"
  ],
  "ds007275": [
    "adj_char",
    "adj_freq",
    "adj_phon",
    "adj_syll",
    "adjective",
    "arousal",
    "concreteness",
    "cosine",
    "counterbalance",
    "duration",
    "imageability",
    "itemno",
    "jitter",
    "meaningfulness",
    "noun",
    "noun_char",
    "noun_freq",
    "noun_phon",
    "noun_syll",
    "onset",
    "response",
    "response_time",
    "stim_list",
    "trial_type"
  ],
  "ds007276": [
    "duration",
    "onset",
    "trial_type"
  ],
  "ds007283": [
    "TODO -- fill in rows and add more tab-separated columns if desired",
    "duration",
    "onset",
    "response_time",
    "stim_file",
    "trial_type"
  ],
  "ds007286": [],
  "ds007305": [],
  "ds007313": [],
  "ds007314": [
    "duration",
    "onset",
    "sample",
    "value"
  ],
  "ds007315": [
    "duration",
    "onset",
    "sample",
    "value"
  ],
  "ds007318": [
    "accuracy",
    "duration",
    "onset",
    "response_time",
    "trial_type"
  ],
  "ds007322": [
    "duration",
    "sample",
    "trial_type",
    "value",
    "﻿onset"
  ],
  "ds007328": [
    "alcohol_time",
    "amount_beer_equiv",
    "coffee_time",
    "datetime_end",
    "datetime_start",
    "sleep_end",
    "sleep_start",
    "source",
    "steps",
    "type"
  ],
  "ds007329": [],
  "ds007335": [
    "TODO -- fill in rows and add more tab-separated columns if desired",
    "duration",
    "onset",
    "response_time",
    "stim_file",
    "trial_type"
  ],
  "ds007338": [
    "duration",
    "onset",
    "sample",
    "trial_type",
    "value"
  ],
  "ds007342": [
    "duration",
    "onset",
    "trial_type"
  ],
  "ds007345": [],
  "ds007347": [
    "duration",
    "onset",
    "sample",
    "value"
  ],
  "ds007353": [
    "class_id",
    "class_name",
    "event_name",
    "is_resp",
    "raw_superclass_name",
    "resp_is_right",
    "resp_is_sports",
    "resp_time",
    "run",
    "session",
    "stim_is_sports",
    "subject",
    "superclass_id",
    "superclass_level0",
    "superclass_level1",
    "superclass_level2",
    "task",
    "video_id"
  ],
  "ds007358": [
    "duration",
    "onset",
    "trial_type"
  ],
  "ds007368": [
    "duration",
    "onset",
    "trial_type"
  ],
  "ds007369": [],
  "ds007376": [
    "block",
    "correct",
    "duration",
    "onset",
    "response",
    "response_time",
    "stimulus",
    "target",
    "task",
    "trial"
  ],
  "ds007378": [],
  "ds007384": [],
  "ds007386": [
    "duration",
    "onset",
    "sub_id",
    "trial_type"
  ],
  "ds007387": [
    "duration",
    "onset",
    "smid_id",
    "sub_id",
    "trial_type"
  ],
  "ds007388": [
    "duration",
    "onset",
    "sub_id",
    "trial_type"
  ],
  "ds007391": [
    "cond_id",
    "duration",
    "onset",
    "pres_order",
    "stim_file",
    "sub_id",
    "trial_type",
    "vig_id",
    "vigtext"
  ],
  "ds007392": [],
  "ds007394": [
    "TODO -- fill in rows and add more tab-separated columns if desired",
    "duration",
    "onset",
    "response_time",
    "stim_file",
    "trial_type"
  ],
  "ds007398": [],
  "ds007401": [],
  "ds007402": [],
  "ds007406": [
    "duration",
    "onset",
    "sample",
    "value"
  ],
  "ds007407": [
    "duration",
    "onset",
    "trial_type"
  ],
  "ds007408": [
    "duration",
    "onset",
    "stimulus"
  ],
  "ds007418": [],
  "ds007420": [
    "duration",
    "onset",
    "trial_type",
    "value"
  ],
  "ds007427": [],
  "ds007431": [
    "duration",
    "onset",
    "sample",
    "value"
  ],
  "ds007436": [
    "duration",
    "onset",
    "param_V",
    "param_rpe",
    "param_surprise",
    "trial_type"
  ],
  "ds007441": [
    "duration",
    "onset",
    "phase",
    "trial_type"
  ],
  "ds007445": [
    "duration",
    "onset",
    "sample",
    "trial_type",
    "value"
  ],
  "ds007446": [
    "duration",
    "onset",
    "trial_type"
  ],
  "ds007454": [
    "duration",
    "sample",
    "trial_type",
    "value",
    "﻿onset"
  ],
  "ds007456": [],
  "ds007463": [
    "duration",
    "onset",
    "trial_type"
  ],
  "ds007471": [
    "duration",
    "onset",
    "trial_type"
  ],
  "ds007473": [
    "duration",
    "onset",
    "trial_type"
  ],
  "ds007474": [
    "duration",
    "onset",
    "response_time",
    "trial_type"
  ],
  "ds007477": [],
  "ds007486": [
    "cHigh",
    "cLow",
    "choice",
    "duration",
    "onset",
    "response_time",
    "trial_type",
    "trust_value"
  ],
  "ds007501": [
    "TODO -- fill in rows and add more tab-separated columns if desired",
    "duration",
    "onset",
    "response_time",
    "stim_file",
    "trial_type"
  ],
  "ds007508": [
    "choice",
    "duration",
    "n1",
    "n2",
    "onset",
    "prob1",
    "prob2",
    "trial_nr",
    "trial_type"
  ],
  "ds007521": [
    "blockno",
    "correct",
    "duration",
    "eventnumber",
    "food_idx",
    "hunger_condition",
    "image_number",
    "is_faststream",
    "istarget",
    "keypressed",
    "letter",
    "letter_idx",
    "onset",
    "response",
    "rt",
    "stim",
    "stimfilename",
    "time_stimoff",
    "time_stimon",
    "trialno"
  ],
  "ds007523": [
    "duration",
    "onset",
    "stimulus",
    "trial_type"
  ],
  "ds007524": [
    "duration",
    "onset",
    "stimulus",
    "trial_type"
  ],
  "ds007526": [
    "duration",
    "sample",
    "trial_type",
    "value",
    "﻿onset"
  ],
  "ds007532": [
    "duration",
    "eye",
    "memcond",
    "memtype",
    "onset",
    "phase",
    "resolution",
    "run",
    "trial",
    "weight"
  ],
  "ds007534": [],
  "ds007535": [
    "duration",
    "onset",
    "trial_type"
  ],
  "ds007537": [
    "duration",
    "sample",
    "trial_type",
    "value",
    "﻿onset"
  ],
  "ds007543": [],
  "ds007554": [
    "duration",
    "onset",
    "trial_type"
  ],
  "ds007558": [
    "duration",
    "onset",
    "sample",
    "trial_type",
    "value"
  ],
  "ds007561": [],
  "ds007575": [
    "duration",
    "onset",
    "trial_type"
  ],
  "ds007584": [],
  "ds007588": [],
  "ds007591": [
    "duration",
    "onset",
    "session_type",
    "task_condition",
    "trial_type",
    "value"
  ],
  "ds007602": [
    "duration",
    "onset",
    "sample",
    "trial_type",
    "value"
  ],
  "ds007605": [
    "duration",
    "onset",
    "sample",
    "type",
    "value"
  ],
  "ds007606": [],
  "ds007609": [
    "duration",
    "onset",
    "trial_type"
  ],
  "ds007615": [
    "duration",
    "sample",
    "trial_type",
    "value",
    "﻿onset"
  ],
  "ds007629": [
    "duration",
    "onset",
    "trial_type"
  ],
  "ds007630": [
    "duration",
    "onset",
    "sample",
    "trial_type",
    "value",
    "wav_onset"
  ],
  "ds007637": [
    "classification",
    "duration",
    "onset",
    "response_time",
    "stimulus",
    "trial_number",
    "trial_type"
  ],
  "ds007640": [],
  "ds007645": [
    "duration",
    "onset",
    "rating",
    "trial_type"
  ],
  "ds007647": [
    "duration",
    "onset",
    "sample",
    "value"
  ],
  "ds007648": [
    "Correct",
    "GaborV",
    "Gabor_stim_file",
    "SoundV",
    "Sound_stim_file",
    "condition",
    "duration",
    "onset",
    "response_time",
    "sample",
    "trial_type"
  ],
  "ds007655": [
    "block",
    "duration",
    "onset",
    "sample",
    "speed",
    "stim_file",
    "trial_type",
    "value"
  ],
  "ds007661": [],
  "ds007663": [
    "duration",
    "onset",
    "trial_type",
    "value"
  ],
  "ds007666": [
    "duration",
    "onset",
    "sample",
    "trial_type",
    "value"
  ],
  "ds007667": [
    "duration",
    "onset",
    "sample",
    "trial_type",
    "value"
  ],
  "ds007671": [],
  "ds007688": [
    "duration",
    "onset",
    "statement_text",
    "stim_file",
    "trial_type",
    "value"
  ],
  "ds007694": [
    "TODO -- fill in rows and add more tab-separated columns if desired",
    "duration",
    "onset",
    "response_time",
    "stim_file",
    "trial_type"
  ],
  "ds007713": [],
  "ds007720": [
    "duration",
    "sample",
    "trial_type",
    "value",
    "﻿onset"
  ],
  "ds007721": [
    "duration",
    "ear_ac",
    "ear_bc",
    "level",
    "onset",
    "run",
    "sample",
    "sample_corrected",
    "stim_file",
    "token",
    "trial_type",
    "value"
  ],
  "ds007738": [
    "amplitude",
    "duration",
    "onset",
    "trial_type",
    "value"
  ],
  "ds007739": []
}
