# Supplementary material for: Event Files are Common, But Semantic Event Metadata Remain Uneven in OpenNeuro BIDS Datasets
Source: Neuroinformatics. 2026 Jul 8;24(3):40. doi: 10.1007/s12021-026-09797-y (PMC13346197; doi:10.1007/s12021-026-09797-y)
Supplement: Supplementary file 1 — Supplementary Material 1 Reproducibility package containing analysis scripts, requirements, derived CSV/JSON outputs, figures, manifest hashes, validation notes, and the manuscript source Markdown used to reproduce the reported audit tables and figures (ZIP 898 KB) [file 12021_2026_9797_MOESM1_ESM.zip › results/openneuro_event_annotation_dataset_metrics.csv]

dataset_id	dataset_name	public	created	publishDate	latest_tag	snapshot_created	family	modalities	secondary_modalities	n_subjects	n_sessions	n_tasks_summary	n_files_summary	n_files_tree	tree_size_bytes	n_raw_files	n_events_tsv	n_events_json	n_event_tsv_tasks	n_event_json_tasks	task_sidecar_coverage	has_events_tsv	has_events_json	has_participants_tsv	has_participants_json	has_scans_tsv	has_scans_json	has_channels_tsv	has_channels_json	has_dataset_doi	has_license	has_authors	has_funding	has_references	has_ethics	has_bids_version	validation_errors	validation_warnings	event_expected	broad_event_expected	task_or_event_evidence	event_score	discovery_score	submitter_discovery_score_excluding_doi	event_json_sampled	event_json_parse_ok	event_json_skipped_large	event_json_total_detected	event_json_exceeds_cap
ds000001	Balloon Analog Risk-taking Task	True	2016-10-12T23:40:22.670Z	2016-10-12T23:40:22.670Z	1.0.0	2020-05-14T14:56:55.000Z	fMRI	mri	mri_functional|mri_structural	16	0	1	133	136	2416200444	80	48	0	1	0	0.0	1	0	1	0	0	0	0	0	1	1	1	0	1	0	1	0	4	1	1	1	33.333333333333336	63.63636363636363	60.0	0	0	0	0	0
ds000002	Classification learning	True	2016-10-12T23:50:53.705Z	2016-10-12T23:50:53.705Z	00002	2018-07-14T01:23:36.000Z	fMRI	mri	mri_functional|mri_structural	17	0	3	245	286	2901023054	136	102	0	3	0	0.0	1	0	1	0	0	0	0	0	0	1	1	0	1	0	1	2	3	1	1	1	33.333333333333336	54.54545454545455	60.0	0	0	0	0	0
ds000003	Rhyme judgment	True	2016-10-13T00:02:24.678Z	2016-10-13T00:02:24.678Z	1.0.0	2020-05-14T15:01:29.000Z	fMRI	mri	mri_structural|mri_functional	13	0	1	57	90	413322896	39	13	0	1	0	0.0	1	0	1	0	0	0	0	0	1	1	1	0	0	0	1	1	3	1	1	1	33.333333333333336	54.54545454545455	50.0	0	0	0	0	0
ds000005	Mixed-gambles task	True	2016-10-13T00:12:17.568Z	2016-10-13T00:12:17.568Z	00001	2018-07-14T01:26:48.000Z	fMRI	mri	mri_functional|mri_structural	16	0	1	133	136	1898145613	80	48	0	1	0	0.0	1	0	1	0	0	0	0	0	0	1	1	0	1	0	1	1	2	1	1	1	33.333333333333336	54.54545454545455	60.0	0	0	0	0	0
ds000006	ds000006	True	2016-10-13T00:30:54.596Z	2016-10-13T00:30:54.596Z	00001	2018-07-14T01:32:20.000Z	fMRI	mri	mri_functional|mri_structural	14	2	1	388	391	4772279729	218	164	1	1	1	1.0	1	1	1	0	0	0	0	0	0	1	1	0	0	0	1	1	3	1	1	1	77.77777777777777	45.45454545454545	50.0	1	1	0	1	0
ds000007	Stop-signal task with spoken & manual responses	True	2016-10-13T00:46:58.144Z	2016-10-13T00:46:58.144Z	00001	2018-07-14T01:38:36.000Z	fMRI	mri	mri_functional|mri_structural	20	0	3	442	491	3605456335	158	118	0	3	0	0.0	1	0	1	0	0	0	0	0	0	1	1	0	1	0	1	1	3	1	1	1	33.333333333333336	54.54545454545455	60.0	0	0	0	0	0
ds000008	Stop-signal task with unconditional and conditional stopping	True	2016-10-13T01:11:41.085Z	2016-10-13T01:11:41.085Z	00001	2018-07-14T01:41:18.000Z	fMRI	mri	mri_functional|mri_structural	14	0	2	192	195	2160574286	106	80	0	2	0	0.0	1	0	1	0	0	0	0	0	0	1	1	0	1	0	1	1	3	1	1	1	33.333333333333336	54.54545454545455	60.0	0	0	0	0	0
ds000009	The generality of self-control	True	2016-12-15T18:11:53.168Z	2016-12-15T18:11:53.168Z	00002	2018-07-14T02:50:51.000Z	fMRI	mri	mri_functional|mri_diffusion|mri_structural	24	0	4	659	858	6512402431	216	144	0	4	0	0.0	1	0	1	0	1	0	0	0	0	1	1	0	1	0	1	2	2	1	1	1	33.333333333333336	54.54545454545455	60.0	0	0	0	0	0
ds000011	Classification learning and tone-counting	True	2016-10-13T23:21:48.317Z	2016-10-13T23:21:48.317Z	1.0.0	2022-12-14T22:38:36.000Z	fMRI	mri	mri_functional|mri_structural	14	0	4	204	207	2441764322	112	84	0	4	0	0.0	1	0	1	0	0	0	0	0	1	1	1	0	1	0	1	0	3	1	1	1	33.333333333333336	63.63636363636363	60.0	0	0	0	0	0
ds000017	ds000017	True	2016-11-07T21:54:56.213Z	2016-11-07T21:54:56.213Z	00001	2018-07-14T02:23:23.000Z	fMRI	mri	mri_functional|mri_structural	8	2	2	202	205	2531162239	122	74	0	2	0	0.0	1	0	1	0	0	0	0	0	0	1	1	0	0	0	1	1	3	1	1	1	33.333333333333336	45.45454545454545	50.0	0	0	0	0	0
ds000030	UCLA Consortium for Neuropsychiatric Phenomics LA5c Study	True	2018-03-19T21:33:29.401Z	2018-03-19T21:33:29.401Z	1.0.0	2020-04-21T22:43:35.000Z	fMRI	mri	mri_functional|mri_diffusion|mri_structural	272	0	8	9010	9013	85127263775	2531	2003	0	8	0	0.0	1	0	1	0	0	0	0	0	1	1	1	1	1	0	1	1	4	1	1	1	33.333333333333336	72.72727272727273	70.0	0	0	0	0	0
ds000031	Myconnectome	True	2018-05-09T02:42:15.263Z	2018-05-09T02:42:15.263Z	2.0.2	2023-03-19T01:36:39.000Z	fMRI	mri	mri_functional|mri_diffusion|mri_structural	1	108	11	1708	1712	134714475460	665	55	6	6	5	0.8333333333333334	1	1	1	1	1	1	0	0	1	1	1	1	1	1	1	0	2	1	1	1	66.66666666666667	90.9090909090909	90.0	6	6	0	6	0
ds000051	Cross-language repetition priming	True	2016-10-14T22:25:02.317Z	2016-10-14T22:25:02.317Z	00001	2018-07-14T01:44:44.000Z	fMRI	mri	mri_functional|mri_structural	13	0	1	249	274	2267950780	143	102	0	1	0	0.0	1	0	0	0	0	0	0	0	0	1	1	0	0	0	1	1	2	1	1	1	33.333333333333336	36.36363636363637	40.0	0	0	0	0	0
ds000052	Classification learning and reversal	True	2016-10-14T22:37:45.710Z	2016-10-14T22:37:45.710Z	00001	2018-07-14T01:49:18.000Z	fMRI	mri	mri_functional|mri_structural	13	0	2	147	180	1350999294	90	52	0	2	0	0.0	1	0	0	0	0	0	0	0	0	1	1	0	1	0	1	1	2	1	1	1	33.333333333333336	45.45454545454545	50.0	0	0	0	0	0
ds000053	Training of loss aversion modulates neural sensitivity toward potential gains	True	2017-09-26T16:52:44.114Z	2017-09-26T16:52:44.114Z	00001	2018-07-17T14:23:14.000Z	fMRI	mri	mri_functional|mri_structural	59	0	3	1542	2080	188605062641	531	472	0	3	0	0.0	1	0	1	0	0	0	0	0	0	1	1	0	1	0	1	2	1	1	1	1	33.333333333333336	54.54545454545455	60.0	0	0	0	0	0
ds000101	Simon task	True	2016-10-14T22:44:32.047Z	2016-10-14T22:44:32.047Z	00004	2018-07-14T01:51:17.000Z	fMRI	mri	mri_functional|mri_structural	21	0	1	111	160	1573925394	63	42	0	1	0	0.0	1	0	1	0	0	0	0	0	0	1	1	0	1	0	1	1	2	1	1	1	33.333333333333336	54.54545454545455	60.0	0	0	0	0	0
ds000102	Flanker task (event-related)	True	2016-10-14T22:49:40.674Z	2016-10-14T22:49:40.674Z	00001	2018-07-14T01:53:38.000Z	fMRI	mri	mri_functional|mri_structural	26	0	1	136	195	1879288973	78	52	0	1	0	0.0	1	0	1	0	0	0	0	0	0	1	1	0	1	0	1	1	2	1	1	1	33.333333333333336	54.54545454545455	60.0	0	0	0	0	0
ds000105	Visual object recognition	True	2016-10-14T22:57:58.620Z	2016-10-14T22:57:58.620Z	3.0.0	2023-03-24T18:52:32.000Z	fMRI	mri	mri_functional|mri_structural	6	0	1	152	171	1879772213	77	71	0	1	0	0.0	1	0	0	0	0	0	0	0	1	1	1	0	1	0	1	0	2	1	1	1	33.333333333333336	54.54545454545455	50.0	0	0	0	0	0
ds000107	Word and object processing	True	2016-10-14T23:24:31.999Z	2016-10-14T23:24:31.999Z	00001	2018-07-14T01:59:50.000Z	fMRI	mri	mri_functional|mri_structural	49	0	1	249	252	3372249776	147	98	0	1	0	0.0	1	0	0	0	0	0	0	0	0	1	1	0	1	0	1	0	4	1	1	1	33.333333333333336	45.45454545454545	50.0	0	0	0	0	0
ds000108	Prefrontal-Subcortical Pathways Mediating Successful Emotion Regulation	True	2018-03-16T21:38:06.497Z	2018-03-16T21:38:06.497Z	00002	2018-07-18T03:26:50.000Z	fMRI	mri	mri_structural	34	0	1	39	447	4868174949	234	204	0	1	0	0.0	1	0	1	0	0	0	0	0	0	1	1	0	1	0	1	0	2	1	1	1	33.333333333333336	54.54545454545455	60.0	0	0	0	0	0
ds000109	Social cognitive tasks (animate movement task, moral judgment task, false belief task)	True	2016-10-17T22:25:54.815Z	2016-10-17T22:25:54.815Z	2.0.2	2022-05-16T15:27:06.000Z	fMRI	mri	mri_functional|mri_structural	36	0	1	178	181	2897731358	105	69	0	1	0	0.0	1	0	1	0	0	0	0	0	1	1	1	0	1	0	1	0	5	1	1	1	33.333333333333336	54.54545454545455	50.0	0	0	0	0	0
ds000110	Incidental encoding task (Posner Cueing Paradigm)	True	2016-10-17T22:34:46.710Z	2016-10-17T22:34:46.710Z	00001	2018-07-14T02:11:07.000Z	fMRI	mri	mri_functional|mri_structural	18	0	1	401	443	5702207803	216	180	0	1	0	0.0	1	0	1	0	0	0	0	0	0	1	1	0	1	0	1	0	4	1	1	1	33.333333333333336	54.54545454545455	60.0	0	0	0	0	0
ds000113	Forrest Gump	True	2018-08-12T19:47:47.327Z	2018-08-12T19:47:47.327Z	1.3.0	2018-09-23T19:53:30.000Z	fMRI	mri	mri_functional|mri_diffusion|mri_structural	37	8	10	3991	6409	452917753597	2874	736	0	4	0	0.0	1	0	1	0	0	0	0	0	1	0	1	0	1	0	1	6	6	1	1	1	33.333333333333336	54.54545454545455	50.0	0	0	0	0	0
ds000114	A test-retest fMRI dataset for motor, language and spatial attention functions.	True	2017-06-19T20:20:46.695Z	2017-06-19T20:20:46.695Z	1.0.2	2022-08-24T21:35:18.000Z	fMRI	mri	mri_functional|mri_diffusion|mri_structural	10	2	5	174	177	4665211465	140	24	0	5	0	0.0	1	0	1	0	0	0	0	0	1	1	1	0	1	0	1	0	3	1	1	1	33.333333333333336	54.54545454545455	50.0	0	0	0	0	0
ds000115	Working memory in healthy and schizophrenic individuals	True	2016-10-25T00:06:55.648Z	2016-10-25T00:06:55.648Z	00001	2018-07-14T02:22:24.000Z	fMRI	mri	mri_functional|mri_structural	99	0	3	700	703	9110414746	396	297	0	3	0	0.0	1	0	1	0	0	0	0	0	0	0	1	0	1	0	1	0	5	1	1	1	33.333333333333336	45.45454545454545	50.0	0	0	0	0	0
ds000116	Auditory and Visual Oddball EEG-fMRI	True	2017-07-25T22:22:30.977Z	2017-07-25T22:22:30.977Z	00003	2018-07-16T19:14:52.000Z	fMRI	mri	mri_functional|mri_structural	17	0	2	244	247	3306211050	136	102	0	2	0	0.0	1	0	1	0	0	0	0	0	0	0	1	0	0	0	1	0	3	1	1	1	33.333333333333336	36.36363636363637	40.0	0	0	0	0	0
ds000117	Multisubject, multimodal face processing	True	2018-03-30T13:14:28.253Z	2018-03-30T13:14:28.253Z	1.1.0	2025-01-06T15:37:05.000Z	MEG	mri|meg|beh	mri_functional|mri_structural|mri_diffusion	17	10	3	1156	2628	181939876317	652	256	1	1	1	1.0	1	1	1	1	1	0	1	0	1	1	1	1	1	0	1	0	16241	1	1	1	66.66666666666667	81.81818181818181	80.0	1	1	0	1	0
ds000119	Maturational Changes in Anterior Cingulate and Frontoparietal Recruitment Support the Development of Error Processing and Inhibitory Control (Antistate)	True	2017-08-22T17:00:02.454Z	2017-08-22T17:00:02.454Z	00001	2018-07-17T02:01:03.000Z	fMRI	mri	mri_functional|mri_structural	73	0	1	641	719	11047038593	352	283	0	1	0	0.0	1	0	1	0	0	0	0	0	0	1	1	0	1	0	1	1	2	1	1	1	33.333333333333336	54.54545454545455	60.0	0	0	0	0	0
ds000120	Developmental changes in brain function underlying the influence of reward processing on inhibitory control (Slot Reward)	True	2018-02-06T19:42:48.033Z	2018-02-06T19:42:48.033Z	00001	2018-07-17T13:08:40.000Z	fMRI	mri	mri_functional|mri_structural	26	0	1	171	230	2731476352	96	70	0	1	0	0.0	1	0	1	0	0	0	0	0	0	1	1	0	1	0	1	1	3	1	1	1	33.333333333333336	54.54545454545455	60.0	0	0	0	0	0
ds000121	Immaturities in Reward Processing and Its Influence on Inhibitory Control in Adolescence (Ring Reward)	True	2018-02-06T21:01:10.994Z	2018-02-06T21:01:10.994Z	00001	2018-07-17T02:21:11.000Z	fMRI	mri	mri_functional|mri_structural	28	0	1	351	414	3742015409	134	212	0	1	0	0.0	1	0	1	0	0	0	0	0	0	1	1	0	1	0	1	1	2	1	1	1	33.333333333333336	54.54545454545455	60.0	0	0	0	0	0
ds000122	Task-related concurrent but opposite modulations of overlapping functional networks as revealed by spatial ICA	True	2016-11-08T00:03:53.228Z	2016-11-08T00:03:53.228Z	00001	2018-07-14T02:27:43.000Z	fMRI	mri	mri_functional|mri_structural	17	0	1	124	146	1752474429	68	51	0	1	0	0.0	1	0	1	0	0	0	0	0	0	1	1	0	1	0	1	1	2	1	1	1	33.333333333333336	54.54545454545455	60.0	0	0	0	0	0
ds000133	Modafinil alters intrinsic functional connectivity of the right posterior insula: a pharmacological resting state fMRI study	True	2017-08-22T21:46:23.939Z	2017-08-22T21:46:23.939Z	00001	2018-07-16T16:20:42.000Z	fMRI	mri	mri_functional|mri_structural	26	2	1	420	635	2844323588	207	0	0	0	0		0	0	1	0	0	0	0	0	0	1	1	0	1	0	1	1	2	1	1	1	0.0	54.54545454545455	60.0	0	0	0	0	0
ds000138	Spinal fMRI reveals decreased descending inhibition during secondary mechanical hyperalgesia	True	2018-03-26T23:03:23.546Z	2018-03-26T23:03:23.546Z	00002	2018-07-16T18:46:02.000Z	fMRI	mri	mri_functional	16	0	2	88	91	1144481631	32	34	0	2	0	0.0	1	0	1	0	1	0	0	0	0	1	1	0	1	0	1	1	4	1	1	1	33.333333333333336	54.54545454545455	60.0	0	0	0	0	0
ds000140	Distinct brain systems mediate the effects of nociceptive input and self-regulation on pain	True	2018-05-02T16:10:54.879Z	2018-05-02T16:10:54.879Z	00001	2018-07-18T13:09:56.000Z	fMRI	mri	mri_functional|mri_structural	33	0	1	633	1009	19035380842	377	297	0	1	0	0.0	1	0	1	0	0	0	0	0	0	1	1	0	0	0	1	1	4	1	1	1	33.333333333333336	45.45454545454545	50.0	0	0	0	0	0
ds000144	Preschool Anxiety Disorders	True	2018-03-26T23:24:54.896Z	2018-03-26T23:24:54.896Z	00002	2018-07-17T13:07:51.000Z	fMRI	mri	mri_functional|mri_structural	45	0	1	184	188	2508244820	111	66	0	1	0	0.0	1	0	1	1	0	0	0	0	0	1	1	0	0	0	1	1	3	1	1	1	33.333333333333336	54.54545454545455	60.0	0	0	0	0	0
ds000148	Who can afford self-control? The neural efficiency mechanism explains effective self-regulation of behavior	True	2016-11-08T17:06:01.169Z	2016-11-08T17:06:01.169Z	1.0.0	2019-05-15T22:32:40.000Z	fMRI	mri	mri_functional|mri_structural	49	0	1	446	449	14447415927	294	147	0	1	0	0.0	1	0	1	0	0	0	0	0	0	1	1	0	0	0	1	0	4	1	1	1	33.333333333333336	45.45454545454545	50.0	0	0	0	0	0
ds000149	Scene Perception	True	2018-04-17T02:58:41.978Z	2020-08-07T18:41:24.314Z	1.0.0	2020-08-07T18:40:15.000Z	fMRI	mri	mri_functional|mri_structural	15	0	2	111	114	3283828001	60	45	0	2	0	0.0	1	0	1	0	0	0	0	0	1	1	1	1	1	0	1	0	5	1	1	1	33.333333333333336	63.63636363636363	60.0	0	0	0	0	0
ds000157	Block design food and nonfood picture viewing task	True	2018-02-12T18:35:40.372Z	2018-02-12T18:35:40.372Z	1.0.1	2026-05-01T11:08:11.000Z	fMRI	mri	mri_functional|mri_structural	30	0	1	96	163	1904914631	60	30	0	1	0	0.0	1	0	1	1	0	0	0	0	1	1	1	0	1	0	1	0	1415	1	1	1	33.333333333333336	72.72727272727273	70.0	0	0	0	0	0
ds000158	The human Voice Areas: spatial organisation and inter-individual variability in temporal and extra-temporal cortices	True	2017-08-23T18:49:20.114Z	2017-08-23T18:49:20.114Z	1.0.0	2019-06-04T23:33:17.000Z	fMRI	mri	mri_structural|mri_functional	217	0	1	439	0	0	0	0	0	0	0		0	0	0	0	0	0	0	0	1	1	1	1	1	0	1	0	2	1	1	1	0.0	54.54545454545455	50.0	0	0	0	0	0
ds000164	Stroop Task	True	2017-08-24T19:14:43.636Z	2017-08-24T19:14:43.636Z	00001	2018-07-17T14:38:59.000Z	fMRI	mri	mri_functional|mri_structural	28	0	1	92	152	2219537205	56	28	1	1	1	1.0	1	1	0	0	0	0	0	0	0	1	1	0	1	0	1	2	3	1	1	1	77.77777777777777	45.45454545454545	50.0	1	1	0	1	0
ds000168	Offline Processing in Associative Learning	True	2018-02-06T23:26:25.445Z	2018-02-06T23:26:25.445Z	1.0.0	2019-05-16T19:01:34.000Z	fMRI	mri	mri_functional|mri_structural	35	0	1	146	223	3969939349	70	35	0	1	0	0.0	1	0	1	0	1	0	0	0	0	1	1	1	1	0	1	1	1	1	1	1	33.333333333333336	63.63636363636363	70.0	0	0	0	0	0
ds000170	Learning and memory: motor skill consolidation and intermanual transfer	True	2017-08-24T20:02:08.263Z	2017-08-24T20:02:08.263Z	00001	2018-07-17T19:37:10.000Z	fMRI	mri	mri_functional|mri_structural	15	0	4	386	423	1784226346	194	183	0	4	0	0.0	1	0	1	0	0	0	0	0	0	1	1	0	1	0	1	1	2	1	1	1	33.333333333333336	54.54545454545455	60.0	0	0	0	0	0
ds000171	Neural Processing of Emotional Musical and Nonmusical Stimuli in Depression	True	2017-08-28T19:46:53.250Z	2017-08-28T19:46:53.250Z	00001	2018-07-17T14:49:28.000Z	fMRI	mri	mri_functional|mri_structural	39	0	2	436	439	7438132058	234	195	0	2	0	0.0	1	0	1	0	0	0	0	0	0	1	1	0	1	0	1	1	2	1	1	1	33.333333333333336	54.54545454545455	60.0	0	0	0	0	0
ds000172	Physiological Contribution in Spontaneous Oscillations: An Approximate Quality - Assurance Index for Resting-State fMRI Signals	True	2018-03-07T18:37:14.293Z	2018-03-07T18:37:14.293Z	1.0.1	2019-05-16T21:08:43.000Z	fMRI	mri	mri_functional|mri_structural	13	0	1	201	343	3653111640	119	0	0	0	0		0	0	1	0	0	0	0	0	0	1	1	1	1	0	1	2	2	1	1	1	0.0	63.63636363636363	70.0	0	0	0	0	0
ds000174	T1-weighted structural MRI study of cannabis users at baseline and 3 years follow up	True	2017-08-28T21:05:54.290Z	2017-08-28T21:05:54.290Z	1.0.1	2019-05-16T21:52:37.000Z	other/structural	mri	mri_structural	42	2	0	89	138	704207837	84	0	0	0	0		0	0	1	0	0	0	0	0	0	1	1	0	1	0	1	1	2	0	0	0	0.0	54.54545454545455	60.0	0	0	0	0	0
ds000200	Pre-adolescents Exposure to Manganese	True	2017-08-29T18:31:59.190Z	2017-08-29T18:31:59.190Z	00001	2018-07-17T02:01:43.000Z	fMRI	mri	mri_functional|mri_structural	14	0	1	59	62	459687823	27	14	0	1	0	0.0	1	0	1	0	0	0	0	0	0	0	1	0	1	0	1	0	3	1	1	1	33.333333333333336	45.45454545454545	50.0	0	0	0	0	0
ds000201	The Stockholm Sleepy Brain Study: Effects of Sleep Deprivation on Cognitive and Emotional Processing in Young and Old	True	2018-03-14T03:27:40.178Z	2018-03-14T03:27:40.178Z	1.0.3	2020-02-18T17:10:45.000Z	fMRI	mri	mri_functional|mri_structural|mri_diffusion	86	2	7	5315	11869	185623450665	2574	930	0	6	0	0.0	1	0	1	1	1	0	0	0	1	1	1	0	1	0	1	5	5	1	1	1	33.333333333333336	72.72727272727273	70.0	0	0	0	0	0
ds000202	The heterogeneity in retrieved relations between the personality trait 'Harm avoidance' and gray matter volumes due to variations in the VBM and ROI labeling processing settings	True	2017-09-04T19:17:03.587Z	2017-09-04T19:17:03.587Z	00001	2018-07-17T01:18:56.000Z	other/structural	mri	mri_structural	95	0	0	194	197	485197235	95	0	0	0	0		0	0	1	0	0	0	0	0	0	1	1	0	0	0	1	1	2	0	0	0	0.0	45.45454545454545	50.0	0	0	0	0	0
ds000203	Visual imagery and false memory for pictures	True	2017-09-04T19:48:11.441Z	2017-09-04T19:48:11.441Z	00001	2018-07-16T19:15:51.000Z	fMRI	mri	mri_functional|mri_structural	26	0	1	138	301	3302260705	78	52	0	1	0	0.0	1	0	1	1	0	0	0	0	0	1	1	0	1	0	1	1	3	1	1	1	33.333333333333336	63.63636363636363	70.0	0	0	0	0	0
ds000204	Imaging [18F]AV-1451 and [18F]AV-45 in acute and chronic traumatic brain injury	True	2018-03-13T17:48:50.861Z	2018-03-13T17:48:50.861Z	00002	2018-07-20T03:55:50.000Z	fMRI	mri	mri_structural	1	2	0	4	12	21061203	4	0	0	0	0		0	0	0	0	0	0	0	0	0	1	1	1	0	0	1	0	1	0	1	0	0.0	36.36363636363637	40.0	0	0	0	0	0
ds000205	Affective Videos	True	2017-09-04T19:44:16.161Z	2017-09-04T19:44:16.161Z	00001	2018-07-17T14:30:49.000Z	fMRI	mri	mri_functional|mri_structural	11	0	2	53	56	2975357936	44	3	0	2	0	0.0	1	0	1	0	0	0	0	0	0	1	1	0	0	0	1	0	4	1	1	1	33.333333333333336	45.45454545454545	50.0	0	0	0	0	0
ds000206	DWI Traveling Human Phantom Study	True	2018-03-09T21:55:59.204Z	2018-03-09T21:55:59.204Z	1.0.0	2020-07-22T18:06:38.000Z	other/structural	mri	mri_diffusion|mri_structural	6	55	0	1515	1760	16166248531	635	0	0	0	0		0	0	0	0	0	0	0	0	1	1	1	0	1	0	1	1	1	0	0	0	0.0	54.54545454545455	50.0	0	0	0	0	0
ds000208	Brain connectivity predicts placebo response across chronic pain clinical trials	True	2017-09-12T18:07:25.374Z	2017-09-12T18:07:25.374Z	1.0.1	2022-05-24T11:21:04.000Z	fMRI	mri	mri_structural|mri_functional	76	0	1	158	161	4932450965	152	0	0	0	0		0	0	1	0	0	0	0	0	1	1	1	1	0	0	1	0	3	1	1	1	0.0	63.63636363636363	60.0	0	0	0	0	0
ds000210	Multi-echo fMRI replication sample of autobiographical memory, prospection and theory of mind reasoning tasks	True	2018-03-27T01:22:52.449Z	2018-03-27T01:22:52.449Z	00002	2018-07-16T16:43:03.000Z	fMRI	mri	mri_functional|mri_structural	31	0	2	848	851	20568785910	496	124	0	1	0	0.0	1	0	1	0	0	0	0	0	0	1	1	0	0	0	1	1	2	1	1	1	33.333333333333336	45.45454545454545	50.0	0	0	0	0	0
ds000212	Moral judgments of intentional and accidental moral violations across Harm and Purity domains	True	2018-03-14T21:11:36.846Z	2018-03-14T21:11:36.846Z	1.0.0	2019-03-04T19:55:09.000Z	fMRI	mri	mri_functional|mri_structural	39	0	4	1198	1876	9459504397	411	372	0	4	0	0.0	1	0	1	0	0	0	0	0	1	1	1	1	1	0	1	0	4	1	1	1	33.333333333333336	72.72727272727273	70.0	0	0	0	0	0
ds000213	Neural mechanism underlying appearance social comparison	True	2018-03-14T23:50:11.918Z	2018-03-14T23:50:11.918Z	00002	2018-07-18T02:23:59.000Z	fMRI	mri	mri_structural|mri_functional	26	0	1	59	118	2414044653	52	1	0	1	0	0.0	1	0	1	0	0	0	0	0	0	1	1	0	1	0	1	1	2	1	1	1	33.333333333333336	54.54545454545455	60.0	0	0	0	0	0
ds000214	EUPD Cyberball	True	2017-09-12T00:51:49.232Z	2017-09-12T00:51:49.232Z	00001	2018-07-17T18:58:20.000Z	fMRI	mri	mri_functional|mri_structural	36	0	1	116	119	2159639028	72	36	1	1	1	1.0	1	1	1	1	0	0	0	0	0	0	1	0	1	0	1	2	2	1	1	1	77.77777777777777	54.54545454545455	60.0	1	1	0	1	0
ds000216	Multiband Multi-Echo Imaging of Simultaneous Oxygenation and Flow Timeseries for Resting State Connectivity	True	2017-12-21T18:20:52.420Z	2019-09-30T19:15:50.280Z	00001	2018-07-17T01:18:44.000Z	fMRI	mri	mri_functional|mri_structural	7	0	1	43	72	2160949398	35	0	0	0	0		0	0	0	0	0	0	0	0	0	1	1	0	1	0	1	0	0	1	1	1	0.0	45.45454545454545	50.0	0	0	0	0	0
ds000217	Route Learning	True	2018-03-27T16:47:29.067Z	2018-03-27T16:47:29.067Z	1.0.0	2020-09-24T23:20:25.000Z	fMRI	mri	mri_functional|mri_structural	41	0	3	3095	3098	109726489088	820	656	2	3	2	0.6666666666666666	1	1	1	0	0	0	0	0	1	1	1	1	1	0	1	0	2	1	1	1	66.66666666666667	72.72727272727273	70.0	2	2	0	2	0
ds000218	Flavour Pleasantness (Oral Nutritional Supplements)	True	2018-03-08T19:10:19.232Z	2018-03-08T19:10:19.232Z	00002	2018-07-17T02:19:52.000Z	fMRI	mri	mri_functional|mri_structural	19	0	1	214	297	12575589170	76	57	0	1	0	0.0	1	0	1	0	0	0	0	0	0	1	1	0	0	0	1	1	3	1	1	1	33.333333333333336	45.45454545454545	50.0	0	0	0	0	0
ds000219	Flavour Pleasantness (Regular Products)	True	2018-03-05T21:03:13.076Z	2018-03-05T21:03:13.076Z	00001	2018-07-17T01:54:18.000Z	fMRI	mri	mri_functional|mri_structural	21	0	1	281	284	16023622158	99	78	0	1	0	0.0	1	0	1	0	0	0	0	0	0	1	1	0	0	0	1	1	3	1	1	1	33.333333333333336	45.45454545454545	50.0	0	0	0	0	0
ds000220	Cost Analysis TBI	True	2017-09-18T18:04:29.525Z	2017-09-18T18:04:29.525Z	1.0.0	2019-02-15T01:13:39.000Z	fMRI	mri	mri_functional|mri_structural	26	3	1	202	473	4839688136	132	0	0	0	0		0	0	1	0	0	0	0	0	1	1	1	0	1	0	1	1	4	1	1	1	0.0	63.63636363636363	60.0	0	0	0	0	0
ds000221	MPI-Leipzig_Mind-Brain-Body	True	2018-03-23T17:13:17.439Z	2018-03-23T17:13:17.439Z	1.0.0	2020-07-22T19:17:51.000Z	fMRI	mri	mri_functional|mri_structural|mri_diffusion	318	2	1	12040	14719	419272070824	7604	0	0	0	0		0	0	1	0	0	0	0	0	1	1	1	1	0	0	1	1	2	1	1	1	0.0	63.63636363636363	60.0	0	0	0	0	0
ds000222	Sequential Inference VBM	True	2018-02-28T18:29:15.655Z	2018-02-28T18:29:15.655Z	1.0.1	2019-12-03T18:27:37.000Z	other/structural	mri	mri_structural	79	0	0	163	245	2146922332	79	79	0	1	0	0.0	1	0	1	0	0	0	0	0	1	1	1	0	0	0	1	0	2	1	1	1	33.333333333333336	54.54545454545455	50.0	0	0	0	0	0
ds000223	Magnitude Effect	True	2017-09-19T20:01:01.450Z	2017-09-19T20:01:01.450Z	00001	2018-07-17T14:35:51.000Z	fMRI	mri	mri_functional|mri_structural	19	0	1	285	387	5925352380	109	78	1	1	1	1.0	1	1	1	0	0	0	0	0	0	1	1	0	0	0	1	3	3	1	1	1	77.77777777777777	45.45454545454545	50.0	1	1	0	1	0
ds000224	The Midnight Scan Club (MSC) dataset	True	2017-09-20T20:32:48.506Z	2017-09-20T20:32:48.506Z	1.0.4	2023-02-07T18:59:24.000Z	fMRI	mri	mri_functional|mri_structural	10	13	6	2189	8673	143097575525	2896	1399	0	5	0	0.0	1	0	1	1	1	0	0	0	1	1	1	1	1	0	1	0	3	1	1	1	33.333333333333336	81.81818181818181	80.0	0	0	0	0	0
ds000228	MRI data of 3-12 year old children and adults during viewing of a short animated film	True	2017-09-21T19:26:31.656Z	2017-09-21T19:26:31.656Z	1.1.1	2023-09-27T19:06:31.000Z	fMRI	mri	mri_structural|mri_functional	155	0	1	626	2060	22215128736	1114	0	0	0	0		0	0	1	1	0	0	0	0	1	1	1	1	1	0	1	0	3	1	1	1	0.0	81.81818181818181	80.0	0	0	0	0	0
ds000229	Integration of sweet taste and metabolism determines carbohydrate reward - study 1	True	2018-02-28T01:24:43.833Z	2021-01-05T13:44:47.080Z	1.0.0	2026-03-30T14:03:22.000Z	fMRI	mri	mri_functional|mri_structural	15	0	1	124	190	4169869654	59	44	0	1	0	0.0	1	0	1	0	0	0	0	0	1	1	1	1	0	0	1	0	1295	1	1	1	33.333333333333336	63.63636363636363	60.0	0	0	0	0	0
ds000231	Integration of sweet taste and metabolism determines carbohydrate reward-study 3	True	2018-03-08T19:05:57.608Z	2021-01-06T17:40:28.328Z	1.0.0	2021-01-05T13:52:30.000Z	fMRI	mri	mri_functional|mri_structural	9	0	1	78	117	7752718034	36	27	0	1	0	0.0	1	0	1	0	0	0	0	0	1	1	1	0	0	0	1	0	1	1	1	1	33.333333333333336	54.54545454545455	50.0	0	0	0	0	0
ds000232	Adjudicating between face-coding models with individual-face fMRI responses	True	2017-09-23T02:41:09.402Z	2017-09-23T02:41:09.402Z	00001	2018-07-16T18:55:39.000Z	fMRI	mri	mri_functional|mri_structural	10	4	2	564	1014	36918698296	441	160	0	2	0	0.0	1	0	1	0	0	0	0	0	0	1	1	0	1	0	1	0	2	1	1	1	33.333333333333336	54.54545454545455	60.0	0	0	0	0	0
ds000233	Neural responses to naturalistic clips of behaving animals in two different task contexts	True	2017-09-23T22:03:42.103Z	2017-09-23T22:03:42.103Z	1.0.1	2019-12-14T02:42:22.000Z	fMRI	mri	mri_functional|mri_structural	12	0	2	455	851	5091591727	168	120	0	2	0	0.0	1	0	1	0	0	0	0	0	1	1	1	1	1	0	1	0	2	1	1	1	33.333333333333336	72.72727272727273	70.0	0	0	0	0	0
ds000234	Whole-brain background-suppressed pCASL MRI with 1D-accelerated 3D RARE Stack-Of-Spirals Readout- Dataset 1	True	2018-03-13T20:13:07.155Z	2018-03-13T20:13:07.155Z	00002	2018-07-17T02:22:04.000Z	fMRI	mri	mri_structural	5	0	0	10	32	326129227	15	1	0	1	0	0.0	1	0	1	0	0	0	0	0	0	1	1	0	0	0	1	1	1	1	1	1	33.333333333333336	45.45454545454545	50.0	0	0	0	0	0
ds000235	Whole-brain background-suppressed pCASL MRI with 1D-accelerated 3D RARE Stack-Of-Spirals Readout- Dataset 2	True	2018-03-13T20:22:44.901Z	2018-03-13T20:22:44.901Z	2.0.1	2019-12-04T03:54:32.000Z	fMRI	mri	mri_structural	4	0	0	8	27	193304616	12	0	0	0	0		0	0	1	0	0	0	0	0	1	1	1	1	0	0	1	0	1	0	1	0	0.0	63.63636363636363	60.0	0	0	0	0	0
ds000236	Whole-brain background-suppressed pCASL MRI with 1D-accelerated 3D RARE Stack-Of-Spirals Readout- Dataset 3	True	2018-03-13T20:27:23.521Z	2018-03-13T20:27:23.521Z	2.0.1	2019-12-04T04:11:51.000Z	fMRI	mri	mri_structural	18	0	0	22	65	960366145	36	0	0	0	0		0	0	1	0	0	0	0	0	1	1	1	1	0	0	1	0	1	0	1	0	0.0	63.63636363636363	60.0	0	0	0	0	0
ds000237	Phonological memory in sign language relies on the visuomotor neural system outside the left hemisphere language network	True	2017-09-24T00:11:51.536Z	2017-09-24T00:11:51.536Z	1.0.0	2019-05-15T03:27:27.000Z	fMRI	mri	mri_functional|mri_structural	13	0	1	170	266	10263480435	89	77	0	1	0	0.0	1	0	0	0	0	0	0	0	0	0	1	0	0	0	1	1	2	1	1	1	33.333333333333336	27.272727272727273	30.0	0	0	0	0	0
ds000238	Trial timing for multivariate pattern analysis	True	2018-03-28T16:41:04.533Z	2018-03-28T16:41:04.533Z	00002	2018-07-17T18:53:37.000Z	fMRI	mri	mri_functional|mri_structural	35	0	5	814	817	59479606425	420	350	0	5	0	0.0	1	0	1	0	0	0	0	0	0	1	1	0	1	0	1	1	2	1	1	1	33.333333333333336	54.54545454545455	60.0	0	0	0	0	0
ds000239	Maclaren test-retest brain volume dataset	True	2017-09-25T04:10:06.220Z	2017-09-25T04:10:06.220Z	00001	2018-07-18T02:24:16.000Z	other/structural	mri	mri_structural	3	0	0	126	133	898259250	120	0	0	0	0		0	0	1	1	0	0	0	0	0	1	1	0	1	0	1	1	0	0	0	0	0.0	63.63636363636363	70.0	0	0	0	0	0
ds000240	Resting State Perfusion in Healthy Aging	True	2018-03-29T16:39:12.995Z	2018-03-29T16:39:12.995Z	2.0.0	2021-08-17T02:15:26.000Z	other/structural	mri	mri_perfusion|mri_structural	63	0	0	319	323	1151915016	126	0	0	0	0		0	0	1	0	0	0	0	0	1	1	1	1	0	0	1	0	2	0	0	0	0.0	63.63636363636363	60.0	0	0	0	0	0
ds000241	AK6	True	2018-03-29T16:49:05.931Z	2018-03-29T16:49:05.931Z	00002	2018-07-16T18:44:12.000Z	fMRI	mri	mri_functional|mri_structural	12	0	1	267	540	4972578919	132	120	0	1	0	0.0	1	0	0	0	0	0	0	0	0	1	1	0	1	0	1	1	2	1	1	1	33.333333333333336	45.45454545454545	50.0	0	0	0	0	0
ds000243	Washington University 120	True	2017-09-24T20:23:43.883Z	2017-09-24T20:23:43.883Z	1.0.0	2025-08-27T18:47:47.000Z	fMRI	mri	mri_functional|mri_structural	120	0	1	329	982	9085635802	323	0	0	0	0		0	0	1	0	0	0	0	0	1	1	1	0	1	0	1	0	12409	1	1	1	0.0	63.63636363636363	60.0	0	0	0	0	0
ds000244	Individual Brain Charting	True	2018-03-30T00:46:19.402Z	2018-03-30T00:46:19.402Z	1.0.0	2018-09-14T20:33:10.000Z	fMRI	mri	mri_functional|mri_diffusion|mri_structural	12	22	18	3965	1502	313100877676	950	394	0	17	0	0.0	1	0	1	0	0	0	0	0	1	1	1	1	1	0	1	3	8	1	1	1	33.333333333333336	72.72727272727273	70.0	0	0	0	0	0
ds000245	ds000245_R1.0.0	True	2018-03-29T17:27:34.747Z	2018-03-29T17:27:34.747Z	00001	2018-07-17T14:37:29.000Z	fMRI	mri	mri_structural|mri_functional	45	0	1	96	99	2167414578	90	0	0	0	0		0	0	1	0	0	0	0	0	0	1	1	0	1	0	1	1	1	1	1	1	0.0	54.54545454545455	60.0	0	0	0	0	0
ds000246	MEG-BIDS Brainstorm data sample	True	2018-03-30T10:34:05.130Z	2018-03-30T10:34:05.130Z	1.0.1	2024-04-23T10:17:01.000Z	MEG	meg|mri	mri_structural	1	0	2	54	57	2457672372	3	0	0	0	0		0	0	1	1	1	0	1	0	1	1	1	1	1	0	1	0	0	1	1	1	0.0	81.81818181818181	80.0	0	0	0	0	0
ds000247	MEG-BIDS OMEGA RestingState_sample	True	2018-03-30T18:40:38.407Z	2018-03-30T18:40:38.407Z	1.0.2	2024-04-24T10:50:08.000Z	MEG	meg|mri	mri_structural	5	1	2	190	282	11269206372	5	0	0	0	0		0	0	1	1	1	0	1	0	1	1	1	1	1	0	1	0	1	1	1	1	0.0	81.81818181818181	80.0	0	0	0	0	0
ds000248		True	2018-03-30T14:58:53.917Z	2018-03-30T14:58:53.917Z	1.2.4	2020-12-11T09:14:57.000Z	MEG	meg|mri	mri_structural	1	0	2	22	1231	2073274338	29	1	0	1	0	0.0	1	0	1	1	1	0	1	0	1	1	1	1	1	0	1	0	0	1	1	1	22.22222222222222	90.9090909090909	90.0	0	0	0	0	0
ds000249	Value generalization in human avoidance learning	True	2018-04-04T00:56:41.049Z	2018-04-04T00:56:41.049Z	00002	2018-07-17T01:25:54.000Z	fMRI	mri	mri_functional|mri_structural	26	0	1	553	874	4725014869	234	130	1	1	1	1.0	1	1	1	0	0	0	0	0	0	1	1	0	1	0	1	1	3	1	1	1	77.77777777777777	54.54545454545455	60.0	1	1	0	1	0
ds000253	Female action video game players.	True	2018-03-29T21:43:51.030Z	2018-03-29T21:43:51.030Z	00002	2018-07-17T23:02:19.000Z	fMRI	mri	mri_functional|mri_structural	20	0	5	329	676	11984863870	120	100	0	5	0	0.0	1	0	1	0	0	0	0	0	0	1	1	0	0	0	1	2	2	1	1	1	33.333333333333336	45.45454545454545	50.0	0	0	0	0	0
ds000254	Multiband Multi-Echo Simultaneous ASL/BOLD for task-induced functional MRI	True	2018-03-29T21:29:21.050Z	2018-03-29T21:29:21.050Z	1.0.0	2023-05-25T23:06:12.000Z	fMRI	mri	mri_functional|mri_structural	13	0	1	79	82	1757995770	65	5	0	1	0	0.0	1	0	1	0	0	0	0	0	1	1	1	1	0	0	1	0	3	1	1	1	33.333333333333336	63.63636363636363	60.0	0	0	0	0	0
ds000255	Visual image reconstruction	True	2018-03-29T21:17:43.515Z	2018-03-29T21:17:43.515Z	00002	2018-07-16T19:18:03.000Z	fMRI	mri	mri_functional|mri_structural	2	3	2	164	167	1475785597	68	62	0	2	0	0.0	1	0	0	0	0	0	0	0	0	1	1	0	1	0	1	0	1	1	1	1	33.333333333333336	45.45454545454545	50.0	0	0	0	0	0
ds000256	Behavioral interventions for reducing head motion during MRI scans in children	True	2018-03-29T20:30:59.616Z	2018-03-29T20:30:59.616Z	00002	2018-07-16T19:05:45.000Z	fMRI	mri	mri_functional|mri_structural	24	0	7	763	1308	5034575588	280	168	0	7	0	0.0	1	0	1	0	1	0	0	0	0	1	1	1	1	0	1	2	2	1	1	1	33.333333333333336	63.63636363636363	70.0	0	0	0	0	0
ds000258	Multi-echo Cambridge	True	2018-03-29T17:47:49.376Z	2018-03-29T17:47:49.376Z	1.0.1	2023-08-01T19:03:14.000Z	fMRI	mri	mri_functional|mri_structural	89	0	2	895	898	12150435360	445	1	0	1	0	0.0	1	0	0	0	0	0	0	0	1	1	1	1	1	0	1	0	2	1	1	1	33.333333333333336	63.63636363636363	60.0	0	0	0	0	0
ds001021	NKI-sample	True	2017-08-01T19:30:41.111Z	2017-08-01T19:30:41.111Z	1.0.0	2018-08-15T15:23:07.000Z	fMRI	mri	mri_functional|mri_diffusion|mri_structural	1	1	13	34	37	1028633792	8	3	0	2	0	0.0	1	0	1	0	0	0	0	0	0	0	1	0	0	0	1	2	1	1	1	1	33.333333333333336	36.36363636363637	40.0	0	0	0	0	0
ds001037	The brain of Chris	True	2017-08-26T03:28:40.894Z	2017-08-26T03:28:40.894Z	00001	2018-07-14T03:16:56.000Z	other/structural	mri	mri_structural	1	0	0	2	5	8601294	1	0	0	0	0		0	0	0	0	0	0	0	0	0	0	1	0	0	0	1	0	2	0	0	0	0.0	18.181818181818183	20.0	0	0	0	0	0
ds001105	Social predictive coding	True	2017-09-28T20:54:00.012Z	2017-09-28T20:54:00.012Z	00001	2018-07-14T03:54:12.000Z	fMRI	mri	mri_functional|mri_structural	28	0	1	312	315	44494831750	196	112	0	1	0	0.0	1	0	0	0	0	0	0	0	0	1	1	0	1	0	1	0	2	1	1	1	33.333333333333336	36.36363636363637	40.0	0	0	0	0	0
ds001107	ds001107	True	2017-10-03T23:53:35.743Z	2017-10-03T23:53:35.743Z	00001	2018-07-14T04:02:07.000Z	fMRI			0	0	0	1625	1628	11385139751	518	300	0	2	0	0.0	1	0	1	0	0	0	0	0	0	0	0	0	0	0	1	6	1	1	1	1	33.333333333333336	27.272727272727273	30.0	0	0	0	0	0
ds001110	Sherlock_Merlin	True	2017-10-13T17:57:38.695Z	2017-10-13T17:57:38.695Z	00003	2018-07-14T04:26:31.000Z	fMRI	mri	mri_functional|mri_structural	37	0	6	206	287	9506919942	114	76	0	6	0	0.0	1	0	1	0	1	0	0	0	0	0	1	0	1	0	1	1	4	1	1	1	33.333333333333336	45.45454545454545	50.0	0	0	0	0	0
ds001131	Milky-Vodka	True	2017-10-30T15:15:18.678Z	2017-10-30T15:15:18.678Z	1.0.0	2019-11-09T19:58:45.000Z	fMRI	mri	mri_functional|mri_structural	54	0	4	210	213	3894840007	126	72	0	4	0	0.0	1	0	1	0	0	0	0	0	1	1	1	0	1	0	1	1	3	1	1	1	33.333333333333336	63.63636363636363	60.0	0	0	0	0	0
ds001132	Sherlock	True	2017-10-30T16:54:28.647Z	2017-10-30T16:54:28.647Z	1.0.0	2019-04-04T19:51:14.000Z	fMRI	mri	mri_functional|mri_structural	16	0	3	117	121	6606797171	65	47	0	3	0	0.0	1	0	0	0	0	0	0	0	1	0	1	0	1	0	1	2	4	1	1	1	22.22222222222222	45.45454545454545	40.0	0	0	0	0	0
ds001145	Twilight Zone Movie Watching Dataset	True	2017-11-08T15:22:13.389Z	2017-11-08T15:22:13.389Z	1.0.0	2019-04-04T14:25:36.000Z	fMRI	mri	mri_functional|mri_structural	24	0	1	78	81	8788116436	48	24	0	1	0	0.0	1	0	0	0	0	0	0	0	1	0	1	0	1	0	1	1	4	1	1	1	22.22222222222222	45.45454545454545	40.0	0	0	0	0	0
ds001168	A high resolution 7-Tesla resting-state fMRI test-retest dataset with cognitive and physiological measures	True	2017-11-30T19:01:26.945Z	2017-11-30T19:01:26.945Z	1.0.1	2019-01-07T21:50:54.000Z	fMRI	mri	mri_functional|mri_structural	22	2	1	732	738	46523965916	441	0	0	0	0		0	0	1	0	1	0	0	0	1	1	1	0	1	0	1	1	3	1	1	1	0.0	63.63636363636363	60.0	0	0	0	0	0
ds001178	Example MR artifacts	True	2017-12-07T22:35:43.272Z	2017-12-07T22:35:43.272Z	00002	2018-07-14T12:06:06.000Z	fMRI	mri	mri_functional|mri_structural	23	0	6	43	46	2026919045	24	1	0	1	0	0.0	1	0	1	0	0	0	0	0	0	1	1	0	0	0	1	0	6	1	1	1	33.333333333333336	36.36363636363637	40.0	0	0	0	0	0
ds001218	State representation pictures	True	2018-02-02T23:26:23.131Z	2018-02-02T23:26:23.131Z	00001	2018-07-15T11:23:18.000Z	fMRI	mri	mri_functional|mri_structural	30	0	1	815	818	76745696549	450	360	0	1	0	0.0	1	0	0	0	0	0	0	0	0	1	1	0	1	0	1	1	2	1	1	1	33.333333333333336	36.36363636363637	40.0	0	0	0	0	0
ds001226	BTC_preop	True	2018-02-12T12:59:17.158Z	2018-02-12T12:59:17.158Z	5.0.1	2026-03-31T18:36:13.000Z	fMRI	mri	mri_diffusion|mri_structural|mri_functional	36	1	1	436	1173	6600033761	383	0	0	0	0		0	0	1	0	0	0	0	0	1	1	1	1	1	0	1	1	2069	1	1	1	0.0	72.72727272727273	70.0	0	0	0	0	0
ds001228	Decoding intentions of self and others	True	2018-02-12T18:55:02.211Z	2018-02-12T18:55:02.211Z	00002	2018-07-15T13:09:13.000Z	fMRI	mri	mri_functional|mri_structural	24	0	1	315	318	10234838306	167	144	0	1	0	0.0	1	0	1	0	0	0	0	0	0	1	1	0	1	0	1	0	1	1	1	1	33.333333333333336	54.54545454545455	60.0	0	0	0	0	0
ds001229	Neural Evidence of the Strategic Choice Between Working Memory and Episodic Memory in Prospective Remembering.	True	2018-02-12T20:36:58.045Z	2018-02-12T20:36:58.045Z	1.0.1	2019-03-14T20:56:07.000Z	fMRI	mri	mri_functional|mri_structural	27	0	2	540	544	9026413546	187	160	0	2	0	0.0	1	0	1	0	0	0	0	0	1	0	1	0	1	0	1	2	3	1	1	1	33.333333333333336	54.54545454545455	50.0	0	0	0	0	0
ds001232	Competition between items in working memory leads to forgetting	True	2018-02-15T17:52:56.557Z	2018-02-15T17:52:56.557Z	1.0.0	2019-02-22T14:43:07.000Z	fMRI	mri	mri_functional|mri_structural	21	0	2	699	702	7637479048	231	231	0	3	0	0.0	1	0	1	0	0	0	0	0	1	0	1	0	1	0	1	1	1	1	1	1	33.333333333333336	54.54545454545455	50.0	0	0	0	0	0
ds001233	singleFingerRSA	True	2018-02-16T16:41:32.231Z	2018-02-16T16:41:32.231Z	00003	2018-07-15T13:40:12.000Z	fMRI	mri	mri_functional|mri_structural	18	2	1	622	632	40902495145	324	216	0	1	0	0.0	1	0	1	0	0	0	0	0	0	1	1	1	0	0	1	0	3	1	1	1	33.333333333333336	54.54545454545455	60.0	0	0	0	0	0
ds001235	Human-Object Interaction	True	2018-02-19T17:55:30.829Z	2018-02-19T17:55:30.829Z	00001	2018-07-15T13:43:54.000Z	fMRI	mri	mri_functional|mri_structural	12	0	1	351	354	4956813301	180	168	0	1	0	0.0	1	0	0	0	0	0	0	0	0	0	1	0	1	0	1	0	2	1	1	1	33.333333333333336	36.36363636363637	40.0	0	0	0	0	0
ds001241	OLVSL_ Object-location visual statistical learning	True	2018-02-23T05:25:47.913Z	2018-02-23T05:25:47.913Z	1.0.1	2020-09-24T23:24:16.000Z	fMRI	mri	mri_functional|mri_structural	24	0	1	1016	1288	7013230527	259	235	0	1	0	0.0	1	0	1	0	0	0	0	0	1	1	1	1	1	0	1	0	2	1	1	1	33.333333333333336	72.72727272727273	70.0	0	0	0	0	0
ds001242	Examining effects of arousal on responses to salient and non-salient stimuli in younger and older adults	True	2018-02-24T01:34:15.343Z	2018-02-24T01:34:15.343Z	1.0.0	2019-06-06T11:48:26.000Z	fMRI	mri	mri_functional|mri_diffusion|mri_structural	52	0	3	2577	2728	17579304541	540	359	0	3	0	0.0	1	0	1	0	0	0	0	0	1	1	1	1	1	0	1	0	4	1	1	1	33.333333333333336	72.72727272727273	70.0	0	0	0	0	0
ds001246	Generic Object Decoding (fMRI on ImageNet)	True	2018-03-01T00:35:48.849Z	2018-03-01T00:35:48.849Z	1.2.1	2019-12-06T20:42:17.000Z	fMRI	mri	mri_functional|mri_structural	5	17	2	859	1373	40610785015	967	395	0	2	0	0.0	1	0	0	0	0	0	0	0	1	1	1	0	1	0	1	0	2	1	1	1	33.333333333333336	54.54545454545455	50.0	0	0	0	0	0
ds001247	sports_betting_study	True	2018-03-02T09:10:07.422Z	2018-03-02T09:10:07.422Z	00001	2018-07-15T15:13:50.000Z	fMRI	mri	mri_functional|mri_structural	43	0	1	345	348	7375282762	172	43	0	1	0	0.0	1	0	0	0	0	0	0	0	0	0	1	0	0	0	1	1	2	1	1	1	33.333333333333336	18.181818181818183	20.0	0	0	0	0	0
ds001293	Multi-resolution 7T fMRI data on the representation of visual orientation	True	2018-03-20T16:47:08.666Z	2018-03-20T16:47:08.666Z	00002	2018-07-15T19:04:17.000Z	fMRI	mri	mri_functional	7	4	1	1216	1219	54974624926	576	280	0	1	0	0.0	1	0	0	0	0	0	0	0	0	1	1	0	1	0	1	5	5	1	1	1	33.333333333333336	36.36363636363637	40.0	0	0	0	0	0
ds001297	Personally familiar faces	True	2018-03-21T19:12:27.429Z	2018-03-21T19:12:27.429Z	00001	2018-07-15T19:11:46.000Z	fMRI	mri	mri_functional|mri_structural	33	0	1	791	866	10594063990	489	363	0	1	0	0.0	1	0	1	0	0	0	0	0	0	1	1	0	0	0	1	0	4	1	1	1	33.333333333333336	45.45454545454545	50.0	0	0	0	0	0
ds001299	NumberlineMarking	True	2018-03-23T17:29:07.274Z	2018-03-23T17:29:07.274Z	1.0.0	2019-06-05T17:39:56.000Z	fMRI	mri	mri_functional|mri_structural	19	1	1	251	254	60939028511	95	76	0	1	0	0.0	1	0	1	0	0	0	0	0	1	0	1	1	1	0	1	0	3	1	1	1	33.333333333333336	63.63636363636363	60.0	0	0	0	0	0
ds001302	Inverse Base Rate	True	2018-03-23T22:39:08.975Z	2018-03-23T22:39:08.975Z	1.0.1	2018-08-29T14:37:19.000Z	fMRI	mri	mri_functional|mri_structural	23	0	0	394	398	5830427044	207	184	0	3	0	0.0	1	0	0	0	0	0	0	0	1	1	1	0	1	0	1	4	4	1	1	1	33.333333333333336	45.45454545454545	40.0	0	0	0	0	0
ds001306	negative_template	True	2018-07-15T21:54:56.213Z	2022-10-21T12:51:38.875Z	1.0.0	2022-10-21T13:02:49.000Z	fMRI	mri	mri_functional|mri_structural	17	0	1	224	227	22835661263	118	101	0	1	0	0.0	1	0	1	0	0	0	0	0	1	1	1	1	1	0	1	0	3	1	1	1	33.333333333333336	72.72727272727273	70.0	0	0	0	0	0
ds001338	ParanoiaStory	True	2018-04-19T23:16:23.355Z	2018-04-19T23:16:23.355Z	1.0.0	2018-10-19T16:25:12.000Z	fMRI	mri	mri_functional|mri_structural	22	0	3	103	110	25265032529	88	3	0	3	0	0.0	1	0	1	0	0	0	0	0	1	1	1	0	0	0	1	1	5	1	1	1	33.333333333333336	54.54545454545455	50.0	0	0	0	0	0
ds001339	SocialBrain	True	2018-04-20T16:23:52.903Z	2018-04-20T16:23:52.903Z	00003	2018-07-18T03:10:14.000Z	fMRI	mri	mri_functional|mri_structural	14	0	1	169	172	2971818960	96	70	0	1	0	0.0	1	0	0	0	0	0	0	0	1	1	1	0	1	0	1	1	4	1	1	1	33.333333333333336	45.45454545454545	40.0	0	0	0	0	0
ds001344	phfMRI_Control_Tasks	True	2018-04-27T17:19:13.837Z	2018-04-27T17:19:13.837Z	1.0.0	2018-09-11T13:25:00.000Z	fMRI	mri	mri_functional|mri_structural	15	2	3	246	249	1856725330	90	60	0	2	0	0.0	1	0	1	0	0	0	0	0	1	1	1	0	1	0	1	1	2	1	1	1	33.333333333333336	63.63636363636363	60.0	0	0	0	0	0
ds001345	Decoding of multisensory semantics and memories in low-level visual cortex	True	2018-04-28T08:31:53.690Z	2019-11-29T10:15:00.481Z	1.0.0	2019-11-29T10:17:27.000Z	fMRI	mri	mri_functional|mri_structural	12	0	1	113	116	2334422578	60	48	0	1	0	0.0	1	0	1	0	0	0	0	0	1	1	1	1	0	0	1	0	1	1	1	1	33.333333333333336	63.63636363636363	60.0	0	0	0	0	0
ds001353	Information Filtering in Electronic Networks of Practice: An fMRI Investigation of Expectation [Dis]confirmation	True	2018-05-03T13:45:52.195Z	2020-01-21T22:25:30.918Z	1.0.0	2020-06-22T20:05:30.000Z	fMRI	mri	mri_functional|mri_structural	29	0	1	234	237	4582008006	87	56	0	1	0	0.0	1	0	1	0	0	0	0	0	1	1	1	0	0	0	1	0	4	1	1	1	33.333333333333336	54.54545454545455	50.0	0	0	0	0	0
ds001357	NameFacePriming	True	2018-05-06T13:02:14.893Z	2018-05-06T13:02:14.893Z	00001	2018-07-18T04:40:52.000Z	fMRI	mri	mri_functional|mri_structural	18	0	2	238	241	3774629191	90	72	0	2	0	0.0	1	0	0	0	0	0	0	0	0	1	1	0	0	0	1	2	4	1	1	1	33.333333333333336	27.272727272727273	30.0	0	0	0	0	0
ds001365	Indiv Diffs ReadingSkill	True	2018-05-12T17:27:23.947Z	2018-05-12T17:27:23.947Z	1.0.0	2018-11-01T18:30:22.000Z	other/structural	mri	mri_structural	35	0	0	38	54	221262184	35	0	0	0	0		0	0	1	0	0	0	0	0	1	1	1	0	1	0	1	1	2	0	0	0	0.0	54.54545454545455	50.0	0	0	0	0	0
ds001371	Rule learning in adolescents at clinical high risk for psychosis shows altered patterns of activation	True	2018-05-17T18:01:38.625Z	2020-01-19T15:27:45.078Z	1.1.1	2022-07-21T18:08:36.000Z	fMRI	mri	mri_functional|mri_structural	47	0	1	1686	1689	65924788905	701	280	0	1	0	0.0	1	0	1	0	0	0	0	0	1	1	1	1	1	0	1	0	3	1	1	1	33.333333333333336	72.72727272727273	70.0	0	0	0	0	0
ds001378	SCA2 Diffusion Tensor Imaging	True	2018-05-22T13:38:12.750Z	2018-05-22T13:38:12.750Z	00003	2018-07-18T14:04:55.000Z	other/structural	mri	mri_diffusion|mri_structural	25	2	0	254	257	645365163	100	0	0	0	0		0	0	1	0	0	0	0	0	0	1	1	0	0	0	1	1	0	0	0	0	0.0	45.45454545454545	50.0	0	0	0	0	0
ds001379	Loci case study	True	2018-05-22T19:01:46.170Z	2022-05-24T13:14:44.072Z	1.0.0	2022-05-24T13:15:20.000Z	fMRI	mri	mri_functional|mri_structural	1	3	4	78	81	5511702934	35	0	0	0	0		0	0	1	0	0	0	0	0	1	1	1	0	0	0	1	0	4	1	1	1	0.0	54.54545454545455	50.0	0	0	0	0	0
ds001386	Subject Data	True	2018-05-29T23:36:04.079Z	2018-05-29T23:36:04.079Z	00001	2018-07-18T14:14:09.000Z	fMRI	mri	mri_functional|mri_structural	42	0	0	130	133	4916557862	126	0	0	0	0		0	0	1	0	0	0	0	0	0	0	1	0	0	0	1	3	5	0	1	0	0.0	27.272727272727273	30.0	0	0	0	0	0
ds001399	multibandACQtests	True	2018-06-13T20:12:03.058Z	2018-06-13T20:12:03.058Z	2.0.0	2022-06-22T19:37:32.000Z	fMRI	mri	mri_functional|mri_structural	6	3	3	284	573	25018963285	222	36	3	3	3	1.0	1	1	1	1	0	0	0	0	1	1	1	1	1	0	1	0	0	1	1	1	77.77777777777777	81.81818181818181	80.0	3	3	0	3	0
ds001408	rsfMRI_single_session_EEG_NF	True	2018-06-22T13:00:11.315Z	2018-06-22T13:00:11.315Z	1.0.3	2020-05-15T06:06:25.000Z	fMRI	mri	mri_structural|mri_functional	52	2	1	420	423	9387975366	208	0	0	0	0		0	0	1	0	0	0	0	0	1	1	1	1	1	0	1	0	3	1	1	1	0.0	72.72727272727273	70.0	0	0	0	0	0
ds001415	Audio Cartography	True	2018-06-29T09:21:05.956Z	2020-08-12T02:54:24.604Z	1.0.0	2020-08-08T22:16:22.000Z	fMRI	mri	mri_functional|mri_structural	21	0	1	284	523	1393996183	147	42	1	1	1	1.0	1	1	1	1	0	0	0	0	1	1	1	1	1	0	1	0	4	1	1	1	77.77777777777777	81.81818181818181	80.0	1	1	0	1	0
ds001417	CAT snacks functional plasticity	True	2018-07-03T15:30:03.146Z	2018-07-03T15:30:03.146Z	1.0.0	2020-07-22T18:31:11.000Z	fMRI	mri	mri_functional|mri_structural	36	3	2	2194	9869	95030594235	933	1269	0	4	0	0.0	1	0	1	0	0	0	0	0	1	1	1	1	0	0	1	0	3	1	1	1	33.333333333333336	63.63636363636363	60.0	0	0	0	0	0
ds001419	thoughtExperiment	True	2018-07-05T09:17:33.142Z	2018-07-05T09:17:33.142Z	1.0.1	2018-09-21T09:52:46.000Z	fMRI	mri	mri_functional|mri_diffusion|mri_structural	1	0	2	24	27	183048256	7	4	0	1	0	0.0	1	0	1	0	0	0	0	0	1	1	1	0	0	0	1	1	3	1	1	1	33.333333333333336	54.54545454545455	50.0	0	0	0	0	0
ds001420	[11C]DASB PET Cimbi database example	True	2018-07-09T11:26:52.209Z	2018-07-09T11:26:52.209Z	1.2.0	2022-08-08T22:10:22.000Z	PET	pet|mri	mri_structural	2	2	0	21	1398	6501170805	120	0	0	0	0		0	0	1	1	0	0	0	0	1	1	1	1	0	0	1	0	1	0	0	0	0.0	72.72727272727273	70.0	0	0	0	0	0
ds001421	[11C]SB207145 PET Cimbi database example	True	2018-07-09T18:49:22.052Z	2018-07-09T18:49:22.052Z	1.4.1	2022-07-29T04:49:27.000Z	PET	pet|mri	mri_structural	1	2	0	13	560	986290274	5	0	0	0	0		0	0	1	1	0	0	0	0	1	1	1	1	0	0	1	0	0	0	0	0	0.0	72.72727272727273	70.0	0	0	0	0	0
ds001430	Neural Overlap in Item Representations Across Episodes Impairs Context Memory	True	2018-07-24T17:21:46.901Z	2018-07-24T17:21:46.901Z	1.0.2	2019-09-03T21:08:08.000Z	fMRI	mri	mri_functional|mri_structural	31	0	4	1272	1275	9793844209	461	310	0	4	0	0.0	1	0	1	0	1	0	0	0	1	1	1	0	1	0	1	2	1	1	1	1	33.333333333333336	63.63636363636363	60.0	0	0	0	0	0
ds001439	A role for the medial temporal lobe subsystem in guiding prosociality: the effect of episodic processes on willingness to help others	True	2018-07-26T13:54:12.752Z	2018-07-26T13:54:12.752Z	1.2.0	2019-02-02T00:02:04.000Z	fMRI	mri	mri_functional|mri_structural	18	0	2	580	583	8362602841	198	180	0	2	0	0.0	1	0	1	0	0	0	0	0	1	1	1	0	1	0	1	1	3	1	1	1	33.333333333333336	63.63636363636363	60.0	0	0	0	0	0
ds001450	bids_results1	True	2018-08-01T03:10:26.071Z	2018-08-01T03:10:26.071Z	1.0.0	2018-08-01T03:23:23.000Z	fMRI	bold		2	0	1	79	9	54122840	2	0	0	0	0		0	0	1	0	0	0	0	0	0	1	1	0	0	0	1	1	0	1	1	1	0.0	36.36363636363637	40.0	0	0	0	0	0
ds001454	Human hippocampal replay during rest prioritizes weakly learned information and predicts memory performance	True	2018-08-02T17:51:55.092Z	2018-08-02T17:51:55.092Z	1.3.1	2020-01-27T22:33:52.000Z	fMRI	mri	mri_functional|mri_structural	24	2	2	1785	1837	16194698417	673	384	0	1	0	0.0	1	0	1	0	1	0	0	0	1	1	1	0	0	0	1	1	1	1	1	1	33.333333333333336	54.54545454545455	50.0	0	0	0	0	0
ds001461	rsfMRI_comrobidity-SmokingandSchizophrenia	True	2018-08-05T07:16:06.253Z	2018-08-05T07:16:06.253Z	1.0.3	2020-01-27T22:37:21.000Z	fMRI	mri	mri_functional	81	0	1	166	169	2394771145	81	0	0	0	0		0	0	1	0	0	0	0	0	1	1	1	0	0	0	1	1	3	1	1	1	0.0	54.54545454545455	50.0	0	0	0	0	0
ds001486	Brain Correlates of Math Development	True	2018-08-22T14:33:42.864Z	2018-08-22T14:33:42.864Z	1.3.1	2021-03-23T13:31:59.000Z	fMRI	mri	mri_functional|mri_structural	132	2	4	3195	3200	96564992011	1555	1360	0	4	0	0.0	1	0	1	1	0	0	0	0	1	1	1	1	1	0	1	0	3	1	1	1	33.333333333333336	81.81818181818181	80.0	0	0	0	0	0
ds001491	Valence processing differs across stimulus modalities (Multi-echo)	True	2018-08-30T15:06:10.187Z	2018-08-30T15:06:10.187Z	1.0.0	2018-08-31T22:04:34.000Z	fMRI	mri	mri_functional|mri_structural	20	0	5	425	428	17499371022	305	99	0	5	0	0.0	1	0	1	1	0	0	0	0	1	1	1	0	1	0	1	1	3	1	1	1	33.333333333333336	72.72727272727273	70.0	0	0	0	0	0
ds001497	Long-term Memory (LTM) for famous Faces, Places, and common Objects	True	2018-09-04T13:43:56.034Z	2018-09-04T13:43:56.034Z	1.0.2	2020-01-27T23:15:04.000Z	fMRI	mri	mri_functional|mri_structural	10	0	1	253	269	2392966984	70	60	60	1	1	1.0	1	1	0	0	0	0	0	0	1	1	1	1	0	0	1	0	0	1	1	1	77.77777777777777	54.54545454545455	50.0	60	60	0	60	0
ds001499	BOLD5000	True	2018-09-04T15:00:20.474Z	2018-09-04T15:00:20.474Z	1.3.1	2020-01-28T15:02:52.000Z	fMRI	mri	mri_functional|mri_diffusion|mri_structural	4	16	2	5994	14884	300970727901	3308	540	542	2	2	1.0	1	1	1	0	0	0	0	0	1	1	1	0	1	0	1	3	3	1	1	1	77.77777777777777	63.63636363636363	60.0	542	542	0	542	0
ds001506	Deep Image Reconstruction	True	2018-09-07T12:49:39.374Z	2018-09-07T12:49:39.374Z	1.3.1	2020-01-27T22:52:30.000Z	fMRI	mri	mri_functional|mri_structural	3	27	2	1844	1914	104829330459	731	588	0	2	0	0.0	1	0	0	0	0	0	0	0	1	1	1	0	1	0	1	0	1	1	1	1	33.333333333333336	54.54545454545455	50.0	0	0	0	0	0
ds001510	Schematic narrative perception and recall (intact)	True	2018-09-10T15:02:28.461Z	2018-09-10T15:02:28.461Z	2.0.3	2023-05-16T13:53:34.000Z	fMRI	mri	mri_functional|mri_structural	31	0	3	553	556	72417848563	303	214	0	3	0	0.0	1	0	1	0	0	0	0	0	1	1	1	0	1	0	1	0	4	1	1	1	33.333333333333336	63.63636363636363	60.0	0	0	0	0	0
ds001511	Schematic narrative perception and recall (scrambled)	True	2018-09-10T17:30:49.756Z	2018-09-10T17:30:49.756Z	1.0.5	2022-05-24T13:17:13.000Z	fMRI	mri	mri_functional|mri_structural	13	0	2	279	282	21254965264	104	65	0	2	0	0.0	1	0	1	0	0	0	0	0	1	1	1	1	0	0	1	0	3	1	1	1	33.333333333333336	63.63636363636363	60.0	0	0	0	0	0
ds001517	Associative Prediction of Visual Shape in the Hippocampus	True	2018-09-18T14:58:20.370Z	2018-09-18T14:58:20.370Z	1.0.3	2020-01-27T23:21:04.000Z	fMRI	mri	mri_functional|mri_structural	24	0	2	606	610	169581455770	216	144	0	2	0	0.0	1	0	1	0	1	0	0	0	1	1	1	1	0	0	1	1	2	1	1	1	22.22222222222222	63.63636363636363	60.0	0	0	0	0	0
ds001521	Lingering representations of stimuli influence recall organization	True	2018-09-20T14:46:54.927Z	2018-09-20T14:46:54.927Z	1.0.2	2019-02-22T14:49:11.000Z	fMRI	mri	mri_functional|mri_structural	41	0	2	538	541	14017299188	287	246	0	2	0	0.0	1	0	0	0	0	0	0	0	1	0	1	0	1	0	1	1	3	1	1	1	22.22222222222222	45.45454545454545	40.0	0	0	0	0	0
ds001525	Syllable level speech sequencing	True	2018-09-26T20:11:08.638Z	2018-09-26T20:11:08.638Z	1.1.1	2020-01-27T22:54:59.000Z	fMRI	mri	mri_functional|mri_structural	17	0	2	273	279	32115074195	136	119	0	2	0	0.0	1	0	1	0	0	0	0	0	1	1	1	0	0	0	1	1	3	1	1	1	33.333333333333336	54.54545454545455	50.0	0	0	0	0	0
ds001529	Mouse_rest_anesthesia	True	2018-10-01T01:23:14.671Z	2018-10-01T01:23:14.671Z	1.0.2	2020-01-28T14:59:44.000Z	fMRI	mri	mri_functional	38	1	1	80	83	1239987734	38	0	0	0	0		0	0	1	1	0	0	0	0	1	1	1	0	0	0	1	0	2	1	1	1	0.0	54.54545454545455	50.0	0	0	0	0	0
ds001534	Calorie-labeled food cues	True	2018-10-08T06:46:31.753Z	2018-10-08T06:46:31.753Z	1.1.0	2019-07-29T21:12:22.000Z	fMRI	mri	mri_functional|mri_structural	42	0	3	762	765	6142575565	210	168	168	2	2	1.0	1	1	1	1	0	0	0	0	1	1	1	1	1	0	1	1	1	1	1	1	77.77777777777777	72.72727272727273	70.0	168	168	0	168	0
ds001541	Mouse_opto_DRN	True	2018-10-10T07:50:34.867Z	2018-10-10T07:50:34.867Z	1.1.3	2021-07-27T08:02:41.000Z	fMRI	mri	mri_functional|mri_structural	16	9	1	323	597	7459782611	213	162	0	1	0	0.0	1	0	1	1	0	0	0	0	1	1	1	1	0	0	1	1	1	1	1	1	33.333333333333336	72.72727272727273	70.0	0	0	0	0	0
ds001545	Learning Naturalistic Temporal Structure in the Posterior Medial Network	True	2018-10-10T16:14:59.237Z	2018-10-10T16:14:59.237Z	1.1.1	2019-07-23T16:04:48.000Z	fMRI	mri	mri_functional|mri_structural	30	0	1	433	436	28569173017	210	91	0	1	0	0.0	1	0	1	0	0	0	0	0	1	0	1	0	1	0	1	0	3	1	1	1	33.333333333333336	54.54545454545455	50.0	0	0	0	0	0
ds001547	Layer VASO in visual system	True	2018-10-11T19:20:44.038Z	2018-10-11T19:20:44.038Z	1.1.0	2018-10-12T15:54:03.000Z	fMRI	mri	mri_functional|mri_structural	5	0	3	84	99	12467131893	42	22	0	2	0	0.0	1	0	1	0	0	0	0	0	1	1	1	0	0	0	1	2	4	1	1	1	33.333333333333336	54.54545454545455	50.0	0	0	0	0	0
ds001551	Unnamed Dataset	True	2018-10-14T20:01:31.400Z	2018-10-14T20:01:31.400Z	1.0.0	2018-10-16T19:20:35.000Z	fMRI	mri	mri_functional|mri_structural	34	0	1	343	463	10561391791	136	102	0	1	0	0.0	1	0	0	0	0	0	0	0	0	0	1	0	0	0	1	1	4	1	1	1	33.333333333333336	27.272727272727273	30.0	0	0	0	0	0
ds001553	100 runs at 3T	True	2018-10-15T19:31:49.780Z	2018-10-15T19:31:49.780Z	1.0.1	2023-12-04T18:36:55.000Z	fMRI	mri	mri_functional|mri_structural	3	11	2	1404	1407	9149992303	386	1	1	1	1	1.0	1	1	1	0	1	0	0	0	1	1	1	1	1	0	1	0	4	1	1	1	77.77777777777777	81.81818181818181	80.0	1	1	0	1	0
ds001554	Neural pattern change during encoding of a narrative predicts retrospective duration estimates	True	2018-10-15T19:41:20.392Z	2018-10-15T19:41:20.392Z	1.0.0	2018-10-15T19:56:33.000Z	fMRI	mri	mri_functional|mri_structural	23	0	1	74	77	4722069238	46	23	0	1	0	0.0	1	0	1	0	0	0	0	0	0	0	1	0	0	0	1	1	4	1	1	1	33.333333333333336	27.272727272727273	30.0	0	0	0	0	0
ds001555	Large Single-Subject Functional MRI Datasets at 7T	True	2018-10-16T14:02:26.881Z	2018-10-16T14:02:26.881Z	1.0.1	2023-12-04T18:00:16.000Z	fMRI	mri	mri_functional|mri_structural	3	12	6	753	756	34349204879	355	3	0	3	0	0.0	1	0	1	0	1	0	0	0	1	1	1	1	1	0	1	0	1	1	1	1	33.333333333333336	81.81818181818181	80.0	0	0	0	0	0
ds001563	CMRR Workshop	True	2018-10-22T01:23:08.184Z	2019-09-29T15:18:45.322Z	1.0.1	2019-09-29T16:03:35.000Z	other/structural	mri	mri_structural	1	0	0	5	133	9480218066	124	0	0	0	0		0	0	0	0	0	0	0	0	1	1	1	1	0	0	1	0	1	0	0	0	0.0	54.54545454545455	50.0	0	0	0	0	0
ds001566	test	True	2018-10-23T15:52:34.520Z	2018-10-23T15:52:34.520Z	1.0.1	2018-10-23T16:19:45.000Z	fMRI	mri	mri_functional|mri_structural	1	0	1	3	9	1218648855	2	0	0	0	0		0	0	1	0	0	0	0	0	0	0	0	0	0	0	1	1	2	1	1	1	0.0	18.181818181818183	20.0	0	0	0	0	0
ds001576	Refresh my memory: Episodic memory reinstatements intrude on working memory maintenance	True	2018-10-29T14:32:22.246Z	2018-10-29T14:32:22.246Z	1.0.0	2018-10-29T15:55:25.000Z	fMRI	mri	mri_functional|mri_structural	36	0	2	473	476	29898075994	253	216	0	2	0	0.0	1	0	0	0	0	0	0	0	0	0	1	0	1	0	1	0	4	1	1	1	22.22222222222222	27.272727272727273	30.0	0	0	0	0	0
ds001590	Feature Discrimination	True	2018-11-08T22:19:14.428Z	2018-11-08T22:19:14.428Z	1.0.1	2019-03-06T23:26:14.000Z	fMRI	mri	mri_functional|mri_diffusion|mri_structural	32	0	3	1491	1494	317135695827	457	256	256	3	3	1.0	1	1	1	0	0	0	0	0	1	1	1	0	0	0	1	1	3	1	1	1	77.77777777777777	54.54545454545455	50.0	256	256	0	256	0
ds001591	Mouse_rest_KCLtraining	True	2018-11-13T01:18:46.234Z	2018-11-13T01:18:46.234Z	1.3.0	2018-11-14T01:03:27.000Z	fMRI	mri	mri_functional|mri_structural	2	1	1	15	19	124593360	6	0	0	0	0		0	0	0	0	0	0	0	0	1	0	1	0	1	0	1	1	1	1	1	1	0.0	45.45454545454545	40.0	0	0	0	0	0
ds001595	Test dataset for XCP software	True	2018-11-16T12:42:10.086Z	2018-11-16T12:42:10.086Z	1.0.0	2018-11-16T12:43:23.000Z	fMRI	mri	mri_diffusion|mri_structural|mri_functional	1	0	1	20	22	103893438	7	0	0	0	0		0	0	0	0	0	0	0	0	0	1	0	0	1	0	1	0	2	1	1	1	0.0	27.272727272727273	30.0	0	0	0	0	0
ds001597	multiFingerRSA	True	2018-11-19T02:10:48.193Z	2018-11-19T02:10:48.193Z	1.0.0	2018-11-19T16:14:36.000Z	fMRI	mri	mri_functional|mri_structural	20	2	1	969	978	59771000268	518	320	1	1	1	1.0	1	1	1	1	0	0	0	0	1	1	1	1	0	0	1	0	1	1	1	1	77.77777777777777	72.72727272727273	70.0	1	1	0	1	0
ds001600	Example Fieldmaps	True	2018-11-24T17:28:20.841Z	2018-11-24T17:28:20.841Z	1.0.0	2018-11-24T17:28:37.000Z	fMRI	mri	mri_functional|mri_structural	1	0	1	46	55	17023473	19	0	0	0	0		0	0	0	0	0	0	0	0	0	1	1	1	1	0	1	0	1	1	1	1	0.0	54.54545454545455	60.0	0	0	0	0	0
ds001607	Reinstated episodic context guides sampling-based decisions for reward	True	2018-12-03T16:31:28.845Z	2018-12-03T16:31:28.845Z	1.0.1	2018-12-05T16:42:25.000Z	fMRI	mri	mri_functional|mri_structural	32	0	3	229	232	10923881620	128	96	0	3	0	0.0	1	0	0	0	0	0	0	0	1	0	1	0	1	0	1	1	5	1	1	1	33.333333333333336	36.36363636363637	30.0	0	0	0	0	0
ds001608	Prestimulus Exp2	True	2018-12-03T17:48:04.308Z	2019-07-21T07:39:14.804Z	1.0.1	2019-11-01T00:56:26.000Z	fMRI	mri	mri_functional|mri_structural	21	0	1	175	178	8284757244	64	43	1	1	1	1.0	1	1	1	0	0	0	0	0	1	1	1	0	0	0	1	0	3	1	1	1	77.77777777777777	45.45454545454545	40.0	1	1	0	1	0
ds001612	Offline replay supports planning in human reinforcement learning	True	2018-12-06T18:34:50.426Z	2018-12-06T18:34:50.426Z	1.0.2	2019-01-02T15:44:18.000Z	fMRI	mri	mri_functional|mri_structural	24	0	2	168	171	9762892367	164	0	0	0	0		0	0	0	0	0	0	0	0	1	0	1	0	1	0	1	1	3	1	1	1	0.0	36.36363636363637	30.0	0	0	0	0	0
ds001614	Perceptual decisions result from the continuous accumulation of memory and sensory evidence	True	2018-12-07T16:21:24.166Z	2018-12-07T16:21:24.166Z	1.1.0	2019-07-28T17:57:07.000Z	fMRI	t1w|bold|events		31	0	4	399	402	43605147434	245	148	0	4	0	0.0	1	0	0	0	0	0	0	0	1	1	1	0	1	0	1	0	9	1	1	1	33.333333333333336	45.45454545454545	40.0	0	0	0	0	0
ds001618	Shared and differential default-mode related patterns of activity in an autobiographical, a self-referential and an attentional task	True	2018-12-12T08:38:42.447Z	2018-12-12T08:38:42.447Z	1.0.1	2018-12-12T13:55:27.000Z	fMRI	mri	mri_functional	36	0	3	117	120	6331342349	108	3	0	3	0	0.0	1	0	1	0	0	0	0	0	1	0	1	0	1	0	1	1	3	1	1	1	33.333333333333336	45.45454545454545	40.0	0	0	0	0	0
ds001621	Neural representations of events arise from temporal community structure	True	2018-12-14T15:35:44.733Z	2018-12-14T15:35:44.733Z	1.1.0	2019-02-21T16:37:45.000Z	fMRI	mri	mri_functional|mri_structural	20	0	1	524	527	4644918360	120	100	0	1	0	0.0	1	0	0	0	0	0	0	0	1	0	1	0	1	0	1	1	4	1	1	1	33.333333333333336	45.45454545454545	40.0	0	0	0	0	0
ds001634	Visual working memory: Study one Task fMRI and Behavioural response	True	2018-12-31T16:51:11.184Z	2018-12-31T16:51:11.184Z	1.0.1	2019-01-03T11:17:48.000Z	fMRI	mri	mri_functional|mri_structural	19	0	12	212	215	6369356109	76	57	0	1	0	0.0	1	0	0	0	0	0	0	0	1	1	1	0	0	0	1	1	2	1	1	1	33.333333333333336	45.45454545454545	40.0	0	0	0	0	0
ds001635	Visual working memory: Study two Task fMRI and Behavioural response	True	2018-12-31T17:41:17.218Z	2018-12-31T17:41:17.218Z	1.0.1	2019-01-03T11:16:56.000Z	fMRI	mri	mri_functional|mri_structural	16	0	8	179	182	4980473749	64	48	0	1	0	0.0	1	0	0	0	0	0	0	0	1	1	1	0	0	0	1	1	2	1	1	1	33.333333333333336	45.45454545454545	40.0	0	0	0	0	0
ds001652	Ironia VEV	True	2019-01-16T22:38:08.623Z	2019-01-16T22:38:08.623Z	2.0.0	2019-01-20T19:15:29.000Z	fMRI	mri	mri_functional|mri_structural	8	0	1	99	119	1093163618	39	24	0	1	0	0.0	1	0	1	0	0	0	0	0	1	1	1	0	0	0	1	4	5	1	1	1	33.333333333333336	45.45454545454545	40.0	0	0	0	0	0
ds001653	Mouse_rest_awake	True	2019-01-17T03:10:52.694Z	2019-07-23T04:56:51.385Z	1.0.2	2020-07-22T18:38:49.000Z	fMRI	mri	mri_functional|mri_structural	29	2	1	460	465	9371874614	228	0	0	0	0		0	0	1	1	0	0	0	0	1	1	1	1	0	0	1	0	2	1	1	1	0.0	63.63636363636363	60.0	0	0	0	0	0
ds001705	NRM2018 PET Grand Challenge Dataset	True	2019-01-28T22:06:29.882Z	2019-01-28T22:06:29.882Z	1.0.1	2021-06-01T21:22:11.000Z	PET	pet|mri	mri_structural	5	2	0	46	61	3610674410	30	0	0	0	0		0	0	1	1	0	0	0	0	1	1	1	1	1	0	1	0	0	0	0	0	0.0	90.9090909090909	90.0	0	0	0	0	0
ds001715	Dissociable neural mechanisms track evidence accumulation for selection of attention versus action	True	2019-01-31T13:48:48.223Z	2019-01-31T13:48:48.223Z	1.0.0	2019-02-05T17:05:52.000Z	fMRI	mri	mri_functional|mri_structural	34	0	1	853	856	16304076246	442	408	0	1	0	0.0	1	0	0	0	0	0	0	0	0	0	1	0	1	0	1	0	4	1	1	1	33.333333333333336	27.272727272727273	30.0	0	0	0	0	0
ds001720	Mouse_rest_multicentre	True	2019-02-01T02:25:20.229Z	2019-02-01T02:25:20.229Z	1.0.2	2019-06-17T14:55:23.000Z	fMRI	mri	mri_functional	255	1	1	514	517	26537366925	255	0	0	0	0		0	0	1	1	0	0	0	0	1	0	1	1	0	0	1	1	3	1	1	1	0.0	54.54545454545455	50.0	0	0	0	0	0
ds001722	A role for the medial temporal lobe subsystem in guiding prosociality: the effect of episodic processes on willingness to help others (Experiment 2)	True	2019-02-01T22:39:26.368Z	2019-02-01T22:39:26.368Z	1.1.0	2019-02-01T23:51:24.000Z	fMRI	mri	mri_functional|mri_structural	19	0	1	122	125	2312134923	52	33	0	1	0	0.0	1	0	1	0	0	0	0	0	1	1	1	0	1	0	1	3	3	1	1	1	33.333333333333336	63.63636363636363	60.0	0	0	0	0	0
ds001725	Mouse_rest_psilocybin	True	2019-02-04T03:49:46.471Z	2019-09-02T11:48:36.042Z	1.1.0	2019-09-02T11:48:03.000Z	fMRI	mri	mri_functional|mri_structural	40	1	1	324	327	5391497606	160	0	0	0	0		0	0	1	1	0	0	0	0	1	1	1	0	0	0	1	2	3	1	1	1	0.0	54.54545454545455	50.0	0	0	0	0	0
ds001728	Test-GEIER	True	2019-02-05T00:50:35.589Z	2019-02-05T00:50:35.589Z	1.1.0	2019-02-05T00:58:36.000Z	fMRI	mri	mri_structural|mri_functional	1	0	1	8	11	44238272	2	0	0	0	0		0	0	1	0	0	0	0	0	0	0	0	0	0	0	1	2	2	1	1	1	0.0	27.272727272727273	30.0	0	0	0	0	0
ds001734	NARPS	True	2019-02-05T23:50:16.361Z	2019-05-13T19:15:33.766Z	1.0.5	2020-05-07T20:10:08.000Z	fMRI	mri	mri_functional|mri_structural	108	0	1	1843	48508	917034284343	4536	432	0	1	0	0.0	1	0	1	0	0	0	0	0	1	1	1	1	1	0	1	0	1	1	1	1	33.333333333333336	72.72727272727273	70.0	0	0	0	0	0
ds001740	Brain activity during reciprocal social interaction investigated using conversational robots as control condition	True	2019-02-06T10:01:06.851Z	2019-02-06T10:01:06.851Z	2.2.0	2019-03-08T08:00:22.000Z	fMRI	mri	mri_functional|mri_structural	25	0	1	1187	3571	50695612985	570	115	1	1	1	1.0	1	1	1	1	0	0	0	0	1	0	1	0	1	0	1	1	1	1	1	1	77.77777777777777	54.54545454545455	50.0	1	1	0	1	0
ds001743	Unilateral Glaucoma 3T dMRI	True	2019-02-06T23:30:04.415Z	2019-02-06T23:30:04.415Z	1.0.1	2019-02-08T21:27:33.000Z	other/structural	mri	mri_diffusion|mri_structural	12	0	0	51	54	618357890	24	0	0	0	0		0	0	1	0	0	0	0	0	1	0	1	0	0	0	1	1	2	0	0	0	0.0	36.36363636363637	30.0	0	0	0	0	0
ds001745	A neural signature of contextually mediated intentional forgetting	True	2019-02-07T19:17:24.493Z	2019-02-07T19:17:24.493Z	1.1.0	2019-07-08T15:18:34.000Z	fMRI	mri	mri_functional|mri_structural	24	0	3	558	561	7620884100	288	264	0	3	0	0.0	1	0	0	0	0	0	0	0	1	0	1	0	1	0	1	0	5	1	1	1	33.333333333333336	36.36363636363637	30.0	0	0	0	0	0
ds001747	Exploring the Resting State Neural Activity of Monolinguals and Late and Early Bilinguals	True	2019-02-08T16:21:33.338Z	2020-08-06T20:03:59.378Z	1.1.0	2023-07-03T18:37:00.000Z	fMRI	mri	mri_structural|mri_functional	92	0	1	373	376	64399766925	184	0	0	0	0		0	0	1	1	0	0	0	0	1	1	1	0	0	0	1	0	2	1	1	1	0.0	63.63636363636363	60.0	0	0	0	0	0
ds001748	Differentiation of functional networks during long-term memory retrieval in children and adolescents	True	2019-02-08T21:54:45.439Z	2019-02-08T21:54:45.439Z	1.0.4	2019-03-18T10:55:48.000Z	fMRI	mri	mri_functional|mri_structural	62	0	3	686	689	10127091825	248	186	0	3	0	0.0	1	0	1	0	0	0	0	0	1	1	1	0	1	0	1	1	1	1	1	1	33.333333333333336	63.63636363636363	60.0	0	0	0	0	0
ds001751	Context-dependent cognitive control | Flanker task	True	2019-02-12T19:51:46.102Z	2019-02-12T19:51:46.102Z	1.0.2	2023-03-17T19:40:51.000Z	fMRI	mri	mri_functional|mri_structural	20	0	1	282	285	3544031966	120	40	0	1	0	0.0	1	0	0	0	0	0	0	0	1	1	1	0	1	0	1	0	4	1	1	1	33.333333333333336	45.45454545454545	40.0	0	0	0	0	0
ds001761	Reconstructing Faces from fMRI Patterns using Deep Generative Neural Networks.	True	2019-02-15T10:15:58.670Z	2019-02-15T10:15:58.670Z	2.0.1	2020-07-22T18:55:37.000Z	fMRI	mri	mri_functional|mri_structural	4	8	2	36947	37033	92768003555	556	438	0	2	0	0.0	1	0	1	0	0	0	0	0	1	1	1	1	1	0	1	0	3	1	1	1	33.333333333333336	72.72727272727273	70.0	0	0	0	0	0
ds001762	Dorsal anterior cingulate and ventromedial prefrontal cortex have inverse roles in both foraging and economic choice	True	2019-02-15T14:48:44.907Z	2019-02-15T14:48:44.907Z	1.0.1	2019-05-15T14:57:23.000Z	fMRI	mri	mri_functional|mri_structural	31	0	1	220	223	17137637741	124	93	0	1	0	0.0	1	0	0	0	0	0	0	0	0	0	1	0	1	0	1	0	4	1	1	1	33.333333333333336	27.272727272727273	30.0	0	0	0	0	0
ds001769	studyforrest_movie_denoised	True	2019-02-25T06:17:19.163Z	2019-02-25T06:17:19.163Z	1.3.0	2019-12-03T05:39:00.000Z	fMRI	mri	mri_functional	1	1	1	5	1220	29434139907	481	0	0	0	0		0	0	0	0	0	0	0	0	1	1	1	1	1	0	1	1	2	1	1	1	0.0	63.63636363636363	60.0	0	0	0	0	0
ds001771	InterTVA. A multimodal MRI dataset for the study of inter-individual differences in voice perception and identification.	True	2019-02-26T08:12:18.606Z	2019-02-26T08:12:18.606Z	1.0.2	2019-02-28T09:41:28.000Z	fMRI	mri	mri_functional|mri_diffusion|mri_structural	40	0	3	2335	2914	125520891472	968	200	2	2	2	1.0	1	1	1	1	1	0	0	0	1	1	1	0	1	0	1	1	0	1	1	1	66.66666666666667	72.72727272727273	70.0	2	2	0	2	0
ds001775	Neural Differentiation Tracks Improved Recall of Competing Memories Following Interleaved Study and Retrieval Practice	True	2019-03-01T15:32:42.299Z	2019-03-01T15:32:42.299Z	1.0.1	2019-03-06T14:44:30.000Z	fMRI	mri	mri_functional|mri_structural	24	0	2	364	367	17888201106	168	144	0	2	0	0.0	1	0	0	0	0	0	0	0	1	0	1	0	1	0	1	1	4	1	1	1	33.333333333333336	36.36363636363637	30.0	0	0	0	0	0
ds001780	SC MRI dataset	True	2019-03-06T23:15:12.167Z	2019-03-06T23:15:12.167Z	1.0.0	2019-03-06T23:15:32.000Z	other/structural	mri	mri_structural	1	0	0	3	6	13058856	1	0	0	0	0		0	0	0	0	0	0	0	0	0	0	0	0	0	0	1	0	2	0	0	0	0.0	9.090909090909092	10.0	0	0	0	0	0
ds001784	Effects of ON/OFF deep brain stimulation on cognitive control in treatment-resistant depression (EEG)	True	2019-03-08T05:11:02.380Z	2019-03-08T05:11:02.380Z	1.1.2	2019-09-12T04:49:45.000Z	EEG	t1w|beh|channels		14	0	2	76	368	11765993024	56	0	0	0	0		0	0	1	1	0	0	1	0	1	1	1	0	1	0	1	0	2	1	1	1	0.0	72.72727272727273	70.0	0	0	0	0	0
ds001785	Evidence accumulation relates to perceptual consciousness and monitoring	True	2019-03-08T08:46:20.544Z	2021-02-26T13:26:53.431Z	1.1.1	2021-04-28T15:27:09.000Z	iEEG	eeg		18	1	1	242	293	29915394340	144	58	3	6	3	0.5	1	1	1	1	0	0	1	0	1	1	1	1	1	0	1	0	0	1	1	1	66.66666666666667	81.81818181818181	80.0	3	3	0	3	0
ds001787	EEG meditation study	True	2019-03-09T00:48:05.425Z	2019-03-09T00:48:05.425Z	1.1.1	2024-06-17T01:24:01.000Z	EEG	eeg		24	3	1	141	147	6112379157	40	40	1	1	1	1.0	1	1	1	1	0	0	1	0	1	1	1	0	1	0	1	0	1	1	1	1	77.77777777777777	72.72727272727273	70.0	1	1	0	1	0
ds001796	Bilingualism and the brain	True	2019-03-14T15:46:26.035Z	2019-03-14T15:46:26.035Z	1.7.0	2022-06-15T10:52:46.000Z	fMRI	mri	mri_functional|mri_diffusion|mri_structural	64	0	2	1285	1681	50483384877	578	64	64	1	1	1.0	1	1	1	1	0	0	0	0	1	1	1	0	0	0	1	0	0	1	1	1	77.77777777777777	63.63636363636363	60.0	64	64	0	64	0
ds001810	EEG study of the attentional blink; before, during, and after transcranial Direct Current Stimulation (tDCS)	True	2019-03-21T17:46:19.528Z	2019-05-28T11:48:47.935Z	1.1.0	2019-05-28T12:25:39.000Z	EEG	channels|eeg|events		47	6	1	1678	3012	117790096730	1533	263	1	1	1	1.0	1	1	1	1	0	0	1	0	1	1	1	1	1	0	1	0	1	1	1	1	66.66666666666667	81.81818181818181	80.0	1	1	0	1	0
ds001814	Neuroanatomical correlates of approach-avoidance conflict (fMRI)	True	2019-03-23T18:07:28.752Z	2019-03-23T18:07:28.752Z	1.0.7	2020-07-16T15:57:02.000Z	fMRI	t1w|bold|events		35	0	1	112	115	28154060209	70	35	1	1	1	1.0	1	1	1	1	0	0	0	0	1	1	1	1	0	0	1	0	0	1	1	1	77.77777777777777	72.72727272727273	70.0	1	1	0	1	0
ds001818	CAT Faces MRI experiment	True	2019-03-28T12:36:49.243Z	2019-07-10T12:15:40.369Z	1.0.0	2019-04-03T14:54:53.000Z	fMRI	mri	mri_functional|mri_structural	50	2	4	3030	3033	182915306059	2040	982	0	4	0	0.0	1	0	1	0	0	0	0	0	0	0	0	0	0	0	1	0	5	1	1	1	33.333333333333336	18.181818181818183	20.0	0	0	0	0	0
ds001832	Resting State - TMS	True	2019-04-04T11:00:00.671Z	2019-04-04T11:00:00.671Z	1.0.1	2019-11-05T22:43:51.000Z	fMRI	t1w|bold		16	5	1	83	337	3447416954	330	0	0	0	0		0	0	0	0	0	0	0	0	1	1	1	0	1	0	1	0	3	1	1	1	0.0	54.54545454545455	50.0	0	0	0	0	0
ds001838	Handedness and Symbolic Number Representation	True	2019-04-04T21:36:24.642Z	2019-04-04T21:36:24.642Z	1.0.1	2019-04-05T12:39:39.000Z	fMRI	mri	mri_functional|mri_structural	53	1	1	733	736	29121345851	264	199	1	1	1	1.0	1	1	1	1	0	0	0	0	1	1	1	0	1	0	1	2	3	1	1	1	66.66666666666667	63.63636363636363	60.0	1	1	0	1	0
ds001839	Spinal stimulation stepping and standing dataset	True	2019-04-05T03:12:20.584Z	2019-04-05T03:12:20.584Z	1.0.1	2019-07-25T13:29:32.000Z	fMRI	t1w|bold|events		6	0	6	123	126	3060146472	42	36	0	6	0	0.0	1	0	0	0	0	0	0	0	0	0	0	0	0	0	1	0	1	1	1	1	33.333333333333336	18.181818181818183	20.0	0	0	0	0	0
ds001840	Prestimulus Exp1	True	2019-04-07T10:53:54.022Z	2019-07-21T07:37:45.823Z	1.0.2	2020-09-24T23:35:21.000Z	fMRI	mri	mri_functional|mri_structural	24	0	1	340	369	9746659735	144	96	1	1	1	1.0	1	1	1	0	0	0	0	0	1	1	1	0	0	0	1	0	2	1	1	1	77.77777777777777	45.45454545454545	40.0	1	1	0	1	0
ds001847	A Probability Distribution over Latent Causes, in the Orbitofrontal Cortex	True	2019-04-10T20:59:18.101Z	2019-04-10T20:59:18.101Z	1.0.1	2019-04-11T18:54:47.000Z	fMRI	mri	mri_functional|mri_structural	32	0	1	311	314	7259919481	160	128	0	1	0	0.0	1	0	0	0	0	0	0	0	1	0	1	0	1	0	1	2	4	1	1	1	22.22222222222222	36.36363636363637	30.0	0	0	0	0	0
ds001848	Parallel Adaptation of Symbols, Quantities, and Physical Size	True	2019-04-11T17:36:50.067Z	2019-04-11T17:36:50.067Z	1.0.1	2019-04-12T21:00:21.000Z	fMRI	mri	mri_functional|mri_structural	52	1	1	578	581	72247002077	208	156	1	1	1	1.0	1	1	1	1	0	0	0	0	1	1	1	0	0	0	1	2	2	1	1	1	66.66666666666667	54.54545454545455	50.0	1	1	0	1	0
ds001849	RS_TMSEEG_Data	True	2019-04-11T21:35:05.251Z	2019-08-22T14:07:44.886Z	1.0.2	2020-07-22T14:19:57.000Z	EEG	eeg		20	0	1	363	366	47790431049	240	0	0	0	0		0	0	0	0	0	0	1	0	1	1	1	0	0	0	1	0	1	1	1	1	0.0	36.36363636363637	30.0	0	0	0	0	0
ds001875	TheVirtualBrain Macaque MRI	True	2019-04-26T15:19:40.106Z	2019-04-26T18:24:51.404Z	1.0.3	2019-06-05T14:42:01.000Z	fMRI	mri	mri_diffusion|mri_functional|mri_structural	9	0	1	130	206	26178566047	117	0	0	0	0		0	0	0	0	0	0	0	0	1	1	1	1	1	0	1	0	2	1	1	1	0.0	63.63636363636363	60.0	0	0	0	0	0
ds001882	Social Decision-Making Intertemporal Choice Task Dataset	True	2019-04-26T21:46:10.837Z	2019-05-28T20:51:50.154Z	1.0.7	2019-07-16T00:41:37.000Z	fMRI	mri	mri_functional|mri_structural	20	1	1	360	363	57638460225	178	158	0	1	0	0.0	1	0	1	0	0	0	0	0	0	1	1	1	1	0	1	1	2	1	1	1	33.333333333333336	63.63636363636363	70.0	0	0	0	0	0
ds001883	Social Decision-Making Risky Choice Task Dataset	True	2019-04-27T15:06:32.986Z	2019-06-04T21:11:37.198Z	1.0.3	2020-07-22T18:43:39.000Z	fMRI	mri	mri_functional|mri_structural	21	1	1	378	381	60661323140	187	166	0	1	0	0.0	1	0	1	0	0	0	0	0	1	1	1	1	1	0	1	1	2	1	1	1	33.333333333333336	72.72727272727273	70.0	0	0	0	0	0
ds001890	Mouse_rest_3xTG	True	2019-05-02T09:31:29.521Z	2019-05-02T10:08:57.324Z	1.0.1	2019-06-17T14:56:25.000Z	fMRI	mri	mri_structural|mri_functional	30	2	1	217	220	9675746313	106	0	0	0	0		0	0	1	1	0	0	0	0	1	0	1	1	0	0	1	1	1	1	1	1	0.0	63.63636363636363	60.0	0	0	0	0	0
ds001894	Longitudinal Brain Correlates of Multisensory Lexical Processing in Children	True	2019-05-03T21:03:38.403Z	2019-05-20T21:03:45.226Z	1.4.2	2022-04-04T13:54:16.000Z	fMRI	mri	mri_functional|mri_diffusion|mri_structural	188	2	6	5182	9566	242397875259	2241	1891	6	6	6	1.0	1	1	1	1	0	0	0	0	1	1	1	1	1	0	1	0	2	1	1	1	77.77777777777777	81.81818181818181	80.0	6	6	0	6	0
ds001907	ANT: Healthy aging and Parkinson's disease	True	2019-05-08T19:55:14.659Z	2019-05-08T20:29:13.691Z	3.2.0	2025-06-16T12:10:37.000Z	fMRI	mri	mri_functional|mri_diffusion|mri_structural	46	2	2	905	1630	257567544763	803	624	0	1	0	0.0	1	0	0	0	0	0	0	0	1	1	1	1	1	1	1	0	10192	1	1	1	33.333333333333336	72.72727272727273	70.0	0	0	0	0	0
ds001912	S-cone_MotionInDepth_fMRI	True	2019-05-10T16:43:23.455Z	2019-05-16T16:50:44.584Z	1.0.2	2019-05-16T16:50:15.000Z	fMRI	mri	mri_functional|mri_structural	17	2	2	480	483	10193859199	169	155	0	2	0	0.0	1	0	0	0	0	0	0	0	0	0	1	0	0	0	1	1	0	1	1	1	33.333333333333336	27.272727272727273	30.0	0	0	0	0	0
ds001921	Anterior cingulate engagement in a foraging context reflects choice difficulty, not foraging value	True	2019-05-15T15:01:41.248Z	2019-05-15T16:45:51.579Z	1.0.0	2019-05-15T15:23:45.000Z	fMRI	mri	mri_functional|mri_structural	15	0	1	109	111	3708794567	45	30	0	1	0	0.0	1	0	0	0	0	0	0	0	0	0	1	0	1	0	1	0	3	1	1	1	33.333333333333336	27.272727272727273	30.0	0	0	0	0	0
ds001923	Anterior cingulate engagement in a foraging context reflects choice difficulty, not foraging value (2)	True	2019-05-15T15:47:55.542Z	2019-05-15T16:46:03.877Z	1.0.0	2019-05-15T16:42:27.000Z	fMRI	mri	mri_functional|mri_structural	14	0	1	135	137	5352154696	56	42	0	1	0	0.0	1	0	0	0	0	0	0	0	0	0	1	0	1	0	1	0	4	1	1	1	33.333333333333336	27.272727272727273	30.0	0	0	0	0	0
ds001926	Violation Differentiation	True	2019-05-15T19:21:25.771Z	2019-05-21T14:23:59.471Z	1.0.1	2019-05-21T14:23:46.000Z	fMRI	mri	mri_functional|mri_structural	32	2	4	676	1094	151066484296	1082	0	0	0	0		0	0	0	0	0	0	0	0	1	0	1	1	1	0	1	0	3	1	1	1	0.0	54.54545454545455	50.0	0	0	0	0	0
ds001927	The physiological effects of non-invasive brain stimulation fundamentally differ across the human cortex	True	2019-05-16T12:08:50.538Z	2019-05-17T05:59:01.103Z	2.1.0	2020-02-20T16:36:18.000Z	fMRI	mri	mri_functional|mri_structural	23	3	2	419	433	22968601962	208	0	0	0	0		0	0	1	1	0	0	0	0	1	1	1	1	1	0	1	0	1	1	1	1	0.0	81.81818181818181	80.0	0	0	0	0	0
ds001928	Functional Connectivity of Music-Induced Analgesia in Fibromyalgia	True	2019-05-17T14:33:36.242Z	2019-10-15T14:04:24.987Z	1.1.0	2019-10-15T14:01:16.000Z	fMRI	mri	mri_functional|mri_diffusion|mri_structural	40	0	4	565	568	21920196863	240	0	0	0	0		0	0	1	1	0	0	0	0	1	1	1	0	1	0	1	1	1	1	1	1	0.0	72.72727272727273	70.0	0	0	0	0	0
ds001942	Auditory localization with 7T fMRI	True	2019-05-23T20:34:36.456Z	2020-01-21T20:24:57.555Z	1.2.0	2019-08-20T10:17:23.000Z	fMRI	mri	mri_functional|mri_structural|mri_diffusion	10	5	4	2062	2218	165288830859	775	344	0	2	0	0.0	1	0	1	0	1	0	0	0	1	1	1	1	1	0	1	2	2	1	1	1	33.333333333333336	72.72727272727273	70.0	0	0	0	0	0
ds001945	MouseLemurAtlas_MRIraw	True	2019-05-24T14:06:18.862Z	2019-05-24T15:20:17.266Z	1.0.0	2019-05-24T14:58:55.000Z	other/structural	mri	mri_structural	34	0	0	71	76	2023017020	34	0	0	0	0		0	0	0	0	0	0	0	0	1	1	1	1	1	0	1	0	0	0	0	0	0.0	63.63636363636363	60.0	0	0	0	0	0
ds001946	Hippocampal-neocortical interactions sharpen over time for predictive actions	True	2019-05-24T14:52:31.532Z	2019-08-10T19:47:09.378Z	1.0.3	2019-10-08T17:52:09.000Z	fMRI	mri	mri_functional|mri_structural	24	0	2	948	951	44889883796	336	216	0	2	0	0.0	1	0	0	0	0	0	0	0	1	1	1	0	1	0	1	0	2	1	1	1	33.333333333333336	54.54545454545455	50.0	0	0	0	0	0
ds001971	Audiocue walking study	True	2019-06-06T22:03:30.857Z	2019-06-07T19:41:04.619Z	1.1.1	2019-06-12T12:35:12.000Z	EEG	eeg		20	0	1	1917	1920	34339201507	546	273	1	1	1	1.0	1	1	1	1	0	0	1	0	1	1	1	1	1	0	1	0	1	1	1	1	77.77777777777777	81.81818181818181	80.0	1	1	0	1	0
ds001972	SVNDL anatomical data	True	2019-06-06T22:23:28.575Z	2019-06-13T00:16:29.518Z	1.0.3	2026-02-10T19:23:26.000Z	other/structural	mri	mri_structural	33	1	0	130	133	1307173407	119	0	0	0	0		0	0	0	0	0	0	0	0	1	1	1	1	1	0	1	0	2979	0	0	0	0.0	63.63636363636363	60.0	0	0	0	0	0
ds001978	Image segmentation Based on Relative Motion and Relative Disparity Cues (central letter task)	True	2019-06-07T16:24:50.996Z	2019-06-12T18:57:32.303Z	1.0.3	2019-06-14T18:35:23.000Z	fMRI	mri	mri_functional|mri_structural	14	1	2	285	288	37135689760	145	0	0	0	0		0	0	0	0	0	0	0	0	0	0	1	0	1	0	1	2	1	1	1	1	0.0	36.36363636363637	40.0	0	0	0	0	0
ds001981	Temporal stability of fMRI in medetomidine-anesthetized rats	True	2019-06-11T15:17:41.064Z	2019-09-19T15:26:15.317Z	1.0.3	2019-11-13T13:28:19.000Z	fMRI	mri	mri_functional|mri_structural	24	0	2	1259	1262	76066518462	602	2	0	1	0	0.0	1	0	1	1	1	1	0	0	1	1	1	1	1	0	1	0	3	1	1	1	22.22222222222222	81.81818181818181	80.0	0	0	0	0	0
ds001984	Image segmentation Based on Relative Motion and Relative Disparity Cues (passive fixation)	True	2019-06-12T07:04:24.844Z	2019-06-14T18:14:52.871Z	1.0.2	2019-06-14T18:34:50.000Z	fMRI	mri	mri_functional|mri_structural	15	1	3	379	382	54187299882	195	0	0	0	0		0	0	0	0	0	0	0	0	0	0	1	0	1	0	1	2	1	1	1	1	0.0	36.36363636363637	40.0	0	0	0	0	0
ds002000	reinstatement_fidelity	True	2019-06-27T18:03:20.722Z	2019-06-28T16:58:48.804Z	1.0.0	2019-06-28T10:25:09.000Z	EEG	mri	mri_functional|mri_structural	21	0	1	529	553	41581465624	210	168	0	1	0	0.0	1	0	1	0	0	0	0	0	1	1	1	1	1	0	1	1	4	1	1	1	33.333333333333336	72.72727272727273	70.0	0	0	0	0	0
ds002001	Rivalry_Tagging	True	2019-06-27T21:51:22.774Z	2019-06-28T18:20:34.373Z	1.0.0	2019-06-28T16:25:02.000Z	MEG	meg|mri	mri_structural	10	7	2	1001	1006	87694133247	11	0	0	0	0		0	0	0	0	1	0	0	0	1	1	1	0	0	0	1	0	0	1	1	1	0.0	45.45454545454545	40.0	0	0	0	0	0
ds002006	Memory and decision making dataset	True	2019-07-01T16:30:14.861Z	2019-07-01T17:59:20.815Z	1.0.1	2019-10-26T15:02:37.000Z	fMRI	mri	mri_functional|mri_structural	30	0	3	633	636	49411375649	327	300	0	3	0	0.0	1	0	1	0	0	0	0	0	1	1	1	0	0	0	1	1	3	1	1	1	33.333333333333336	45.45454545454545	40.0	0	0	0	0	0
ds002011	Locus coeruleus activity strengthens prioritized memories under arousal	True	2019-07-03T23:54:53.836Z	2019-07-04T01:08:41.276Z	1.0.0	2019-07-04T00:55:54.000Z	fMRI	mri	mri_functional|mri_structural	22	0	2	362	427	3762208500	172	110	2	2	2	1.0	1	1	1	1	0	0	0	0	1	1	1	1	0	0	1	0	2	1	1	1	77.77777777777777	72.72727272727273	70.0	2	2	0	2	0
ds002013	StimDisc	True	2019-07-04T13:36:06.014Z	2019-07-29T13:57:37.789Z	1.0.3	2022-11-04T21:14:00.000Z	fMRI	mri	mri_functional|mri_structural	4	0	2	89	294	1755193041	205	36	2	2	2	1.0	1	1	1	1	0	0	0	0	1	1	1	0	1	0	1	0	1	1	1	1	77.77777777777777	72.72727272727273	70.0	2	2	0	2	0
ds002014	Language Production fMRI	True	2019-07-05T14:44:56.771Z	2019-10-30T12:59:15.884Z	1.0.1	2019-10-30T13:02:19.000Z	fMRI	mri	mri_functional|mri_structural	1	0	1	10	13	35940602	2	1	0	1	0	0.0	1	0	1	0	0	0	0	0	1	1	1	0	1	0	1	0	0	1	1	1	33.333333333333336	63.63636363636363	60.0	0	0	0	0	0
ds002016	BigBrainMRICoreg	True	2019-07-09T19:53:03.763Z	2019-07-09T20:20:50.076Z	1.0.0	2019-07-09T20:19:39.000Z	other/structural	mri		4	0	0	8	68	2317989941	28	0	0	0	0		0	0	1	0	1	0	0	0	1	1	1	1	1	0	1	1	0	0	0	0	0.0	72.72727272727273	70.0	0	0	0	0	0
ds002033	Investigating the visual number form area: A replication study	True	2019-07-12T20:27:00.054Z	2019-07-15T20:03:59.912Z	1.0.1	2020-07-22T18:54:38.000Z	fMRI	mri	mri_functional|mri_structural	43	1	1	596	599	25487746664	215	160	1	1	1	1.0	1	1	1	1	0	0	0	0	1	1	1	0	0	0	1	2	3	1	1	1	66.66666666666667	54.54545454545455	50.0	1	1	0	1	0
ds002034	Real-time EEG feedback on alpha power lateralization leads to behavioral improvements in a covert attention task	True	2019-07-13T08:51:21.305Z	2019-08-24T11:03:34.260Z	1.0.3	2022-04-08T15:37:24.000Z	EEG	eeg		14	3	4	882	886	10842685551	167	167	167	4	4	1.0	1	1	1	1	1	0	1	0	1	1	1	1	1	0	1	0	0	1	1	1	77.77777777777777	81.81818181818181	80.0	167	167	0	167	0
ds002040	BIDS_PARKINSON	True	2019-07-15T21:13:29.001Z	2019-07-16T03:03:49.982Z	1.0.2	2019-07-16T03:05:20.000Z	other/structural	mri	mri_structural	1	1	0	4	7	25167921	1	0	0	0	0		0	0	0	0	0	0	0	0	0	0	0	0	0	0	1	0	2	0	0	0	0.0	9.090909090909092	10.0	0	0	0	0	0
ds002041	Mesolimbic dopamine D2 receptors and neural representations of subjective value	True	2019-07-15T22:25:06.891Z	2019-08-01T18:41:23.683Z	2.0.0	2024-06-20T14:27:02.000Z	fMRI	mri|pet	mri_functional|mri_structural	25	0	1	249	11223	16944717447	398	50	1	1	1	1.0	1	1	1	1	0	0	0	0	1	1	1	1	0	0	1	0	1	1	1	1	77.77777777777777	72.72727272727273	70.0	1	1	0	1	0
ds002076	Layer-dependent activity in human prefrontal cortex during working memory	True	2019-07-22T15:14:45.516Z	2019-09-03T13:41:58.531Z	1.0.1	2019-07-23T00:40:17.000Z	fMRI	mri	mri_functional|mri_structural	13	0	3	195	198	19918072438	96	0	0	0	0		0	0	0	0	0	0	0	0	1	0	1	0	0	0	1	0	3	1	1	1	0.0	36.36363636363637	30.0	0	0	0	0	0
ds002080	BTC_postop	True	2019-07-30T10:39:32.797Z	2019-07-31T07:47:09.041Z	4.0.1	2026-03-25T16:58:22.000Z	fMRI	mri	mri_diffusion|mri_structural|mri_functional	29	1	1	352	948	5375127375	312	0	0	0	0		0	0	1	0	0	0	0	0	1	1	1	1	1	0	1	1	1673	1	1	1	0.0	72.72727272727273	70.0	0	0	0	0	0
ds002087	Datasets with and without deliberate head movements for detection and imputation of dropout in diffusion MRI	True	2019-08-01T16:21:42.275Z	2019-08-01T22:00:13.589Z	1.0.0	2019-08-01T16:25:34.000Z	other/structural	mri	mri_diffusion	1	0	0	10	16	121968382	4	0	0	0	0		0	0	0	0	0	0	0	0	1	1	1	0	1	0	1	0	0	0	0	0	0.0	54.54545454545455	50.0	0	0	0	0	0
ds002094	Single-pulse open-loop TMS-EEG dataset	True	2019-08-02T12:56:34.579Z	2019-08-02T15:03:21.044Z	1.0.0	2019-08-02T13:56:21.000Z	EEG	channels|eeg|events		20	0	3	282	465	42356287638	249	43	0	3	0	0.0	1	0	1	0	1	0	1	0	0	1	0	0	0	0	1	0	2	1	1	1	33.333333333333336	36.36363636363637	40.0	0	0	0	0	0
ds002105	Multi-Domain Task Battery (MDTB)	True	2019-08-07T03:57:00.095Z	2020-05-10T20:43:16.514Z	1.1.0	2020-05-10T20:20:28.000Z	fMRI	mri	mri_functional|mri_structural	24	5	3	3295	3300	224409001474	1261	768	0	2	0	0.0	1	0	1	1	0	0	0	0	1	1	1	1	1	0	1	0	2	1	1	1	33.333333333333336	81.81818181818181	80.0	0	0	0	0	0
ds002116	Development of Symbolic Number Processing	True	2019-08-14T18:53:27.941Z	2020-12-10T21:47:25.319Z	1.0.0	2019-08-15T00:21:50.000Z	fMRI	mri	mri_functional|mri_structural	57	1	1	801	1498	29762215405	284	454	2	1	1	1.0	1	1	1	1	0	0	0	0	1	1	1	0	0	0	1	3	2	1	1	1	66.66666666666667	54.54545454545455	50.0	2	2	0	2	0
ds002134	Mouse_opto_3xTG	True	2019-08-21T06:42:07.742Z	2020-04-03T14:02:21.228Z	1.0.0	2019-08-21T11:49:58.000Z	fMRI	mri	mri_functional|mri_structural	31	4	4	624	627	10212269330	236	147	0	3	0	0.0	1	0	1	1	0	0	0	0	1	1	1	1	0	0	1	2	1	1	1	1	33.333333333333336	72.72727272727273	70.0	0	0	0	0	0
ds002144	Stat Episodic	True	2019-08-22T16:22:34.323Z	2020-08-11T16:41:31.556Z	2.0.0	2024-01-19T21:52:32.000Z	fMRI	mri	mri_functional|mri_structural	36	0	2	472	475	84486799431	287	180	0	2	0	0.0	1	0	0	0	0	0	0	0	1	1	1	0	1	0	1	1	2	1	1	1	22.22222222222222	45.45454545454545	40.0	0	0	0	0	0
ds002149	Conditional Visual Associative Learning Task	True	2019-08-25T01:26:07.790Z	2019-09-05T22:42:27.150Z	1.0.5	2019-10-27T17:44:32.000Z	fMRI	mri	mri_functional|mri_structural	20	0	1	545	832	11146639503	140	120	120	1	1	1.0	1	1	1	0	1	0	0	0	1	1	1	0	0	0	1	2	0	1	1	1	77.77777777777777	54.54545454545455	50.0	120	120	0	120	0
ds002153	testrun	True	2019-08-28T09:32:41.319Z	2019-09-04T13:44:10.265Z	1.0.1	2019-08-28T10:00:20.000Z	fMRI	mri	mri_functional|mri_structural	1	0	1	8	11	900310042	3	0	0	0	0		0	0	0	0	0	0	0	0	1	1	1	0	0	0	1	0	1	1	1	1	0.0	36.36363636363637	30.0	0	0	0	0	0
ds002154	Mouse_rest_psilocybin_pilot	True	2019-08-28T13:17:55.277Z	2019-09-02T12:43:25.621Z	1.0.0	2019-08-28T14:33:32.000Z	fMRI	mri	mri_functional	24	2	1	292	296	2912815879	144	0	0	0	0		0	0	1	1	0	0	0	0	1	1	1	0	0	0	1	2	2	1	1	1	0.0	54.54545454545455	50.0	0	0	0	0	0
ds002155	A mesial-to-lateral dissociation for orthographic processing in the visual cortex	True	2019-09-03T00:26:49.925Z	2019-09-03T22:06:29.461Z	1.0.0	2019-09-03T16:27:57.000Z	fMRI	mri	mri_functional|mri_structural	20	0	2	444	473	55027011997	180	80	0	2	0	0.0	1	0	0	0	0	0	0	0	1	1	1	0	1	0	1	0	6	1	1	1	33.333333333333336	45.45454545454545	40.0	0	0	0	0	0
ds002156	Multi-echo masking test dataset	True	2019-09-03T15:14:55.477Z	2019-09-03T15:18:05.364Z	2.0.0	2020-06-01T20:11:58.000Z	fMRI	mri	mri_functional|mri_structural	1	4	1	76	79	564476412	32	0	0	0	0		0	0	0	0	0	0	0	0	1	1	1	1	0	0	1	0	0	1	1	1	0.0	54.54545454545455	50.0	0	0	0	0	0
ds002158	Disentangling the origins of confidence in speeded perceptual judgments through multimodal imaging	True	2019-09-04T15:28:46.709Z	2020-03-19T13:15:51.874Z	1.0.2	2020-04-25T11:20:01.000Z	EEG	mri|eeg	mri_functional|mri_structural	20	1	2	949	1358	460190030945	732	237	1	1	1	1.0	1	1	1	1	1	1	0	0	1	1	1	1	1	0	1	2	1	1	1	1	77.77777777777777	81.81818181818181	80.0	1	1	0	1	0
ds002168	Pattern Separation beyond the Hippocampus: A High-Resolution Whole-Brain Investigation of Mnemonic Discrimination in Healthy Adults	True	2019-09-09T22:12:43.437Z	2020-05-13T01:59:23.072Z	1.3.1	2025-07-22T19:54:03.000Z	fMRI	mri	mri_functional|mri_structural	48	0	1	1349	1352	105290376903	528	288	0	1	0	0.0	1	0	1	0	0	0	0	0	1	1	1	0	1	0	1	0	14607	1	1	1	33.333333333333336	63.63636363636363	60.0	0	0	0	0	0
ds002169	CCD	True	2019-09-10T00:13:58.659Z	2020-03-13T19:14:09.645Z	1.0.0	2019-09-14T10:10:25.000Z	fMRI	mri	mri_functional|mri_structural	33	0	2	1188	1192	254297379688	723	0	0	0	0		0	0	1	0	0	0	0	0	1	1	1	0	1	0	1	1	5	1	1	1	0.0	54.54545454545455	50.0	0	0	0	0	0
ds002179	7 Tesla MRI of the ex vivo human brain at 100 micron resolution	True	2019-09-14T23:51:06.469Z	2019-09-17T10:08:03.313Z	1.1.0	2019-10-10T15:08:44.000Z	other/structural	mri	mri_structural	1	0	0	11	37	102433237043	14	0	0	0	0		0	0	0	0	0	0	0	0	1	1	1	0	1	0	1	0	0	0	0	0	0.0	54.54545454545455	50.0	0	0	0	0	0
ds002181	CRYPTO and PROVIDE EEG Baseline Data	True	2019-09-15T18:43:27.368Z	2019-09-16T00:33:06.960Z	1.0.0	2019-09-27T17:33:40.000Z	EEG	channels|eeg|events		226	0	1	1134	1137	158222048	226	226	0	1	0	0.0	1	0	1	0	1	0	1	0	1	1	1	0	0	0	1	0	1	1	1	1	33.333333333333336	54.54545454545455	50.0	0	0	0	0	0
ds002185	Human Olfaction Without Apparent Olfactory Bulbs	True	2019-09-19T07:33:29.204Z	2020-01-22T13:29:51.071Z	1.1.0	2019-09-22T05:47:33.000Z	fMRI	t1w|t2w|dwi|bold|events		22	0	2	337	359	7418588341	111	42	1	1	1	1.0	1	1	1	1	1	0	0	0	1	1	1	1	0	0	1	0	4	1	1	1	77.77777777777777	72.72727272727273	70.0	1	1	0	1	0
ds002207	CEREBRuM: a 3T MRI segmentation tool	True	2019-09-26T17:55:29.325Z	2019-09-26T19:10:49.053Z	1.0.0	2019-09-26T18:24:18.000Z	other/structural	mri	mri_structural	7	0	0	10	1428	90234435	21	0	0	0	0		0	0	0	0	0	0	0	0	1	1	1	1	0	0	1	0	0	0	0	0	0.0	54.54545454545455	50.0	0	0	0	0	0
ds002218	Auditory and Visual Rhythm Omission EEG	True	2019-10-03T03:55:56.648Z	2019-10-03T05:24:27.029Z	2.0.0	2019-10-03T05:22:32.000Z	EEG	eeg		18	0	1	133	144	2089183834	36	18	1	1	1	1.0	1	1	0	0	0	0	1	0	1	1	1	0	0	0	1	1	1	1	1	1	66.66666666666667	45.45454545454545	40.0	1	1	0	1	0
ds002219	L1_STORIES_SENTENCES	True	2019-10-03T13:39:12.784Z	2026-03-31T19:24:19.582Z	1.0.0	2019-10-03T15:39:17.000Z	fMRI	t1w|bold|events|fieldmap		25	0	1	454	457	5165290431	175	100	0	1	0	0.0	1	0	1	0	0	0	0	0	1	1	1	0	1	0	1	0	3	1	1	1	22.22222222222222	54.54545454545455	50.0	0	0	0	0	0
ds002232	Caltech rsfMRI Dataset	True	2019-10-06T19:08:50.507Z	2019-10-07T16:20:28.420Z	1.0.0	2025-04-07T23:14:33.000Z	fMRI	mri	mri_functional|mri_structural	6	1	1	76	79	2370319802	32	12	0	1	0	0.0	1	0	1	1	0	0	0	0	0	1	1	1	1	0	1	0	846	1	1	1	33.333333333333336	72.72727272727273	80.0	0	0	0	0	0
ds002236	Cross-Sectional Multidomain Lexical Processing	True	2019-10-09T18:21:03.603Z	2019-10-17T13:50:28.930Z	1.1.1	2022-04-04T13:59:47.000Z	fMRI	mri	mri_functional|mri_structural	91	0	6	3962	5792	23215234244	937	846	6	6	6	1.0	1	1	1	1	0	0	0	0	1	1	1	1	1	0	1	0	2	1	1	1	77.77777777777777	81.81818181818181	80.0	6	6	0	6	0
ds002237	Briefly cueing memories leads to suppression of their neural representations	True	2019-10-10T16:31:44.892Z	2019-10-11T14:27:02.229Z	1.1.0	2019-10-24T17:35:52.000Z	fMRI	mri	mri_functional|mri_structural	16	0	4	246	266	6105951509	128	112	0	4	0	0.0	1	0	0	0	0	0	0	0	1	1	1	0	1	0	1	0	4	1	1	1	33.333333333333336	45.45454545454545	40.0	0	0	0	0	0
ds002241	Relating visual production and recognition of objects in human visual cortex	True	2019-10-14T14:35:07.116Z	2020-12-03T12:15:04.106Z	1.1.1	2022-02-09T22:23:23.000Z	fMRI	mri	mri_functional|mri_structural	31	0	2	656	659	61602619122	341	310	0	2	0	0.0	1	0	0	0	0	0	0	0	1	1	1	0	1	0	1	0	1	1	1	1	33.333333333333336	54.54545454545455	50.0	0	0	0	0	0
ds002242	Correcting False Memories: The Effect of Mnemonic Generalization on Original Memory Traces	True	2019-10-14T17:28:31.014Z	2019-10-15T17:43:02.355Z	1.0.0	2019-10-15T17:17:23.000Z	fMRI	mri	mri_functional|mri_structural	35	0	1	880	883	87281871822	315	245	0	1	0	0.0	1	0	1	0	0	0	0	0	1	1	1	0	0	0	1	0	2	1	1	1	33.333333333333336	54.54545454545455	50.0	0	0	0	0	0
ds002250	When my wrongs are worse than yours: behavioral and neural asymmetries in first-person and third-person perspectives of accidents	True	2019-10-22T19:19:41.347Z	2019-10-24T19:10:01.818Z	1.0.1	2020-05-05T21:56:47.000Z	fMRI	mri	mri_functional|mri_structural	20	0	3	713	716	7096655629	243	223	0	3	0	0.0	1	0	1	0	0	0	0	0	1	1	1	1	0	0	1	0	4	1	1	1	33.333333333333336	63.63636363636363	60.0	0	0	0	0	0
ds002270	Viewing_food_cues	True	2019-10-28T11:27:17.048Z	2019-10-28T14:54:26.775Z	1.0.0	2019-10-28T21:45:39.000Z	fMRI	mri	mri_functional|mri_structural	19	0	1	235	238	6913188842	114	38	0	2	0	0.0	1	0	1	1	0	0	0	0	1	1	1	1	1	0	1	0	0	1	1	1	33.333333333333336	81.81818181818181	80.0	0	0	0	0	0
ds002274	Hands on analysis tutorial	True	2019-10-28T18:27:53.139Z	2019-10-28T20:31:05.435Z	1.0.2	2019-10-28T20:37:17.000Z	fMRI	mri	mri_structural	1	0	0	5	238	2038235730	127	0	0	0	0		0	0	0	0	0	0	0	0	1	1	1	0	0	0	1	0	1	0	1	0	0.0	45.45454545454545	40.0	0	0	0	0	0
ds002278	Dense Investigation of Variability of Affect (DIVA)	True	2019-10-29T12:50:20.636Z	2019-10-29T14:57:53.267Z	2.0.0	2024-04-30T17:19:38.000Z	fMRI	mri	mri_functional|mri_structural|mri_diffusion	5	5	8	5457	6570	210775028093	3023	185	7	7	7	1.0	1	1	1	1	1	1	0	0	1	1	1	0	1	1	1	0	2	1	1	1	77.77777777777777	90.9090909090909	90.0	7	7	0	7	0
ds002293	FSL open science dev dataset	True	2019-10-31T14:10:09.941Z	2019-10-31T14:25:40.204Z	1.0.0	2019-10-31T14:11:46.000Z	other/structural	mri	mri_structural	1	0	0	5	8	6289047	1	0	0	0	0		0	0	0	0	0	0	0	0	1	1	1	0	1	0	1	0	2	0	0	0	0.0	54.54545454545455	50.0	0	0	0	0	0
ds002294	trait-role	True	2019-10-31T18:10:09.818Z	2020-04-11T14:15:57.952Z	1.0.1	2020-05-05T15:10:41.000Z	fMRI	mri	mri_functional|mri_structural	40	0	1	563	566	21741317546	280	1	0	1	0	0.0	1	0	0	0	0	0	0	0	1	1	1	0	0	0	1	0	3	1	1	1	33.333333333333336	36.36363636363637	30.0	0	0	0	0	0
ds002295	ODC mapper 7T surface coil	True	2019-11-01T12:01:42.542Z	2020-05-18T15:11:57.461Z	1.0.0	2019-11-04T10:28:27.000Z	fMRI	mri	mri_functional|mri_structural	7	6	3	325	1822	86520248561	869	34	0	2	0	0.0	1	0	0	0	0	0	0	0	1	1	1	0	0	0	1	1	4	1	1	1	33.333333333333336	45.45454545454545	40.0	0	0	0	0	0
ds002306	Over 100 Task fMRI Dataset	True	2019-11-06T04:21:49.990Z	2020-01-27T01:22:56.638Z	1.1.0	2020-01-27T01:32:20.000Z	fMRI	t1w|bold|events		6	0	2	339	343	22522283609	114	108	0	2	0	0.0	1	0	0	0	0	0	0	0	1	1	1	0	1	0	1	1	0	1	1	1	33.333333333333336	54.54545454545455	50.0	0	0	0	0	0
ds002307	individual_dMRI_fMRI	True	2019-11-06T18:44:19.741Z	2019-11-10T13:14:43.452Z	3.2.2	2021-01-27T08:45:22.000Z	fMRI	mri	mri_functional|mri_structural|mri_diffusion	19	8	1	1299	1305	44691021031	638	0	0	0	0		0	0	1	0	0	0	0	0	1	1	1	1	0	0	1	1	4	1	1	1	0.0	63.63636363636363	60.0	0	0	0	0	0
ds002311	Multiple-object tracking as atool for parametrically modulating memory reactivation	True	2019-11-08T14:50:01.481Z	2019-11-08T15:44:09.226Z	1.1.0	2019-11-12T13:06:22.000Z	fMRI	mri	mri_functional|mri_structural	23	0	4	303	332	12691274584	184	138	0	4	0	0.0	1	0	0	0	0	0	0	0	1	1	1	0	1	0	1	1	5	1	1	1	33.333333333333336	45.45454545454545	40.0	0	0	0	0	0
ds002312	OcularLDT	True	2019-11-08T15:37:35.868Z	2025-03-06T19:38:13.903Z	1.0.0	2019-11-08T23:29:46.000Z	MEG	coordsystem|channels|events|meg		19	0	1	122	163	37543526038	60	19	0	1	0	0.0	1	0	1	1	1	0	1	0	1	1	1	1	1	0	1	0	2	1	1	1	33.333333333333336	72.72727272727273	70.0	0	0	0	0	0
ds002316	rewardBeast	True	2019-11-11T23:25:06.060Z	2019-11-13T00:26:23.006Z	1.0.0	2019-11-12T21:47:53.000Z	fMRI	mri	mri_functional|mri_structural	36	0	3	876	883	519049043030	656	137	0	1	0	0.0	1	0	0	0	0	0	0	0	1	1	1	0	0	0	1	1	5	1	1	1	33.333333333333336	45.45454545454545	40.0	0	0	0	0	0
ds002320	Dynamic_Passive_Threat	True	2019-11-14T15:38:59.572Z	2019-11-14T19:08:45.112Z	1.1.0	2019-12-13T18:19:00.000Z	fMRI	mri	mri_functional|mri_structural	82	0	1	2233	2729	138690487435	890	471	471	1	1	1.0	1	1	0	0	0	0	0	0	1	1	1	1	1	0	1	1	3	1	1	1	77.77777777777777	63.63636363636363	60.0	471	471	0	471	0
ds002322	The Alice Dataset: fMRI Dataset to Study Natural Language Comprehension in the Brain	True	2019-11-15T20:11:59.200Z	2019-11-15T22:49:46.404Z	1.0.4	2020-06-22T18:44:18.000Z	fMRI	mri	mri_structural|mri_functional	26	0	1	110	162	8925583176	99	26	0	1	0	0.0	1	0	1	1	0	0	0	0	1	1	1	1	1	0	1	1	3	1	1	1	33.333333333333336	81.81818181818181	80.0	0	0	0	0	0
ds002328	FSL open science dev dataset	True	2019-11-19T14:31:04.656Z	2019-11-19T14:32:43.370Z	1.0.2	2021-04-12T16:20:40.000Z	other/structural	mri	mri_structural	1	0	0	5	11	15940859	2	0	0	0	0		0	0	0	0	0	0	0	0	1	1	1	0	1	0	1	0	2	0	0	0	0.0	54.54545454545455	50.0	0	0	0	0	0
ds002330	Neuroimaging predictors of creativity in healthy adults	True	2019-11-21T08:50:28.123Z	2019-12-16T18:39:16.538Z	1.1.0	2020-01-14T07:01:55.000Z	fMRI	mri	mri_diffusion|mri_structural|mri_functional	66	0	1	802	805	51856943737	528	0	0	0	0		0	0	1	0	0	0	0	0	1	1	1	0	1	0	1	0	3	1	1	1	0.0	54.54545454545455	50.0	0	0	0	0	0
ds002336	A multi-modal human neuroimaging dataset for data integration: simultaneous EEG and fMRI acquisition during a motor imagery neurofeedback task: XP1	True	2019-12-02T15:14:38.180Z	2019-12-04T14:48:34.432Z	2.0.2	2021-06-07T17:46:33.000Z	EEG	eeg|mri	mri_functional|mri_structural	10	0	6	325	666	19300632809	423	6	0	6	0	0.0	1	0	1	1	0	0	1	0	1	1	1	1	1	0	1	0	3	1	1	1	33.333333333333336	81.81818181818181	80.0	0	0	0	0	0
ds002338	A multi-modal human neuroimaging dataset for data integration: simultaneous EEG and fMRI acquisition during a motor imagery neurofeedback task: XP2	True	2019-12-03T10:06:04.003Z	2019-12-04T14:40:17.415Z	2.0.2	2022-03-31T15:18:49.000Z	EEG	eeg|mri	mri_functional|mri_structural	17	0	6	484	1006	27732766549	667	4	0	4	0	0.0	1	0	1	1	0	0	1	0	1	1	1	1	1	0	1	0	1	1	1	1	33.333333333333336	81.81818181818181	80.0	0	0	0	0	0
ds002345	Narratives	True	2019-12-10T19:45:33.386Z	2019-12-11T20:52:12.804Z	1.1.4	2025-04-08T15:19:42.000Z	fMRI	mri	mri_functional|mri_structural	345	0	19	4164	4199	144440211113	1298	873	0	19	0	0.0	1	0	1	1	1	1	0	0	1	1	1	1	1	0	1	50	26586	1	1	1	33.333333333333336	81.81818181818181	80.0	0	0	0	0	0
ds002358	columnar Finger representations	True	2019-12-14T13:28:05.360Z	2019-12-15T09:49:13.788Z	1.0.0	2019-12-15T09:20:42.000Z	other/structural	mri	mri_structural	1	0	0	5	150	140214708911	142	0	0	0	0		0	0	0	0	0	0	0	0	1	1	1	0	0	0	1	0	0	0	0	0	0.0	45.45454545454545	40.0	0	0	0	0	0
ds002363	Repetition of Computer Security Warnings Results in Differential Repetition Suppression Effects as Revealed with Functional MRI	True	2019-12-17T00:16:22.208Z	2020-01-18T02:50:48.900Z	1.1.1	2020-06-02T03:03:31.000Z	fMRI	mri	mri_functional|mri_structural	22	0	1	179	182	2167941935	66	44	0	1	0	0.0	1	0	1	0	0	0	0	0	1	1	1	0	0	0	1	0	5	1	1	1	33.333333333333336	45.45454545454545	40.0	0	0	0	0	0
ds002366	Emotion regulation in the Ageing Brain, University of Reading, BBSRC	True	2019-12-18T13:38:22.206Z	2019-12-20T14:07:45.881Z	1.1.0	2021-02-12T13:50:26.000Z	fMRI	mri	mri_functional|mri_diffusion|mri_structural	34	1	4	753	756	11218236118	404	4	4	4	4	1.0	1	1	1	1	0	0	0	0	1	1	1	0	0	0	1	2	3	1	1	1	77.77777777777777	63.63636363636363	60.0	4	4	0	4	0
ds002367	OHBM abstract 2020	True	2019-12-18T15:33:58.088Z	2019-12-18T15:52:19.362Z	1.0.0	2019-12-18T15:49:31.000Z	fMRI	mri	mri_structural	1	0	0	5	43	3788324093	35	0	0	0	0		0	0	0	0	0	0	0	0	1	1	1	0	0	0	1	0	1	0	1	0	0.0	45.45454545454545	40.0	0	0	0	0	0
ds002372	Yale_Single_Subject_Task_Rest30x	True	2019-12-18T22:07:01.568Z	2019-12-19T13:42:58.353Z	1.0.0	2019-12-19T08:21:22.000Z	fMRI	mri	mri_functional|mri_structural	1	30	7	490	493	168487665959	270	179	0	6	0	0.0	1	0	0	0	1	0	0	0	1	1	1	1	1	0	1	1	5	1	1	1	33.333333333333336	63.63636363636363	60.0	0	0	0	0	0
ds002374	3AM straight reproducibility phantoms	True	2019-12-19T20:48:06.886Z	2019-12-19T21:11:33.718Z	1.0.0	2019-12-19T20:49:18.000Z	other/structural	mri	mri_diffusion	1	0	0	7	10	5664714	1	0	0	0	0		0	0	0	0	0	0	0	0	1	1	1	0	0	0	1	0	0	0	0	0	0.0	45.45454545454545	40.0	0	0	0	0	0
ds002380	SerumGreyMatterCorticalThickness	True	2020-01-06T14:02:34.664Z	2020-01-14T18:17:28.655Z	1.0.1	2020-03-06T21:42:29.000Z	other/structural	mri	mri_structural	143	0	0	146	149	3998533681	143	0	0	0	0		0	0	0	0	0	0	0	0	1	1	1	0	0	0	1	0	3	0	0	0	0.0	45.45454545454545	40.0	0	0	0	0	0
ds002382	Age-related differences in auditory cortex activity during spoken word recognition	True	2020-01-09T20:35:24.846Z	2020-03-04T20:37:10.149Z	1.0.1	2022-04-04T20:59:05.000Z	fMRI	mri	mri_functional|mri_structural	61	0	4	980	983	61069687351	366	244	0	4	0	0.0	1	0	1	0	0	0	0	0	1	1	1	1	1	1	1	0	4	1	1	1	33.333333333333336	81.81818181818181	80.0	0	0	0	0	0
ds002385	PETfrog	True	2020-01-10T15:54:53.183Z	2020-01-18T03:41:33.225Z	1.1.0	2025-04-08T18:52:32.000Z	PET			0	0	0	0	1288	128155462536	938	0	0	0	0		0	0	1	0	0	0	0	0	1	1	1	1	0	0	1	227	2323	0	0	0	0.0	63.63636363636363	60.0	0	0	0	0	0
ds002411	fMRI dataset on program comprehension and expertise	True	2020-01-17T08:32:15.570Z	2020-01-29T01:40:40.232Z	1.1.0	2020-01-30T05:42:11.000Z	fMRI	mri	mri_functional|mri_structural	29	0	1	659	662	60450222233	203	174	1	1	1	1.0	1	1	1	1	0	0	0	0	1	1	1	1	1	0	1	1	1	1	1	1	77.77777777777777	81.81818181818181	80.0	1	1	0	1	0
ds002419	Short-term consumption of sucralose with, but not without, carbohydrate impairs neural and metabolic sensitivity to sugar	True	2020-01-18T17:12:42.661Z	2020-01-23T11:47:34.028Z	1.0.3	2020-01-27T10:08:44.000Z	fMRI	mri	mri_functional|mri_structural	48	2	2	830	833	97599536464	434	190	2	2	2	1.0	1	1	1	1	0	0	0	0	1	1	1	1	1	0	1	0	2	1	1	1	77.77777777777777	81.81818181818181	80.0	2	2	0	2	0
ds002422	fMRI: resting state and arithmetic task	True	2020-01-19T21:43:36.848Z	2020-01-20T08:03:46.118Z	1.1.0	2020-03-04T10:10:15.000Z	fMRI	t1w|bold|events|fieldmap		46	0	3	786	789	6061700274	460	92	0	1	0	0.0	1	0	1	0	0	0	0	0	1	1	1	1	1	0	1	0	2	1	1	1	33.333333333333336	63.63636363636363	60.0	0	0	0	0	0
ds002424	Working Memory and Reward in Children with and without Attention Deficit Hyperactivity Disorder (ADHD)	True	2020-01-21T18:40:26.622Z	2020-03-18T00:33:06.810Z	1.2.0	2021-08-09T14:32:53.000Z	fMRI	mri	mri_functional|mri_structural	79	1	8	1236	1242	43436320562	625	546	8	8	8	1.0	1	1	1	1	0	0	0	0	1	1	1	1	1	0	1	0	3	1	1	1	77.77777777777777	81.81818181818181	80.0	8	8	0	8	0
ds002425	The neural representation of visually evoked emotion is high-dimensional, categorical, and distributed across transmodal brain regions	True	2020-01-23T13:10:03.230Z	2020-04-24T09:16:55.330Z	1.0.2	2025-04-08T19:43:36.000Z	fMRI	mri	mri_functional|mri_structural	5	9	1	963	966	58029524607	350	305	0	1	0	0.0	1	0	0	0	0	0	0	0	1	1	1	1	1	0	1	0	15143	1	1	1	33.333333333333336	63.63636363636363	60.0	0	0	0	0	0
ds002513	Increased brain reactivity to gambling unavailability is a marker of problem gambling	True	2020-02-04T08:11:52.299Z	2020-02-14T18:08:53.374Z	1.0.0	2020-02-04T09:22:42.000Z	fMRI	mri	mri_functional|mri_structural	65	0	1	522	525	32409008882	260	65	0	1	0	0.0	1	0	0	0	0	0	0	0	1	1	1	1	0	0	1	0	4	1	1	1	33.333333333333336	45.45454545454545	40.0	0	0	0	0	0
ds002522	Contrast Response Functions	True	2020-02-05T17:37:21.991Z	2020-02-05T20:35:50.050Z	1.0.2	2022-09-07T11:41:11.000Z	fMRI	mri	mri_functional|mri_structural	48	2	1	291	294	5234849712	283	1	1	1	1	1.0	1	1	1	1	0	0	0	0	1	1	1	1	1	0	1	0	0	1	1	1	77.77777777777777	81.81818181818181	80.0	1	1	0	1	0
ds002543	Learning, Inhibitory Control, and Perception	True	2020-02-06T23:58:34.990Z	2020-02-14T19:14:52.095Z	1.0.1	2020-03-06T21:47:21.000Z	fMRI	mri	mri_functional|mri_diffusion|mri_structural	49	0	4	998	1001	22856781565	476	321	0	4	0	0.0	1	0	1	1	0	0	0	0	1	1	1	1	1	0	1	0	5	1	1	1	33.333333333333336	81.81818181818181	80.0	0	0	0	0	0
ds002547	SharedStates	True	2020-02-07T12:25:44.168Z	2020-02-08T08:54:55.956Z	1.1.0	2020-03-04T08:30:17.000Z	fMRI	mri	mri_functional|mri_structural	26	2	2	622	13343	83644522782	1658	115	0	2	0	0.0	1	0	1	1	0	0	0	0	1	1	1	1	1	0	1	0	0	1	1	1	33.333333333333336	81.81818181818181	80.0	0	0	0	0	0
ds002549	Protecting the Aging Brain (PAgB)	True	2020-02-12T19:42:52.825Z	2020-02-14T22:03:21.634Z	1.0.1	2020-09-24T23:29:04.000Z	fMRI	mri	mri_functional|mri_structural	1	2	2	44	4397	360557164368	693	0	0	0	0		0	0	0	0	0	0	0	0	1	1	1	0	0	0	1	0	3	1	1	1	0.0	36.36363636363637	30.0	0	0	0	0	0
ds002550	Differential brain mechanisms of selection and maintenance of information during working memory (MEG data)	True	2020-02-12T20:34:30.079Z	2020-02-18T20:21:07.358Z	1.0.1	2020-05-05T23:51:45.000Z	MEG	meg|mri	mri_structural	22	3	2	10745	12754	179852338911	399	377	0	2	0	0.0	1	0	1	1	1	0	1	0	1	1	1	1	0	0	1	1	2	1	1	1	33.333333333333336	72.72727272727273	70.0	0	0	0	0	0
ds002551	Mouse_rest_awake	True	2020-02-13T12:27:38.844Z	2020-02-20T07:10:03.993Z	1.0.1	2020-03-12T11:26:12.000Z	fMRI	mri	mri_functional|mri_structural	7	0	1	45	48	551457963	20	0	0	0	0		0	0	1	1	0	0	0	0	1	1	1	1	0	0	1	1	1	1	1	1	0.0	72.72727272727273	70.0	0	0	0	0	0
ds002574	Cerebellum Retinotopic Mapping	True	2020-02-19T09:03:44.144Z	2020-02-19T09:32:42.252Z	1.0.1	2020-03-06T21:50:45.000Z	fMRI	mri	mri_functional|mri_structural	3	4	1	324	327	10808451535	162	0	0	0	0		0	0	0	0	0	0	0	0	1	1	1	0	0	0	1	1	2	1	1	1	0.0	45.45454545454545	40.0	0	0	0	0	0
ds002578	Visual Oddball Task (256 channels)	True	2020-02-19T15:14:13.565Z	2020-02-21T19:41:52.817Z	1.1.0	2021-10-26T01:07:53.000Z	EEG	eeg|mri	mri_structural	2	0	1	22	30	1429255956	4	2	3	1	1	1.0	1	1	1	1	0	0	1	0	1	1	1	0	1	0	1	0	3	1	1	1	88.88888888888889	72.72727272727273	70.0	3	3	0	3	0
ds002596	Cognitive control of sensory pain encoding in the pregenual anterior cingulate cortex. d1 - decoder construction in day 1, d2 - adaptive control in day 2.	True	2020-02-24T13:12:41.339Z	2020-02-24T20:15:01.751Z	1.0.1	2020-03-06T21:55:12.000Z	fMRI	mri	mri_functional|mri_structural	19	0	2	499	502	7279610036	247	0	0	0	0		0	0	0	0	0	0	0	0	1	1	1	0	1	0	1	0	2	1	1	1	0.0	54.54545454545455	50.0	0	0	0	0	0
ds002603	MB-EPI-comparison	True	2020-03-01T12:37:34.818Z	2020-03-03T11:17:21.725Z	1.0.0	2020-03-01T13:09:56.000Z	fMRI	mri	mri_functional|mri_structural	23	0	1	851	859	12780836589	296	92	1	1	1	1.0	1	1	1	0	0	0	0	0	1	1	1	0	0	0	1	0	1	1	1	1	77.77777777777777	54.54545454545455	50.0	1	1	0	1	0
ds002606	bids_dataset	True	2020-03-03T14:43:35.692Z	2020-03-09T14:47:09.549Z	1.1.0	2020-11-27T08:06:13.000Z	fMRI	mri	mri_functional|mri_structural	10	2	4	148	151	17149675070	60	20	0	2	0	0.0	1	0	1	0	0	0	0	0	1	1	1	0	0	0	1	1	4	1	1	1	33.333333333333336	54.54545454545455	50.0	0	0	0	0	0
ds002608	RPN-signature_Study1	True	2020-03-05T08:04:04.621Z	2020-03-23T14:38:05.829Z	1.0.2	2022-07-22T08:33:11.000Z	fMRI	mri	mri_structural|mri_functional	41	0	1	87	90	5237536114	82	0	0	0	0		0	0	0	0	0	0	0	0	1	1	1	1	1	0	1	0	1	1	1	1	0.0	63.63636363636363	60.0	0	0	0	0	0
ds002609	RPN-signature_Study2	True	2020-03-05T08:46:03.924Z	2020-05-08T22:41:13.284Z	1.0.3	2020-07-29T17:20:59.000Z	fMRI	mri	mri_structural|mri_functional	49	0	1	200	1660	5397092576	826	0	0	0	0		0	0	0	0	0	0	0	0	1	1	1	0	1	0	1	0	1	1	1	1	0.0	54.54545454545455	50.0	0	0	0	0	0
ds002614	Meditacion Interocepcion	True	2020-03-07T04:26:21.473Z	2020-05-08T17:01:17.566Z	1.0.0	2020-05-05T21:44:54.000Z	fMRI	mri	mri_structural|mri_functional	1	0	1	7	10	27337812	2	0	0	0	0		0	0	0	0	0	0	0	0	1	1	1	1	0	0	1	0	3	1	1	1	0.0	54.54545454545455	50.0	0	0	0	0	0
ds002620	Emotion regulation in the Ageing Brain, University of Reading, BBSRC	True	2020-03-11T15:52:59.981Z	2021-12-17T08:51:02.176Z	1.0.0	2021-09-24T01:23:15.000Z	fMRI	mri	mri_functional|mri_diffusion|mri_structural	82	1	4	1781	1784	26799050650	968	4	4	4	4	1.0	1	1	1	1	0	0	0	0	1	1	1	0	0	0	1	2	3	1	1	1	77.77777777777777	63.63636363636363	60.0	4	4	0	4	0
ds002634	Project_larynx	True	2020-03-12T20:10:31.551Z	2020-03-13T12:06:47.079Z	3.0.0	2020-12-18T15:48:57.000Z	fMRI	mri	mri_functional|mri_diffusion|mri_structural	20	0	2	525	984	30820774947	243	40	2	2	2	1.0	1	1	0	0	0	0	0	0	1	1	1	0	1	0	1	0	1	1	1	1	77.77777777777777	54.54545454545455	50.0	2	2	0	2	0
ds002643	Can we have a second helping? A replication study on the neurobiological mechanisms underlying self-control	True	2020-03-17T12:58:31.684Z	2022-08-15T09:57:56.612Z	1.1.0	2022-05-25T11:58:53.000Z	fMRI	mri	mri_functional|mri_structural	80	0	4	1280	1292	32167146967	558	240	0	3	0	0.0	1	0	1	0	0	0	0	0	1	1	1	1	1	0	1	0	3	1	1	1	33.333333333333336	63.63636363636363	60.0	0	0	0	0	0
ds002647	Isometric exercise facilitates attention to salient events in women via the noradrenergic system	True	2020-03-19T00:22:13.110Z	2020-03-19T23:30:52.556Z	1.0.1	2020-05-06T21:12:45.000Z	fMRI	t1w|bold|events		91	0	2	1009	1012	8762094375	424	150	2	2	2	1.0	1	1	1	1	0	0	0	0	1	1	1	1	1	0	1	0	3	1	1	1	77.77777777777777	81.81818181818181	80.0	2	2	0	2	0
ds002655	The medial temporal lobe supports mnemonic discrimination for event duration	True	2020-03-24T17:06:11.495Z	2020-04-10T20:07:26.561Z	1.0.1	2020-04-10T20:19:35.000Z	fMRI	mri	mri_functional|mri_structural	35	0	1	529	532	23207897980	210	105	0	1	0	0.0	1	0	1	0	0	0	0	0	1	1	1	0	0	0	1	0	1	1	1	1	33.333333333333336	54.54545454545455	50.0	0	0	0	0	0
ds002672	Robust functional mapping of layer-selective responses in human lateral geniculate nucleus with high-resolution 7T fMRI	True	2020-03-31T05:22:26.844Z	2020-04-01T05:08:30.930Z	1.0.0	2020-03-31T10:19:02.000Z	fMRI	mri	mri_functional|mri_structural	5	2	1	246	249	4439059754	85	72	0	1	0	0.0	1	0	0	0	0	0	0	0	1	1	1	0	0	0	1	0	4	1	1	1	33.333333333333336	45.45454545454545	40.0	0	0	0	0	0
ds002674	28andMe	True	2020-04-01T19:19:41.451Z	2020-04-03T16:09:36.065Z	1.0.6	2024-05-29T17:48:08.000Z	fMRI	mri	mri_structural|mri_functional	1	60	1	724	727	63068938743	360	0	0	0	0		0	0	1	0	0	0	0	0	1	1	1	1	1	0	1	0	1	1	1	1	0.0	72.72727272727273	70.0	0	0	0	0	0
ds002675	The language network reemerges during recovery from severe traumatic brain injury	True	2020-04-01T20:24:57.578Z	2020-04-17T02:11:38.264Z	1.0.0	2020-04-17T03:29:47.000Z	fMRI	mri	mri_functional|mri_structural	24	2	1	105	108	1429638754	96	1	0	1	0	0.0	1	0	0	0	0	0	0	0	1	1	1	0	1	0	1	0	1	1	1	1	33.333333333333336	54.54545454545455	50.0	0	0	0	0	0
ds002680	Go-nogo categorization and detection task	True	2020-04-02T20:23:47.774Z	2020-04-09T00:54:52.364Z	1.2.0	2021-10-19T16:26:43.000Z	EEG	eeg		14	2	1	4977	4981	9902152149	350	350	351	1	1	1.0	1	1	1	1	0	0	1	0	1	1	1	0	1	0	1	0	2	1	1	1	88.88888888888889	72.72727272727273	70.0	351	351	0	351	0
ds002684	Kung Fu Panda	True	2020-04-06T00:37:46.018Z	2020-04-06T05:42:29.571Z	1.0.0	2020-04-06T05:49:14.000Z	fMRI	mri	mri_functional|mri_structural	4	5	3	285	288	25022406201	102	78	0	3	0	0.0	1	0	1	0	0	0	0	0	1	1	1	1	0	0	1	0	4	1	1	1	22.22222222222222	54.54545454545455	50.0	0	0	0	0	0
ds002685	IBC	True	2020-04-06T17:10:15.632Z	2020-04-07T19:11:51.729Z	2.0.0	2024-01-09T21:49:02.000Z	fMRI	mri	mri_functional|mri_structural|mri_diffusion	13	45	55	9155	9158	2318768213489	6720	2154	0	68	0	0.0	1	0	1	0	0	0	0	0	1	1	1	1	1	0	1	0	7	1	1	1	33.333333333333336	72.72727272727273	70.0	0	0	0	0	0
ds002687	Working Memory and Reward in Adults	True	2020-04-07T18:27:30.697Z	2020-04-08T16:37:25.836Z	1.2.0	2021-08-09T14:36:14.000Z	fMRI	mri	mri_functional|mri_structural	24	0	8	425	433	17834929295	209	185	8	8	8	1.0	1	1	1	1	0	0	0	0	1	1	1	1	1	0	1	0	3	1	1	1	77.77777777777777	81.81818181818181	80.0	8	8	0	8	0
ds002691	Internal attention study	True	2020-04-08T23:44:40.646Z	2020-04-09T00:50:39.175Z	1.1.0	2021-10-19T16:25:42.000Z	EEG	eeg		20	0	1	146	150	814491068	20	20	21	1	1	1.0	1	1	1	1	0	0	1	0	1	1	1	0	1	0	1	0	0	1	1	1	100.0	72.72727272727273	70.0	21	21	0	21	0
ds002702	High-field 7T Visual fMRI Datasets	True	2020-04-13T18:22:26.359Z	2020-04-14T00:40:13.706Z	1.0.1	2020-04-13T23:10:10.000Z	fMRI	mri	mri_functional|mri_structural	11	5	2	1395	1398	78661911609	614	159	0	2	0	0.0	1	0	1	1	0	0	0	0	1	1	1	1	1	0	1	0	1	1	1	1	33.333333333333336	81.81818181818181	80.0	0	0	0	0	0
ds002711	Smiley	True	2020-04-15T23:19:14.639Z	2020-04-16T11:40:56.589Z	1.1.0	2020-05-26T23:27:43.000Z	fMRI	mri	mri_structural|mri_functional	15	0	1	51	69	3823533202	45	1	0	1	0	0.0	1	0	1	0	0	0	0	0	1	1	1	1	1	0	1	0	2	1	1	1	33.333333333333336	72.72727272727273	70.0	0	0	0	0	0
ds002712	Numbers and Letters	True	2020-04-16T07:54:58.744Z	2020-04-17T17:27:31.468Z	1.0.1	2020-05-11T17:41:07.000Z	MEG	t1w|channels|events|meg		25	0	1	482	562	332755535262	182	82	0	1	0	0.0	1	0	1	0	0	0	1	0	1	1	1	0	1	0	1	0	4	1	1	1	33.333333333333336	63.63636363636363	60.0	0	0	0	0	0
ds002715	AVScenes_Blind	True	2020-04-16T15:36:22.108Z	2020-04-17T12:38:11.213Z	1.0.0	2020-04-17T08:03:10.000Z	fMRI	mri	mri_functional|mri_structural	8	1	2	130	134	1452170978	40	32	0	2	0	0.0	1	0	0	0	1	1	0	0	1	1	1	1	0	0	1	0	2	1	1	1	33.333333333333336	45.45454545454545	40.0	0	0	0	0	0
ds002717	Unexplained Repeated Pregnancy Loss is Associated with Altered Perceptual and Brain Responses to Men’s Body-Odor	True	2020-04-18T17:54:18.765Z	2020-04-19T14:55:40.124Z	1.0.1	2020-07-15T13:10:17.000Z	fMRI	mri	mri_functional|mri_structural	59	0	2	566	577	10167684271	203	96	0	2	0	0.0	1	0	1	1	1	0	0	0	1	1	1	0	1	0	1	2	2	1	1	1	33.333333333333336	72.72727272727273	70.0	0	0	0	0	0
ds002718	Face processing EEG dataset for EEGLAB	True	2020-04-21T20:15:53.277Z	2020-04-21T23:09:57.045Z	1.1.0	2025-11-08T05:07:40.000Z	EEG	eeg|mri	mri_structural	18	0	1	133	589	4624298459	37	18	1	1	1	1.0	1	1	0	0	0	0	1	0	1	1	1	1	1	0	1	0	849	1	1	1	77.77777777777777	63.63636363636363	60.0	1	1	0	1	0
ds002720	A dataset recorded during development of a tempo-based brain-computer music interface	True	2020-04-22T21:02:35.360Z	2020-04-24T15:25:17.924Z	1.0.1	2020-04-23T12:06:55.000Z	EEG	eeg		18	0	1	828	836	2566220988	165	165	164	10	10	1.0	1	1	1	0	0	0	1	0	1	1	1	0	0	0	1	0	1	1	1	1	77.77777777777777	54.54545454545455	50.0	164	164	0	164	0
ds002721	An EEG dataset recorded during affective music listening	True	2020-04-22T21:09:02.975Z	2020-04-24T15:27:04.749Z	1.0.3	2024-02-19T15:56:43.000Z	EEG	eeg		31	0	1	929	934	3598852050	185	185	185	6	6	1.0	1	1	1	0	0	0	1	0	1	1	1	0	0	0	1	0	1	1	1	1	77.77777777777777	54.54545454545455	50.0	185	185	0	185	0
ds002722	A dataset recorded during development of an affective brain-computer music interface: calibration session	True	2020-04-22T21:30:40.116Z	2020-04-24T15:28:26.084Z	1.0.1	2020-04-23T11:46:00.000Z	EEG	channels|eeg|events		19	0	1	582	695	6545819566	94	94	94	5	5	1.0	1	1	1	0	0	0	1	0	1	1	1	0	0	0	1	0	2	1	1	1	77.77777777777777	54.54545454545455	50.0	94	94	0	94	0
ds002723	A dataset recorded during development of an affective brain-computer music interface: testing session	True	2020-04-22T21:34:22.870Z	2020-04-24T15:29:36.335Z	1.1.0	2020-04-23T11:34:51.000Z	EEG	channels|eeg|events		8	0	1	204	212	2791985179	44	44	24	6	3	0.5	1	1	1	0	0	0	1	0	1	1	1	0	0	0	1	0	1	1	1	1	66.66666666666667	54.54545454545455	50.0	24	24	0	24	0
ds002724	A dataset recorded during development of an affective brain-computer music interface: training sessions	True	2020-04-22T21:35:49.322Z	2020-04-24T15:31:22.327Z	1.0.1	2020-04-24T08:02:54.000Z	EEG	channels|eeg|events		10	3	1	700	849	9150248408	96	96	96	4	4	1.0	1	1	1	0	0	0	1	0	1	1	1	0	0	0	1	0	2	1	1	1	77.77777777777777	54.54545454545455	50.0	96	96	0	96	0
ds002725	A dataset recording joint EEG-fMRI during affective music listening	True	2020-04-22T21:42:23.508Z	2020-04-24T18:49:36.044Z	1.0.0	2020-04-24T01:44:52.000Z	EEG	t1w|channels|eeg|events|bold		21	0	6	1098	1104	16447829820	231	210	105	5	5	1.0	1	1	1	0	0	0	1	0	1	1	1	0	0	0	1	0	5	1	1	1	77.77777777777777	54.54545454545455	50.0	105	105	0	105	0
ds002726	Structural brain network of gifted children	True	2020-04-23T19:16:27.936Z	2020-05-19T00:46:22.589Z	1.0.1	2020-04-27T23:28:03.000Z	other/structural	mri	mri_structural	29	0	0	61	66	335189974	29	0	0	0	0		0	0	0	0	0	0	0	0	1	1	1	1	1	0	1	0	0	0	0	0	0.0	63.63636363636363	60.0	0	0	0	0	0
ds002727	EMOTIVE IDIOMS	True	2020-04-23T19:27:01.047Z	2020-05-05T20:24:49.380Z	1.0.2	2020-05-05T20:28:28.000Z	fMRI	mri	mri_functional|mri_structural	23	0	1	351	354	3695876697	138	69	0	1	0	0.0	1	0	1	0	0	0	0	0	1	1	1	0	1	0	1	0	3	1	1	1	22.22222222222222	63.63636363636363	60.0	0	0	0	0	0
ds002731	Multiple interactive memory representations underlie the induction of false memory	True	2020-04-24T06:45:56.103Z	2020-05-19T00:41:35.565Z	1.0.2	2021-10-16T14:29:58.000Z	fMRI	mri	mri_functional|mri_structural	59	0	2	1236	1239	13978018799	413	354	0	2	0	0.0	1	0	1	0	0	0	0	0	1	1	1	1	0	0	1	0	5	1	1	1	33.333333333333336	63.63636363636363	60.0	0	0	0	0	0
ds002732	Unnamed Dataset	True	2020-04-24T08:40:34.746Z	2020-04-24T14:34:16.047Z	1.0.0	2020-04-24T14:10:17.000Z	fMRI	mri	mri_functional|mri_structural	30	0	1	214	217	9723128334	120	90	0	1	0	0.0	1	0	1	0	0	0	0	0	1	1	1	1	1	0	1	0	2	1	1	1	33.333333333333336	63.63636363636363	60.0	0	0	0	0	0
ds002733	Bids Pilot Project	True	2020-04-24T17:24:17.522Z	2020-05-19T00:36:03.241Z	1.0.1	2020-04-27T23:37:42.000Z	fMRI	mri	mri_structural|mri_functional	1	1	1	6	9	81659688	2	0	0	0	0		0	0	0	0	0	0	0	0	1	1	1	1	1	0	1	0	3	1	1	1	0.0	63.63636363636363	60.0	0	0	0	0	0
ds002734	Evidence Accumulation in Value-Based decisions	True	2020-04-24T17:45:44.338Z	2020-04-30T18:15:10.408Z	1.0.2	2020-04-29T17:18:55.000Z	EEG	mri	mri_functional|mri_structural	22	0	1	114	184	22507846631	132	44	0	1	0	0.0	1	0	0	0	0	0	0	0	1	1	1	1	1	0	1	0	3	1	1	1	33.333333333333336	63.63636363636363	60.0	0	0	0	0	0
ds002735	Headmold	True	2020-04-24T18:15:07.929Z	2020-05-19T00:30:53.142Z	1.0.2	2020-09-24T23:09:03.000Z	fMRI	mri	mri_functional|mri_structural	11	0	1	71	76	9287503631	64	0	0	0	0		0	0	0	0	0	0	0	0	1	1	1	1	0	0	1	0	2	1	1	1	0.0	54.54545454545455	50.0	0	0	0	0	0
ds002737	multibandCFtests	True	2020-04-24T19:06:48.147Z	2020-05-19T00:19:46.351Z	1.0.1	2020-04-27T22:48:31.000Z	fMRI	mri	mri_functional|mri_structural	1	3	2	91	96	3627564022	30	9	0	2	0	0.0	1	0	1	0	0	0	0	0	1	1	1	1	1	0	1	1	1	1	1	1	33.333333333333336	72.72727272727273	70.0	0	0	0	0	0
ds002738	rewardBeast	True	2020-04-24T19:28:57.225Z	2020-04-29T17:29:38.841Z	1.0.2	2021-05-07T11:12:16.000Z	fMRI	mri	mri_functional|mri_structural	36	0	3	528	606	85224399720	382	97	1	1	1	1.0	1	1	0	0	0	0	0	0	1	1	1	0	1	0	1	0	5	1	1	1	77.77777777777777	54.54545454545455	50.0	1	1	0	1	0
ds002739	Simultaneous EEG-fMRI - Confidence in perceptual decisions	True	2020-04-24T20:47:46.085Z	2020-05-19T00:15:52.783Z	1.0.0	2020-05-05T21:47:33.000Z	EEG	mri	mri_functional|mri_structural	24	0	1	125	226	45422963916	169	48	0	1	0	0.0	1	0	0	0	0	0	0	0	1	1	1	0	0	0	1	0	3	1	1	1	33.333333333333336	45.45454545454545	40.0	0	0	0	0	0
ds002741	Animated caricatures fMRI study	True	2020-04-24T23:33:37.879Z	2020-05-19T00:52:40.491Z	1.0.2	2020-04-27T23:54:00.000Z	fMRI	mri	mri_functional|mri_structural	30	1	1	619	622	46143060299	240	209	0	2	0	0.0	1	0	1	0	0	0	0	0	1	1	1	1	1	0	1	2	6	1	1	1	33.333333333333336	72.72727272727273	70.0	0	0	0	0	0
ds002743	TEST1	True	2020-04-25T00:34:38.262Z	2020-05-19T00:03:41.059Z	1.0.1	2020-04-27T23:15:57.000Z	other/structural	mri	mri_structural	3	0	0	7	10	36160411	3	0	0	0	0		0	0	1	0	0	0	0	0	1	1	1	1	1	0	1	0	3	0	0	0	0.0	72.72727272727273	70.0	0	0	0	0	0
ds002748	Resting state with closed eyes for patients with depression and healthy participants	True	2020-04-27T21:37:07.953Z	2020-04-28T01:47:23.351Z	1.0.5	2021-08-03T04:13:10.000Z	fMRI	mri	mri_structural|mri_functional	72	0	1	150	153	2442602400	144	0	0	0	0		0	0	1	1	0	0	0	0	1	1	1	1	1	0	1	0	0	1	1	1	0.0	81.81818181818181	80.0	0	0	0	0	0
ds002750	YanDataBIDS	True	2020-04-28T00:48:55.509Z	2020-04-28T01:59:22.252Z	1.0.1	2020-04-28T01:46:46.000Z	fMRI	mri	mri_functional|mri_structural	3	0	1	13	16	138266546	6	0	0	0	0		0	0	1	0	0	0	0	0	1	1	1	0	0	0	1	0	6	1	1	1	0.0	54.54545454545455	50.0	0	0	0	0	0
ds002761	memoryreplay	True	2020-04-29T12:47:53.734Z	2020-05-15T07:08:56.543Z	1.1.2	2022-11-18T15:26:06.000Z	MEG	meg		25	0	1	752	2806	219129305719	0	249	2	2	2	1.0	1	1	0	0	0	0	0	0	1	1	1	1	1	0	1	0	0	1	1	1	77.77777777777777	63.63636363636363	60.0	2	2	0	2	0
ds002766	Cast-induced plasticity	True	2020-04-30T03:27:02.975Z	2020-06-16T19:43:13.661Z	3.0.2	2020-07-30T04:36:41.000Z	fMRI	mri	mri_functional|mri_structural	3	87	3	2176	3260	431990567435	1578	70	1	1	1	1.0	1	1	0	0	0	0	0	0	1	1	1	1	1	0	1	1	1	1	1	1	77.77777777777777	63.63636363636363	60.0	1	1	0	1	0
ds002770	Brain mechanisms underlying episodic future thinking of sustainable behaviors	True	2020-04-30T08:40:25.084Z	2020-04-30T10:02:54.358Z	2.0.0	2020-05-02T13:46:53.000Z	fMRI	t1w|bold|events|fieldmap		86	0	1	690	693	29640226466	344	86	0	1	0	0.0	1	0	0	0	0	0	0	0	1	1	1	1	0	0	1	0	3	1	1	1	33.333333333333336	45.45454545454545	40.0	0	0	0	0	0
ds002773	Retrieval practice facilitates memory updating by enhancing and differentiating medial prefrontal cortex representations	True	2020-05-01T03:41:01.122Z	2020-05-06T07:18:16.322Z	1.0.0	2020-05-03T00:23:58.000Z	fMRI	mri	mri_functional|mri_structural	19	3	3	805	808	86651808545	247	304	0	7	0	0.0	1	0	1	0	0	0	0	0	1	1	1	1	0	0	1	1	1	1	1	1	33.333333333333336	63.63636363636363	60.0	0	0	0	0	0
ds002776	Motor sequence learning	True	2020-05-03T12:41:22.020Z	2020-05-12T12:33:49.619Z	1.0.2	2020-07-13T06:03:04.000Z	fMRI	mri	mri_functional|mri_structural	26	4	1	2113	2116	182567165743	1066	832	1	1	1	1.0	1	1	1	1	0	0	0	0	1	1	1	1	0	0	1	0	0	1	1	1	77.77777777777777	72.72727272727273	70.0	1	1	0	1	0
ds002778	UC San Diego Resting State EEG Data from Patients with Parkinson's Disease	True	2020-05-05T17:44:34.141Z	2020-05-06T05:35:53.305Z	1.0.5	2021-12-10T18:20:38.000Z	EEG	eeg		31	3	1	328	331	571471378	46	46	0	1	0	0.0	1	0	1	1	1	0	1	0	1	1	1	0	0	0	1	0	0	1	1	1	33.333333333333336	63.63636363636363	60.0	0	0	0	0	0
ds002785	AOMIC-PIOP1	True	2020-05-07T19:43:08.947Z	2020-05-24T08:46:12.179Z	2.0.0	2020-07-21T16:29:22.000Z	fMRI	mri	mri_functional|mri_diffusion|mri_structural	216	0	6	7108	0	0	0	0	0	0	0		0	0	0	0	0	0	0	0	1	1	1	0	1	0	1	0	1	1	1	1	0.0	45.45454545454545	40.0	0	0	0	0	0
ds002790	AOMIC-PIOP2	True	2020-05-12T20:39:24.241Z	2020-05-24T08:47:04.547Z	2.0.0	2020-07-21T08:40:17.000Z	fMRI	mri	mri_functional|mri_diffusion|mri_structural	226	0	4	6232	117523	437785257376	15282	672	3	3	3	1.0	1	1	1	1	0	0	0	0	1	1	1	0	1	0	1	0	1	1	1	1	77.77777777777777	72.72727272727273	70.0	3	3	0	3	0
ds002791	DataSet1	True	2020-05-13T12:50:22.167Z	2020-07-17T20:53:39.260Z	1.0.0	2020-05-14T12:57:15.000Z	EEG	channels|eeg|electrodes|events		23	2	0	647	650	50562457668	276	92	0	0	0		1	0	1	0	1	0	1	0	1	1	1	0	0	0	1	0	2	1	1	1	33.333333333333336	45.45454545454545	40.0	0	0	0	0	0
ds002793	ToM following strong vs weak priors	True	2020-05-14T18:37:54.067Z	2020-05-17T21:42:55.868Z	1.0.1	2020-05-17T21:43:56.000Z	fMRI	mri	mri_functional|mri_structural	28	0	2	1053	1056	9488135885	359	331	0	2	0	0.0	1	0	1	0	0	0	0	0	1	1	1	1	0	0	1	0	2	1	1	1	33.333333333333336	63.63636363636363	60.0	0	0	0	0	0
ds002797	eLife39497	True	2020-05-15T17:05:10.465Z	2020-05-15T23:47:32.472Z	1.0.2	2020-05-15T23:03:54.000Z	fMRI	mri	mri_functional|mri_structural	22	0	1	225	229	10488838045	220	0	0	0	0		0	0	1	0	0	0	0	0	1	1	1	1	1	0	1	0	4	1	1	1	0.0	72.72727272727273	70.0	0	0	0	0	0
ds002799	Human es-fMRI Resource: Concurrent deep-brain stimulation and whole-brain functional MRI	True	2020-05-16T00:33:07.233Z	2020-05-18T16:49:05.628Z	1.0.4	2021-08-25T23:37:52.000Z	iEEG	mri|ieeg	mri_functional|mri_structural	26	2	2	1103	16824	188629834022	3315	167	0	1	0	0.0	1	0	1	0	0	0	1	0	1	1	1	1	1	0	1	0	5	1	1	1	22.22222222222222	72.72727272727273	70.0	0	0	0	0	0
ds002813	Model-based fMRI reveals co-existing specific and generalized concept representations	True	2020-05-19T17:53:39.265Z	2020-12-16T19:23:25.160Z	1.0.0	2020-05-19T20:34:48.000Z	fMRI	mri	mri_functional|mri_structural	38	0	3	2326	2329	98549356146	683	608	3	3	3	1.0	1	1	1	1	0	0	0	0	1	1	1	1	1	0	1	2	3	1	1	1	77.77777777777777	81.81818181818181	80.0	3	3	0	3	0
ds002814	A Multimodal Neuroimaging Dataset to Study Spatiotemporal Dynamics of Visual Processing in Humans	True	2020-05-20T12:33:06.857Z	2020-11-22T09:06:42.260Z	1.3.0	2021-12-10T18:20:38.000Z	EEG	mri|eeg	mri_functional|mri_structural	21	2	3	1139	45422	52150882182	650	168	0	1	0	0.0	1	0	1	1	1	1	1	0	1	1	1	1	1	0	1	0	4	1	1	1	33.333333333333336	81.81818181818181	80.0	0	0	0	0	0
ds002833	DataSet2	True	2020-05-21T19:21:20.023Z	2020-07-17T20:54:59.886Z	1.0.0	2020-07-20T17:52:15.000Z	EEG	channels|eeg|electrodes|events		20	4	1	623	626	42698182097	240	60	0	1	0	0.0	1	0	1	0	1	0	1	0	1	1	1	0	0	0	1	0	2	1	1	1	33.333333333333336	45.45454545454545	40.0	0	0	0	0	0
ds002835	Prospection	True	2020-05-21T21:45:53.421Z	2021-02-02T21:01:53.110Z	1.0.1	2021-08-19T16:54:21.000Z	fMRI	mri	mri_functional|mri_structural	26	0	1	345	348	5351655624	208	104	1	1	1	1.0	1	1	1	0	0	0	0	0	1	1	1	0	0	0	1	0	1	1	1	1	77.77777777777777	54.54545454545455	50.0	1	1	0	1	0
ds002837	Naturalistic Neuroimaging Database	True	2020-05-22T10:12:51.035Z	2020-05-26T12:18:31.899Z	2.0.0	2021-04-20T22:20:09.000Z	fMRI	mri	mri_functional|mri_structural	86	0	10	887	4291	1281798954755	1378	0	0	0	0		0	0	1	1	1	1	0	0	1	1	1	1	1	0	1	0	3	1	1	1	0.0	81.81818181818181	80.0	0	0	0	0	0
ds002841	Intuitive physics with fMRI	True	2020-05-22T22:33:14.333Z	2020-06-01T23:29:39.417Z	1.0.1	2020-05-27T21:59:46.000Z	fMRI	mri	mri_functional|mri_structural	29	0	4	224	227	8137702415	203	14	0	4	0	0.0	1	0	0	0	0	0	0	0	1	1	1	1	0	0	1	2	5	1	1	1	33.333333333333336	54.54545454545455	50.0	0	0	0	0	0
ds002842	L2_SENTENCES	True	2020-05-22T22:57:53.537Z	2020-06-01T23:33:12.932Z	1.0.1	2020-05-27T22:30:36.000Z	fMRI	mri	mri_functional|mri_structural	22	0	1	270	273	1983260504	110	44	0	1	0	0.0	1	0	1	0	0	0	0	0	1	1	1	0	1	0	1	0	2	1	1	1	22.22222222222222	63.63636363636363	60.0	0	0	0	0	0
ds002843	Cognitive Training	True	2020-05-23T18:09:24.781Z	2021-05-08T18:19:11.699Z	1.0.1	2021-08-19T16:59:12.000Z	fMRI	mri	mri_functional|mri_diffusion|mri_structural	166	2	3	7533	7536	91708205806	4353	2338	2	2	2	1.0	1	1	1	1	0	0	0	0	1	1	1	0	1	0	1	0	3	1	1	1	77.77777777777777	72.72727272727273	70.0	2	2	0	2	0
ds002848	mriquality	True	2020-05-27T21:26:35.522Z	2020-06-01T23:24:34.581Z	1.0.1	2020-05-27T21:50:05.000Z	fMRI	mri	mri_functional|mri_structural	5	0	1	19	22	5424517568	10	0	0	0	0		0	0	1	0	0	0	0	0	1	1	1	0	0	0	1	1	5	1	1	1	0.0	54.54545454545455	50.0	0	0	0	0	0
ds002868	CAMRI Mouse Brain MRI Data	True	2020-05-29T23:24:17.074Z	2020-06-01T16:05:44.871Z	1.0.1	2021-06-15T02:02:52.000Z	other/structural	mri	mri_structural	16	2	0	66	69	23343605	32	0	0	0	0		0	0	0	0	0	0	0	0	1	1	1	1	0	0	1	0	2	0	0	0	0.0	45.45454545454545	40.0	0	0	0	0	0
ds002870	CAMRI Rat Brain MRI Data	True	2020-05-30T00:04:08.522Z	2020-06-01T16:05:34.652Z	1.0.1	2021-06-15T02:03:27.000Z	other/structural	mri	mri_structural	132	2	0	530	533	320009581	264	0	0	0	0		0	0	0	0	0	0	0	0	1	1	1	1	0	0	1	0	2	0	0	0	0.0	45.45454545454545	40.0	0	0	0	0	0
ds002872	Aging	True	2020-06-01T08:18:09.403Z	2020-06-11T22:53:53.635Z	1.3.0	2020-06-12T23:05:51.000Z	fMRI	mri	mri_functional|mri_structural	39	0	2	1522	2195	46326960199	700	157	1	1	1	1.0	1	1	1	1	0	0	0	0	1	1	1	1	1	0	1	0	2	1	1	1	77.77777777777777	81.81818181818181	80.0	1	1	0	1	0
ds002873	Neural mechanisms of musical syntax and tonality, and the effect of musicianship	True	2020-06-01T12:32:50.050Z	2020-06-04T08:20:47.657Z	1.0.0	2020-06-01T12:48:42.000Z	fMRI	mri	mri_functional|mri_structural	36	0	1	206	7	9454868	1	0	0	0	0		0	0	0	1	0	0	0	0	1	1	1	1	0	0	1	4	3	1	1	1	0.0	54.54545454545455	50.0	0	0	0	0	0
ds002878	Creative desicion making in soccer	True	2020-06-03T11:33:56.221Z	2020-09-29T13:17:40.942Z	2.0.0	2021-11-17T20:54:23.000Z	fMRI	mri	mri_functional|mri_structural	35	1	1	251	254	23324450750	105	35	0	1	0	0.0	1	0	1	1	0	0	0	0	1	1	1	1	1	0	1	0	2	1	1	1	33.333333333333336	81.81818181818181	80.0	0	0	0	0	0
ds002879	Brain Correlates of Multisensory Lexical Processing in Adults	True	2020-06-04T14:42:17.520Z	2020-06-09T19:10:27.590Z	1.1.1	2023-01-26T00:51:55.000Z	fMRI	mri	mri_functional|mri_structural	32	0	4	1135	1138	27639756888	240	208	4	4	4	1.0	1	1	1	1	0	0	0	0	1	1	1	1	1	0	1	0	4	1	1	1	77.77777777777777	81.81818181818181	80.0	4	4	0	4	0
ds002885	DBS Phantom Recordings	True	2020-06-05T12:06:29.489Z	2020-06-24T07:31:04.731Z	1.0.1	2020-06-24T07:29:11.000Z	MEG	coordsystem|channels|meg|14|13|02|01		2	0	4	115	118	21543179384	7	0	0	0	0		0	0	1	0	1	0	1	0	1	1	1	1	1	0	1	0	1	1	1	1	0.0	72.72727272727273	70.0	0	0	0	0	0
ds002886	Brain Development of Deductive Reasoning	True	2020-06-08T19:25:42.832Z	2020-06-09T19:10:37.099Z	1.1.0	2021-08-09T14:37:05.000Z	fMRI	mri	mri_functional|mri_structural	56	1	2	557	564	19995251648	252	196	2	2	2	1.0	1	1	1	1	0	0	0	0	1	1	1	1	1	0	1	0	3	1	1	1	77.77777777777777	81.81818181818181	80.0	2	2	0	2	0
ds002893	Auditory-Visual Shift Study	True	2020-06-15T06:04:46.675Z	2020-06-29T23:47:19.816Z	2.0.0	2022-06-18T20:41:02.000Z	EEG	eeg		49	0	1	370	400	8263047991	104	52	2	1	1	1.0	1	1	1	1	0	0	1	0	1	1	1	1	1	0	1	0	0	1	1	1	88.88888888888889	81.81818181818181	80.0	2	2	0	2	0
ds002896	Resting State fMRI study of non bothersome tinnitus	True	2020-06-17T07:32:40.683Z	2020-06-17T13:34:21.173Z	1.0.0	2020-06-17T09:13:59.000Z	fMRI	mri	mri_structural|mri_functional	38	0	1	82	85	4062655658	76	0	0	0	0		0	0	1	1	0	0	0	0	1	1	1	0	1	0	1	0	2	1	1	1	0.0	72.72727272727273	70.0	0	0	0	0	0
ds002898	Monash rsPET-MR	True	2020-06-17T12:10:23.240Z	2020-06-17T21:02:29.881Z	1.4.2	2024-03-18T06:43:01.000Z	fMRI	mri|pet	mri_functional|mri_structural|pet_dynamic	27	0	1	626	769	52547866461	352	0	0	0	0		0	0	1	1	0	0	0	0	1	1	1	1	1	0	1	0	2	1	1	1	0.0	81.81818181818181	80.0	0	0	0	0	0
ds002905	simpcomp_rawdata	True	2020-06-20T11:13:10.037Z	2020-07-21T12:54:38.893Z	1.0.1	2020-07-21T13:21:43.000Z	fMRI	mri	mri_functional|mri_structural	18	0	2	207	210	112350609195	108	90	2	2	2	1.0	1	1	1	1	0	0	0	0	1	1	1	1	0	0	1	0	3	1	1	1	77.77777777777777	72.72727272727273	70.0	2	2	0	2	0
ds002908	Human MEG recordings during sequential conflict task	True	2020-06-22T13:05:54.700Z	2020-09-07T08:38:13.245Z	1.0.0	2020-08-04T19:03:33.000Z	MEG	meg		13	6	1	536	539	62573961661	0	0	0	0	0		0	0	0	0	0	0	0	0	1	1	1	1	1	1	1	0	1	1	1	1	0.0	63.63636363636363	60.0	0	0	0	0	0
ds002936	Neuroharmony sample exanple	True	2020-06-25T12:43:10.315Z	2020-07-28T06:49:57.040Z	1.0.0	2020-08-20T20:36:38.000Z	other/structural	mri	mri_structural	3	1	0	8	77	75361077	3	0	0	0	0		0	0	1	1	0	0	0	0	1	1	1	0	1	0	1	0	2	0	0	0	0.0	72.72727272727273	70.0	0	0	0	0	0
ds002938	Task-Dependent Effort-Induced Connectivity	True	2020-06-25T14:26:09.976Z	2020-06-26T15:23:07.857Z	1.0.1	2022-05-29T11:32:44.000Z	fMRI	mri	mri_functional|mri_structural	30	0	4	486	491	6556500202	180	60	0	2	0	0.0	1	0	1	0	1	1	0	0	1	1	1	0	1	0	1	2	2	1	1	1	33.333333333333336	63.63636363636363	60.0	0	0	0	0	0
ds002940	Head-to-Ball Impacts in Collegiate Soccer Players	True	2020-06-25T20:53:08.602Z	2020-06-26T18:16:55.751Z	1.0.1	2020-06-26T18:15:43.000Z	fMRI	mri	mri_structural|mri_functional	24	2	1	197	200	6152744617	96	0	0	0	0		0	0	1	1	0	0	0	0	1	1	1	1	1	0	1	0	2	1	1	1	0.0	81.81818181818181	80.0	0	0	0	0	0
ds002979	narrative listening	True	2020-06-29T04:21:43.514Z	2022-12-13T10:14:52.798Z	1.0.0	2020-06-29T04:45:46.000Z	fMRI	t1w|bold|fieldmap		1	0	1	17	20	909115897	7	0	0	0	0		0	0	0	1	0	0	0	0	1	1	1	1	1	0	1	0	4	1	1	1	0.0	63.63636363636363	60.0	0	0	0	0	0
ds002982	_test_julien	True	2020-06-29T21:53:02.642Z	2020-06-29T21:53:50.021Z	1.0.0	2020-06-29T21:53:22.000Z	other/structural	mri	mri_structural	1	0	0	5	13	6994514	2	0	0	0	0		0	0	1	1	0	0	0	0	1	1	1	0	0	0	1	0	1	0	0	0	0.0	63.63636363636363	60.0	0	0	0	0	0
ds002989	Delay Discounting Bidding	True	2020-06-30T14:34:01.482Z	2022-09-18T02:09:30.505Z	1.0.0	2020-06-30T18:06:14.000Z	fMRI	t1w|bold|events		40	0	1	363	366	6050275829	198	159	1	1	1	1.0	1	1	0	0	0	0	0	0	1	1	1	0	0	0	1	0	2	1	1	1	77.77777777777777	45.45454545454545	40.0	1	1	0	1	0
ds002994	fribblesFMRI_object-value-construction	True	2020-07-03T14:53:41.972Z	2020-07-17T19:15:48.788Z	1.0.3	2022-07-07T15:14:24.000Z	fMRI	mri	mri_functional|mri_structural	56	0	2	2507	2510	177427959348	1024	428	0	2	0	0.0	1	0	1	0	0	0	0	0	1	1	1	1	1	0	1	0	2	1	1	1	33.333333333333336	63.63636363636363	60.0	0	0	0	0	0
ds002995	Taste Quality Representation in the Human Brain	True	2020-07-03T16:32:42.806Z	2020-07-07T16:33:41.680Z	1.0.1	2020-07-08T16:43:23.000Z	fMRI	mri	mri_functional|mri_structural	18	2	1	441	637	56673992286	240	384	1	1	1	1.0	1	1	1	1	0	0	0	0	1	1	1	0	0	0	1	0	1	1	1	1	77.77777777777777	63.63636363636363	60.0	1	1	0	1	0
ds003004	Imagined Emotion Study	True	2020-07-09T23:36:39.393Z	2020-07-10T00:05:52.731Z	1.1.1	2022-08-23T17:00:33.000Z	EEG	eeg		34	0	1	277	280	38704523466	68	34	34	1	1	1.0	1	1	1	1	0	0	1	0	1	1	1	0	1	0	1	0	2	1	1	1	77.77777777777777	72.72727272727273	70.0	34	34	0	34	0
ds003007	Two sessions of resting state with closed eyes for patients with depression in treatment course (NFB, CBT or No treatment groups)	True	2020-07-10T14:33:18.965Z	2020-07-10T18:12:07.420Z	1.0.1	2021-08-03T05:38:38.000Z	fMRI	mri	mri_functional|mri_structural	29	2	1	107	110	1925950020	101	0	0	0	0		0	0	1	1	0	0	0	0	1	1	1	1	1	0	1	0	0	1	1	1	0.0	81.81818181818181	80.0	0	0	0	0	0
ds003011	Social Processes Initiative in Neurobiology of the Schizophrenia(s) Traveling Human Phantoms	True	2020-07-10T23:34:58.913Z	2021-03-15T19:44:32.464Z	1.2.3	2021-08-25T23:37:44.000Z	fMRI	mri	mri_diffusion|mri_structural|mri_functional	4	10	1	282	285	4120196367	108	0	0	0	0		0	0	1	1	0	0	0	0	1	1	1	1	1	0	1	0	1	1	1	1	0.0	81.81818181818181	80.0	0	0	0	0	0
ds003012	action-in-auctions	True	2020-07-12T18:52:11.727Z	2020-07-15T22:10:58.196Z	1.0.4	2021-01-18T18:38:29.000Z	fMRI	mri	mri_functional|mri_structural	29	0	1	151	37543	69802893899	37328	58	0	1	0	0.0	1	0	1	0	0	0	0	0	1	1	1	0	1	0	1	2	4	1	1	1	33.333333333333336	63.63636363636363	60.0	0	0	0	0	0
ds003017	An fMRI dataset in response to "The Grand Budapest Hotel", a socially-rich, naturalistic movie	True	2020-07-13T17:13:39.187Z	2020-07-15T16:48:18.893Z	1.0.3	2020-11-11T17:53:10.000Z	fMRI	mri	mri_functional|mri_structural	25	0	2	581	588	27964617375	225	125	0	1	0	0.0	1	0	1	1	0	0	0	0	1	1	1	1	1	0	1	0	0	1	1	1	33.333333333333336	81.81818181818181	80.0	0	0	0	0	0
ds003020	An fMRI dataset during a passive natural language listening task	True	2020-07-13T18:03:38.051Z	2021-11-08T18:02:09.859Z	3.1.1	2026-03-14T18:59:03.000Z	fMRI	mri	mri_functional|mri_structural	9	16	88	976	3889	278635324425	684	5	0	5	0	0.0	1	0	1	0	0	0	0	0	1	1	1	0	1	0	1	0	8721	1	1	1	33.333333333333336	63.63636363636363	60.0	0	0	0	0	0
ds003027	plp_nf1_dMRI_fMRI	True	2020-07-21T23:39:59.536Z	2020-08-12T23:33:22.247Z	1.2.0	2021-01-29T15:55:31.000Z	fMRI	mri	mri_functional|mri_structural|mri_diffusion	23	13	1	1970	1975	65980736113	966	0	0	0	0		0	0	0	0	0	0	0	0	1	1	1	1	0	0	1	0	3	1	1	1	0.0	45.45454545454545	40.0	0	0	0	0	0
ds003029	Epilepsy-iEEG-Multicenter-Dataset	True	2020-07-26T19:33:04.172Z	2020-12-02T21:03:31.511Z	1.0.7	2023-11-28T15:39:44.000Z	iEEG	ieeg		35	1	1	679	684	11083783737	318	106	0	1	0	0.0	1	0	1	1	1	1	1	0	1	1	1	1	0	1	1	0	1	1	1	1	33.333333333333336	90.9090909090909	90.0	0	0	0	0	0
ds003037	SUDMEX_TMS	True	2020-07-29T00:12:17.114Z	2020-07-29T14:10:54.665Z	2.1.0	2023-10-31T20:01:52.000Z	fMRI	mri	mri_diffusion|mri_structural|mri_functional	53	7	1	1221	1837	16703248200	765	0	0	0	0		0	0	1	1	0	0	0	0	1	1	1	1	1	0	1	0	1	1	1	1	0.0	81.81818181818181	80.0	0	0	0	0	0
ds003039	free walking study	True	2020-07-29T09:46:15.788Z	2022-05-06T12:42:43.959Z	1.0.2	2025-04-08T22:21:56.000Z	EEG	eeg		19	0	1	157	160	8401128959	38	19	19	1	1	1.0	1	1	1	1	0	0	1	0	1	1	1	0	1	0	1	38	878	1	1	1	77.77777777777777	72.72727272727273	70.0	19	19	0	19	0
ds003043	Dichoptic Magno/Parvo	True	2020-07-31T01:19:10.667Z	2020-09-22T15:11:06.382Z	1.0.0	2020-07-31T03:34:00.000Z	fMRI	mri	mri_functional|mri_structural	3	4	4	186	81	8321128905	27	20	0	4	0	0.0	1	0	1	0	0	0	0	0	1	1	1	1	0	0	1	0	2	1	1	1	33.333333333333336	63.63636363636363	60.0	0	0	0	0	0
ds003047	DTI data from 'Fiber architecture in the ventromedial striatum and its relation with the bed nucleus of the stria terminalis'	True	2020-08-03T07:28:43.053Z	2020-08-07T18:05:25.823Z	1.0.0	2020-08-03T08:41:30.000Z	other/structural	mri	mri_diffusion|mri_structural	11	2	0	69	72	1614662822	29	0	0	0	0		0	0	1	0	0	0	0	0	1	1	1	0	0	0	1	0	2	0	0	0	0.0	54.54545454545455	50.0	0	0	0	0	0
ds003052	Ex vivo MRI atlas of the human medial temporal lobe: characterizing neurodegeneration due to tau pathology	True	2020-08-03T18:43:34.704Z	2020-11-30T21:16:53.498Z	2.0.1	2023-09-18T01:07:31.000Z	other/structural	mri	mri_structural	25	0	0	28	705	75642729402	647	0	0	0	0		0	0	0	0	0	0	0	0	1	1	1	0	0	0	1	0	2	0	0	0	0.0	45.45454545454545	40.0	0	0	0	0	0
ds003059	Neural correlates of the LSD experience revealed by multimodal neuroimaging	True	2020-08-07T02:56:10.653Z	2020-08-07T14:20:11.503Z	1.0.0	2020-08-07T08:05:11.000Z	fMRI	mri	mri_functional|mri_structural	15	2	1	138	250	15370642190	180	0	0	0	0		0	0	0	0	0	0	0	0	1	1	1	0	0	0	1	1	2	1	1	1	0.0	54.54545454545455	50.0	0	0	0	0	0
ds003061	EEG data from an auditory oddball task	True	2020-08-08T07:05:52.572Z	2020-08-19T00:37:07.771Z	1.1.2	2022-08-26T00:28:24.000Z	EEG	eeg		13	0	1	282	286	2421807156	39	39	40	1	1	1.0	1	1	1	1	0	0	1	0	1	1	1	0	1	0	1	0	2	1	1	1	88.88888888888889	72.72727272727273	70.0	40	40	0	40	0
ds003076	Brain Correlates of Deductive Reasoning in Adults	True	2020-08-14T12:28:45.692Z	2020-08-14T16:25:26.738Z	1.0.1	2021-03-21T00:06:39.000Z	fMRI	mri	mri_functional|mri_structural	17	0	2	232	235	6063430160	84	67	2	2	2	1.0	1	1	1	1	0	0	0	0	1	1	1	1	1	0	1	0	2	1	1	1	77.77777777777777	72.72727272727273	70.0	2	2	0	2	0
ds003078	PROBE iEEG	True	2020-08-16T19:12:06.282Z	2020-08-17T06:46:03.390Z	1.0.0	2020-08-17T04:11:36.000Z	iEEG	ieeg|mri	mri_structural	6	0	0	159	162	11761361507	156	0	0	0	0		0	0	0	0	0	0	0	0	1	1	1	1	0	1	1	0	1	0	1	0	0.0	63.63636363636363	60.0	0	0	0	0	0
ds003082	Auditory Cortex Mapping Dataset	True	2020-08-17T10:13:10.611Z	2020-11-30T21:41:33.175Z	1.0.1	2021-11-17T20:54:33.000Z	MEG	meg|mri	mri_structural	1	1	2	62	83	16639217806	2	1	1	0	0		1	1	1	1	1	0	1	0	1	1	1	1	0	0	1	0	0	1	1	1	66.66666666666667	72.72727272727273	70.0	1	1	0	1	0
ds003083	Brain Correlates of Math Processing in Adults	True	2020-08-17T12:33:05.054Z	2020-08-18T19:22:13.820Z	1.0.1	2021-03-23T13:21:44.000Z	fMRI	mri	mri_functional|mri_structural	26	0	4	646	653	14949426106	208	182	4	4	4	1.0	1	1	1	1	0	0	0	0	1	1	1	1	1	0	1	0	3	1	1	1	77.77777777777777	81.81818181818181	80.0	4	4	0	4	0
ds003085	Temporal Dynamics of Emotional Music	True	2020-08-18T20:45:30.342Z	2020-08-19T13:43:43.915Z	1.0.0	2020-08-19T01:23:00.000Z	fMRI	mri	mri_functional|mri_structural	39	0	4	864	867	18460702625	429	0	0	0	0		0	0	0	0	0	0	0	0	1	1	1	1	1	0	1	0	3	1	1	1	0.0	54.54545454545455	50.0	0	0	0	0	0
ds003089	Somatosensory phase-encoded bilateral full-body light touch stimulation	True	2020-08-23T18:39:37.228Z	2020-08-24T06:49:22.222Z	1.0.1	2020-08-25T06:02:35.000Z	fMRI	mri	mri_functional|mri_structural	20	0	2	123	126	2822118563	60	0	0	0	0		0	0	0	0	0	0	0	0	1	1	1	1	1	0	1	0	1	1	1	1	0.0	63.63636363636363	60.0	0	0	0	0	0
ds003090	fetal-fMRI	True	2020-08-24T12:30:16.040Z	2020-08-25T16:52:59.069Z	1.0.0	2020-08-24T12:38:32.000Z	fMRI	mri	mri_functional	159	2	1	185	379	215361175	372	0	0	0	0		0	0	0	0	0	0	0	0	1	1	1	1	0	0	1	0	2	1	1	1	0.0	54.54545454545455	50.0	0	0	0	0	0
ds003094	Analogical reasoning sequential design fMRI	True	2020-08-25T15:32:12.794Z	2021-04-17T20:01:55.162Z	1.0.0	2021-04-17T01:46:59.000Z	fMRI	mri	mri_functional|mri_structural	16	0	1	420	423	37884200043	144	128	0	1	0	0.0	1	0	0	0	0	0	0	0	1	1	1	0	0	0	1	0	4	1	1	1	33.333333333333336	45.45454545454545	40.0	0	0	0	0	0
ds003095	Polarization Dataset	True	2020-08-26T16:00:04.923Z	2020-09-30T05:19:46.845Z	1.0.0	2020-08-26T17:41:49.000Z	fMRI	mri	mri_functional|mri_structural	38	0	4	502	505	17646902956	190	152	0	4	0	0.0	1	0	1	0	0	0	0	0	1	1	1	0	0	0	1	0	4	1	1	1	33.333333333333336	54.54545454545455	50.0	0	0	0	0	0
ds003096	Valuation of peers' safe choices is associated with substance-naivete in adolescents'	True	2020-08-27T21:57:31.947Z	2020-09-21T01:06:47.020Z	1.0.2	2020-09-21T20:40:48.000Z	fMRI	mri	mri_structural|mri_functional	31	0	1	65	68	4942217360	62	0	0	0	0		0	0	0	0	0	0	0	0	1	1	1	0	0	0	1	0	3	1	1	1	0.0	36.36363636363637	30.0	0	0	0	0	0
ds003097	AOMIC-ID1000	True	2020-08-28T14:35:13.110Z	2020-12-03T07:50:33.471Z	1.2.1	2021-02-04T19:36:03.000Z	fMRI	mri	mri_diffusion|mri_functional|mri_structural	928	0	1	14355	0	0	0	0	0	0	0		0	0	0	0	0	0	0	0	1	1	1	0	1	0	1	0	1	1	1	1	0.0	45.45454545454545	40.0	0	0	0	0	0
ds003098	ABCD protocol for BCBP	True	2020-08-29T10:01:09.280Z	2020-08-29T10:20:12.761Z	1.0.0	2020-08-29T10:01:44.000Z	other/structural	mri	mri_structural	1	0	0	4	7	17250071	1	0	0	0	0		0	0	0	0	0	0	0	0	1	1	1	0	0	0	1	0	2	0	0	0	0.0	45.45454545454545	40.0	0	0	0	0	0
ds003103	Consensus-seeking and conflict-resolving: an fMRI study on college couples’ shopping interaction	True	2020-08-31T04:42:09.698Z	2020-08-31T12:28:16.505Z	1.0.1	2020-09-01T01:56:36.000Z	fMRI	mri	mri_functional|mri_structural	30	0	1	441	445	5106025991	156	126	0	1	0	0.0	1	0	0	0	0	0	0	0	1	1	1	1	1	0	1	0	3	1	1	1	33.333333333333336	63.63636363636363	60.0	0	0	0	0	0
ds003104	MNE-somato-data-bids (anonymized)	True	2020-08-31T07:20:15.139Z	2020-08-31T07:30:43.340Z	1.0.1	2026-03-13T18:15:18.000Z	MEG	meg|mri	mri_structural	1	0	1	13	605	761225980	7	1	0	1	0	0.0	1	0	1	1	1	0	1	0	1	1	1	0	1	0	1	0	48	1	1	1	33.333333333333336	81.81818181818181	80.0	0	0	0	0	0
ds003114	How ovarian hormones influence the behaviroal activation and inhibition system through the dopamine pathway	True	2020-09-02T02:46:53.630Z	2020-09-02T05:01:09.506Z	1.0.1	2020-09-02T05:03:25.000Z	fMRI	mri	mri_functional|mri_structural	49	0	1	152	155	2402680909	98	0	0	0	0		0	0	1	1	0	0	0	0	1	1	1	1	1	0	1	0	1	1	1	1	0.0	81.81818181818181	80.0	0	0	0	0	0
ds003126	Reading-related functional activity in children with isolated spelling deficits and dyslexia	True	2020-09-07T07:04:57.455Z	2020-09-10T12:33:41.141Z	1.3.1	2022-11-28T15:59:35.000Z	fMRI	mri	mri_functional|mri_structural	58	2	1	644	647	4121773756	232	174	0	1	0	0.0	1	0	1	1	0	0	0	0	1	1	1	1	1	0	1	0	1	1	1	1	33.333333333333336	81.81818181818181	80.0	0	0	0	0	0
ds003136	Postnatal Affective MRI Dataset	True	2020-09-12T17:02:35.009Z	2020-09-15T14:58:23.121Z	1.0.0	2020-09-12T17:04:12.000Z	fMRI	mri	mri_functional|mri_structural	25	2	2	486	490	3102785732	175	100	2	2	2	1.0	1	1	1	0	0	0	0	0	1	1	1	1	0	0	1	3	3	1	1	1	55.55555555555556	63.63636363636363	60.0	2	2	0	2	0
ds003138	Tidying Up White Matter: Neuroplastic Transformations in Sensorimotor Tracts following Slackline Skill Acquisition	True	2020-09-14T11:21:13.698Z	2023-11-06T10:38:11.974Z	1.0.1	2023-11-06T10:40:03.000Z	other/structural	mri	mri_diffusion|mri_structural	53	3	0	3185	3199	12680754796	1113	0	0	0	0		0	0	1	1	0	0	0	0	1	1	1	1	1	1	1	0	1	0	0	0	0.0	90.9090909090909	90.0	0	0	0	0	0
ds003145	BOLD Verb Generation	True	2020-09-14T15:31:42.087Z	2020-09-15T09:55:29.973Z	1.0.2	2020-09-18T07:27:49.000Z	fMRI	t1w|bold|sbref|fieldmap		147	0	1	1768	1781	31417981801	890	1	0	1	0	0.0	1	0	0	0	0	0	0	0	1	1	1	1	1	1	1	2	1	1	1	1	33.333333333333336	81.81818181818181	80.0	0	0	0	0	0
ds003146	vocal task	True	2020-09-15T01:32:01.322Z	2020-09-15T14:46:57.902Z	1.0.2	2023-04-12T23:32:15.000Z	fMRI	mri	mri_functional|mri_structural	33	0	1	171	174	5674632949	66	33	0	1	0	0.0	1	0	1	1	0	0	0	0	1	1	1	1	1	0	1	0	1	1	1	1	33.333333333333336	81.81818181818181	80.0	0	0	0	0	0
ds003148	Neuroimaging evidence for network sampling theory of human intelligence	True	2020-09-15T09:43:01.659Z	2020-09-16T14:37:01.677Z	1.0.1	2020-09-16T17:17:36.000Z	fMRI	mri	mri_functional|mri_structural	60	0	12	2283	2288	24167404928	780	720	0	12	0	0.0	1	0	0	0	0	0	0	0	1	1	1	0	0	0	1	1	2	1	1	1	22.22222222222222	54.54545454545455	50.0	0	0	0	0	0
ds003151	Stress-associated brain activation across the hormonal contraceptive cycle	True	2020-09-16T04:31:44.812Z	2020-09-16T14:48:53.673Z	2.0.1	2021-04-06T00:43:36.000Z	fMRI	mri	mri_functional|mri_perfusion|mri_structural	20	2	1	403	406	3548996067	160	80	0	1	0	0.0	1	0	0	0	0	0	0	0	1	1	1	1	1	0	1	0	4	1	1	1	33.333333333333336	63.63636363636363	60.0	0	0	0	0	0
ds003170	changepoint fmri	True	2020-09-23T15:32:25.428Z	2020-10-16T14:51:41.188Z	2.0.0	2020-10-16T14:58:28.000Z	fMRI	mri	mri_functional|mri_structural	16	0	1	109	113	35796387596	90	0	0	0	0		0	0	0	0	0	0	0	0	1	1	1	1	1	0	1	0	2	1	1	1	0.0	63.63636363636363	60.0	0	0	0	0	0
ds003171	Modeling an auditory stimulated brain under altered states of consciousness using the generalized ising model	True	2020-09-23T18:17:53.151Z	2020-09-23T18:21:10.684Z	2.0.1	2021-10-26T01:07:44.000Z	fMRI	mri	mri_functional|mri_diffusion|mri_structural	17	0	9	531	534	4830971510	170	136	0	9	0	0.0	1	0	1	0	1	0	0	0	1	1	1	1	1	0	1	0	1	1	1	1	33.333333333333336	72.72727272727273	70.0	0	0	0	0	0
ds003176	Neurophysiological indicators of internal attention: An fMRI–eye-tracking coregistration study	True	2020-09-24T06:35:09.890Z	2020-09-30T08:40:40.774Z	2.0.1	2022-07-19T16:51:23.000Z	fMRI	mri	mri_functional|mri_structural	34	1	1	516	659	26407771652	238	34	0	1	0	0.0	1	0	1	1	0	0	0	0	1	1	1	1	1	0	1	0	1	1	1	1	33.333333333333336	81.81818181818181	80.0	0	0	0	0	0
ds003190	Assesment of the visual stimuli properties in P300 paradigm	True	2020-09-25T22:01:52.624Z	2020-10-01T05:10:17.248Z	1.0.1	2020-10-06T01:17:50.000Z	EEG	channels|eeg|events		19	3	1	1685	2367	1361816701	1152	382	0	2	0	0.0	1	0	1	0	1	0	1	0	1	1	1	0	0	0	1	0	2	1	1	1	33.333333333333336	54.54545454545455	50.0	0	0	0	0	0
ds003192	EuskalIBUR	True	2020-09-27T17:24:04.279Z	2020-12-09T19:49:12.977Z	1.0.1	2020-12-14T22:16:39.000Z	fMRI	mri	mri_functional|mri_structural	7	10	1	1880	1885	80163096521	868	0	0	0	0		0	0	1	0	0	0	0	0	1	1	1	1	1	0	1	0	3	1	1	1	0.0	72.72727272727273	70.0	0	0	0	0	0
ds003194	Neuroepo multisession	True	2020-09-28T10:00:15.531Z	2020-10-13T00:44:11.419Z	1.0.4	2022-09-20T05:00:13.000Z	EEG	eeg		15	2	2	149	152	198333909	29	29	0	2	0	0.0	1	0	1	0	1	0	1	0	1	1	1	1	0	0	1	0	1	1	1	1	33.333333333333336	63.63636363636363	60.0	0	0	0	0	0
ds003195	Placebo Neuroepo multisession	True	2020-09-28T10:18:38.803Z	2020-10-13T00:43:48.208Z	1.0.4	2022-09-20T04:55:52.000Z	EEG	eeg		10	2	2	104	107	126957559	20	20	0	2	0	0.0	1	0	1	0	1	0	1	0	1	1	1	1	0	0	1	0	1	1	1	1	33.333333333333336	63.63636363636363	60.0	0	0	0	0	0
ds003216	Acquisition and processing methods of whole-brain layer-fMRI VASO and BOLD: The Kenshu dataset	True	2020-10-01T10:30:14.974Z	2020-10-01T13:49:39.700Z	3.0.11	2023-10-30T17:10:13.000Z	fMRI	mri	mri_functional|mri_structural	3	13	3	218	3399	588709812273	1537	1	1	1	1	1.0	1	1	1	0	0	0	0	0	1	1	1	1	1	1	1	0	4	1	1	1	55.55555555555556	90.9090909090909	90.0	1	1	0	1	0
ds003233	Think Like an Expert	True	2020-10-01T14:56:41.307Z	2020-10-06T16:30:04.929Z	1.2.1	2021-05-05T14:19:32.000Z	fMRI	mri	mri_functional|mri_structural	25	6	27	1379	1385	29128655488	687	0	0	0	0		0	0	1	1	0	0	0	0	1	1	1	0	0	0	1	0	2	1	1	1	0.0	63.63636363636363	60.0	0	0	0	0	0
ds003242	MRI data of 40 adult participants in response to a cue induced craving task following food fasting, social isolation and baseline (within-subject design)	True	2020-10-05T13:59:12.479Z	2020-10-07T04:26:19.733Z	1.0.0	2020-10-06T23:57:32.000Z	fMRI	mri	mri_functional|mri_structural	96	0	4	3088	3439	28828296669	1182	620	2	2	2	1.0	1	1	1	0	1	0	0	0	1	1	1	1	1	0	1	1	2	1	1	1	77.77777777777777	72.72727272727273	70.0	2	2	0	2	0
ds003325	In vivo T1w MRI of a TDP-43 knock-in mouse model of ALS-FTD	True	2020-10-14T13:20:07.651Z	2020-10-14T13:23:15.880Z	1.0.0	2020-10-14T13:21:24.000Z	other/structural	mri	mri_structural	33	0	0	69	72	62362651	33	0	0	0	0		0	0	0	0	0	0	0	0	1	1	1	1	0	0	1	0	0	0	0	0	0.0	54.54545454545455	50.0	0	0	0	0	0
ds003338	Behavioral, physiological, and neural signatures of surprise during naturalistic sports viewing	True	2020-10-18T18:49:21.740Z	2020-10-31T19:39:24.401Z	1.1.0	2021-07-11T00:50:14.000Z	fMRI	mri	mri_functional|mri_structural	20	1	3	501	541	52887265757	176	122	0	2	0	0.0	1	0	1	0	1	0	0	0	1	1	1	1	1	0	1	1	3	1	1	1	33.333333333333336	72.72727272727273	70.0	0	0	0	0	0
ds003340	Tasting Pictures: Viewing Images of Foods Evokes Taste-Quality-Specific Activity in Gustatory Insular Cortex	True	2020-10-19T16:20:29.433Z	2020-10-25T00:51:54.363Z	1.0.4	2023-03-13T17:27:40.000Z	fMRI	mri	mri_functional|mri_structural	20	1	2	342	379	66162064821	195	136	2	2	2	1.0	1	1	1	1	0	0	0	0	1	1	1	0	0	0	1	0	3	1	1	1	77.77777777777777	63.63636363636363	60.0	2	2	0	2	0
ds003342	Hand-selective visual regions represent how to grasp 3D tools for use: brain decoding during real actions	True	2020-10-21T14:56:04.544Z	2020-10-21T18:17:56.268Z	1.0.0	2020-10-21T18:19:44.000Z	fMRI	mri	mri_functional|mri_structural	19	2	2	676	953	7807906880	236	202	4	2	2	1.0	1	1	1	0	0	0	0	0	1	1	1	1	1	1	1	1	1	1	1	1	66.66666666666667	90.9090909090909	90.0	4	4	0	4	0
ds003343	Disentangling the percepts of illusory movement and sensory stimulation during tendon vibration in the EEG	True	2020-10-25T01:44:08.277Z	2020-11-12T07:14:08.158Z	2.0.1	2021-05-05T13:15:08.000Z	EEG	eeg		20	1	1	320	327	695729309	59	59	59	1	1	1.0	1	1	1	1	1	0	1	0	1	1	1	1	1	0	1	0	0	1	1	1	77.77777777777777	81.81818181818181	80.0	59	59	0	59	0
ds003345	PenaltyKik.02	True	2020-10-27T12:15:48.895Z	2020-10-27T18:58:35.313Z	1.0.2	2021-06-09T18:56:43.000Z	fMRI	mri	mri_functional|mri_structural	75	0	1	822	825	16431305862	298	223	0	1	0	0.0	1	0	0	0	0	0	0	0	1	1	1	1	1	0	1	0	4	1	1	1	33.333333333333336	63.63636363636363	60.0	0	0	0	0	0
ds003346	SUDMEX_CONN: The Mexican dataset of cocaine use disorder patients.	True	2020-10-29T02:20:18.112Z	2020-10-29T03:41:24.816Z	1.1.3	2026-04-17T21:16:03.000Z	fMRI	mri	mri_diffusion|mri_structural|mri_functional	144	0	1	1682	1688	14147765324	703	0	0	0	0		0	0	1	1	0	0	0	0	1	1	1	1	1	0	1	0	7739	1	1	1	0.0	81.81818181818181	80.0	0	0	0	0	0
ds003352		True	2020-11-03T20:36:34.212Z	2020-11-03T21:07:28.523Z	1.0.0	2020-11-04T00:43:56.000Z	MEG	meg		18	2	1	629	632	230092820530	138	138	0	1	0	0.0	1	0	1	1	1	0	1	0	1	1	1	0	1	0	1	0	0	1	1	1	33.333333333333336	72.72727272727273	70.0	0	0	0	0	0
ds003354	EmpaToM with PPI-R, TAS, and EQ	True	2020-11-05T08:41:50.922Z	2022-07-25T07:03:27.363Z	1.0.1	2022-07-25T07:02:13.000Z	fMRI	mri	mri_functional|mri_structural	10	0	1	92	5372	108240492531	1527	10	0	1	0	0.0	1	0	1	1	0	0	0	0	1	1	1	0	0	0	1	0	3	1	1	1	33.333333333333336	63.63636363636363	60.0	0	0	0	0	0
ds003357	The influence of heart rate variability biofeedback on cardiac regulation and functional brain connectivity	True	2020-11-06T15:27:50.745Z	2020-11-06T20:21:43.755Z	1.0.0	2020-11-06T16:56:36.000Z	fMRI	mri	mri_functional|mri_structural	32	2	1	390	393	57448633633	128	0	0	0	0		0	0	1	1	0	0	0	0	1	1	1	1	1	0	1	0	1	1	1	1	0.0	81.81818181818181	80.0	0	0	0	0	0
ds003358	Brain Dynamics During Flow Experiences	True	2020-11-06T22:02:41.891Z	2021-10-19T07:13:00.088Z	1.0.0	2020-11-06T23:31:13.000Z	fMRI	t1w|bold|events		35	0	1	564	567	23860149847	140	105	105	1	1	1.0	1	1	1	1	1	1	0	0	1	1	1	1	1	0	1	0	1	1	1	1	77.77777777777777	81.81818181818181	80.0	105	105	0	105	0
ds003367	Ascending arousal network connectivity during recovery from traumatic coma	True	2020-11-10T13:32:55.302Z	2020-11-10T13:37:36.905Z	1.0.0	2020-11-10T13:35:49.000Z	other/structural	mri	mri_diffusion	40	3	0	202	205	1169933597	50	0	0	0	0		0	0	0	0	0	0	0	0	1	1	1	0	1	0	1	0	1	0	0	0	0.0	54.54545454545455	50.0	0	0	0	0	0
ds003374	Dataset of neurons and intracranial EEG from human amygdala during aversive dynamic visual stimulation	True	2020-11-11T18:36:10.735Z	2020-11-11T18:39:48.830Z	1.1.1	2020-11-26T12:36:45.000Z	iEEG	ieeg		9	1	1	104	123	311479640	36	9	9	1	1	1.0	1	1	1	1	0	0	1	0	1	1	1	1	1	1	1	1	0	1	1	1	77.77777777777777	100.0	100.0	9	9	0	9	0
ds003380	Corticothalamic communication under analgesia, sedation and gradual ischemia: a multimodal model of controlled gradual cerebral ischemia in pig	True	2020-11-13T05:11:59.469Z	2020-11-13T05:20:09.869Z	1.0.0	2020-11-13T05:13:05.000Z	EEG	eeg		1	0	0	5	43	1535202704	1	0	0	0	0		0	0	1	1	0	0	0	1	1	1	1	0	1	0	1	0	0	0	1	0	0.0	72.72727272727273	70.0	0	0	0	0	0
ds003381	Estimation of in-scanner head pose changes during structural MRI using a convolutional neural network trained on eye tracker video	True	2020-11-13T20:37:07.875Z	2020-11-13T22:19:32.455Z	1.0.1	2022-05-24T00:00:55.000Z	fMRI	mri	mri_structural|mri_functional	21	1	1	208	211	8295369401	102	0	0	0	0		0	0	1	0	0	0	0	0	1	1	1	0	0	0	1	1	3	1	1	1	0.0	63.63636363636363	60.0	0	0	0	0	0
ds003382	Monash vis-fPET-fMRI	True	2020-11-16T06:24:51.640Z	2020-11-16T22:18:10.093Z	1.5.0	2021-12-10T18:20:54.000Z	fMRI	mri|pet	mri_functional|pet_static|mri_structural|pet_dynamic	10	0	5	382	871	41737710507	299	70	0	3	0	0.0	1	0	1	1	1	1	0	0	1	1	1	1	1	0	1	0	3	1	1	1	33.333333333333336	81.81818181818181	80.0	0	0	0	0	0
ds003392	NeuroSpin hMT+ Localizer DATA (MEG & aMRI)	True	2020-11-20T19:39:16.349Z	2020-11-20T20:41:26.949Z	1.0.4	2021-05-18T15:31:01.000Z	MEG	meg|mri	mri_structural	11	0	2	159	162	10818491939	44	11	0	1	0	0.0	1	0	1	1	1	0	1	0	1	1	1	1	1	0	1	0	0	1	1	1	22.22222222222222	81.81818181818181	80.0	0	0	0	0	0
ds003397	Monash DaCRA fPET-fMRI	True	2020-11-24T01:04:23.632Z	2021-08-09T00:55:36.490Z	1.2.3	2022-03-06T23:55:26.000Z	fMRI	mri|pet	pet_dynamic|mri_functional|mri_structural	15	0	3	321	763	326377392151	238	15	0	1	0	0.0	1	0	1	1	1	1	0	0	1	1	1	1	1	1	1	0	2	1	1	1	33.333333333333336	90.9090909090909	90.0	0	0	0	0	0
ds003401	ASRT (alternating serial reaction time)	True	2020-11-27T20:07:23.829Z	2022-04-01T13:04:24.021Z	1.0.1	2020-11-30T02:30:45.000Z	fMRI	t1w|bold|events		35	0	2	461	464	7144527033	140	105	0	1	0	0.0	1	0	1	1	1	1	0	0	1	1	1	1	1	0	1	0	2	1	1	1	33.333333333333336	81.81818181818181	80.0	0	0	0	0	0
ds003404	Brain Network Mechanisms of Visual Shape Completion	True	2020-11-30T18:55:38.591Z	2022-05-23T16:07:46.585Z	1.0.8	2025-08-20T22:57:55.000Z	fMRI	mri	mri_functional|mri_structural	20	0	2	737	746	18269172895	359	20	0	1	0	0.0	1	0	1	1	0	0	0	0	1	1	1	0	0	0	1	0	10740	1	1	1	33.333333333333336	63.63636363636363	60.0	0	0	0	0	0
ds003416	MASiVar: Multisite, Multiscanner, and Multisubject Acquisitions for Studying Variability in Diffusion Weighted Magnetic Resonance Imaging	True	2020-12-03T07:58:11.749Z	2020-12-03T17:16:38.178Z	2.0.2	2021-07-21T18:33:22.000Z	other/structural	mri	mri_diffusion|mri_structural	97	12	0	4483	9023	126812566757	2434	0	0	0	0		0	0	1	1	0	0	0	0	1	1	1	1	1	1	1	0	1	0	0	0	0.0	100.0	100.0	0	0	0	0	0
ds003417	3D Mapping of Neurofibrillary Tangle Burden in the Human Medial Temporal Lobe	True	2020-12-03T21:11:25.425Z	2020-12-04T03:06:41.685Z	1.0.1	2021-01-20T18:38:01.000Z	other/structural	mri	mri_structural	18	2	0	75	273	7716289642	192	0	0	0	0		0	0	0	0	0	0	0	0	1	1	1	1	1	1	1	0	2	0	0	0	0.0	81.81818181818181	80.0	0	0	0	0	0
ds003420	HD-EEGtask(Dataset 1)	True	2020-12-04T13:06:19.829Z	2020-12-08T22:53:32.262Z	1.0.2	2020-12-13T17:40:52.000Z	EEG	eeg		23	2	0	875	975	97113790792	276	92	92	0	0		1	1	1	1	1	0	1	0	1	1	1	0	1	0	1	0	2	1	1	1	66.66666666666667	72.72727272727273	70.0	92	92	0	92	0
ds003421	HD-EEGtask(Dataset 2)	True	2020-12-04T20:05:14.288Z	2020-12-08T23:04:00.251Z	1.0.2	2020-12-13T17:41:58.000Z	EEG	eeg		20	4	1	938	1031	82433275716	240	60	60	1	1	1.0	1	1	1	1	1	0	1	0	1	1	1	0	1	0	1	0	2	1	1	1	77.77777777777777	72.72727272727273	70.0	60	60	0	60	0
ds003424	Identification of an Amygdala-Thalamic Circuit That Acts as a Central Gain Mechanism in Taste Perception	True	2020-12-11T11:00:57.856Z	2020-12-15T11:46:13.214Z	1.0.1	2026-03-30T14:02:48.000Z	fMRI	mri	mri_functional|mri_diffusion|mri_structural	28	0	2	846	848	53259085341	309	110	0	1	0	0.0	1	0	1	0	0	0	0	0	1	1	1	1	0	0	1	0	4934	1	1	1	33.333333333333336	63.63636363636363	60.0	0	0	0	0	0
ds003425	Mental imagery can generate and regulate acquired differential fear conditioned reactivity	True	2020-12-12T06:13:55.405Z	2022-01-07T15:01:50.235Z	1.0.3	2026-03-24T19:34:46.000Z	fMRI	mri	mri_functional|mri_structural	13	2	6	1341	1344	6544549490	342	282	0	4	0	0.0	1	0	1	1	0	0	0	0	1	1	1	1	0	0	1	0	7184	1	1	1	33.333333333333336	72.72727272727273	70.0	0	0	0	0	0
ds003427	Effects of Phase Regression on High-Resolution Functional MRI of the Primary Visual Cortex	True	2020-12-15T14:55:12.155Z	2020-12-15T16:27:04.543Z	1.0.0	2020-12-15T15:25:22.000Z	fMRI	mri	mri_functional|mri_structural	4	0	1	118	210	9420575251	100	1	0	1	0	0.0	1	0	1	0	0	0	0	0	1	1	1	1	0	0	1	0	0	1	1	1	22.22222222222222	63.63636363636363	60.0	0	0	0	0	0
ds003430	Attentionally modulated subjective images reconstructed from brain activity	True	2020-12-16T12:51:01.012Z	2020-12-28T06:18:21.008Z	1.2.0	2022-01-11T04:53:23.000Z	fMRI	mri	mri_functional|mri_structural	7	19	5	1861	1864	112748917581	674	592	0	5	0	0.0	1	0	0	0	0	0	0	0	1	1	1	1	0	0	1	0	1	1	1	1	33.333333333333336	54.54545454545455	50.0	0	0	0	0	0
ds003433	newbi4fmri2020 Localizer	True	2020-12-16T22:26:11.505Z	2020-12-17T00:43:21.007Z	1.0.1	2020-12-17T03:47:08.000Z	fMRI	mri	mri_functional|mri_structural	18	1	1	144	147	7678284533	53	35	0	1	0	0.0	1	0	0	0	0	0	0	0	1	1	1	1	1	1	1	0	1	1	1	1	33.333333333333336	81.81818181818181	80.0	0	0	0	0	0
ds003434	newbi4fmri2020 Main Experiment	True	2020-12-16T23:59:32.311Z	2020-12-17T00:43:14.364Z	1.0.1	2020-12-17T03:46:53.000Z	fMRI	mri	mri_functional|mri_structural	18	1	1	375	378	20024021783	130	112	0	1	0	0.0	1	0	0	0	0	0	0	0	1	1	1	1	1	1	1	0	1	1	1	1	33.333333333333336	81.81818181818181	80.0	0	0	0	0	0
ds003436	Agreeableness personality trait and social information encoding	True	2020-12-17T13:58:44.901Z	2021-03-04T12:54:56.494Z	1.0.0	2020-12-17T14:05:33.000Z	fMRI	mri	mri_functional|mri_structural	55	0	1	996	1001	6032782498	385	220	1	1	1	1.0	1	1	1	1	0	0	0	0	1	1	1	0	1	0	1	1	1	1	1	1	77.77777777777777	72.72727272727273	70.0	1	1	0	1	0
ds003437	Protecting the Aging Brain - Diet-Study	True	2020-12-17T16:23:37.349Z	2021-01-02T06:59:33.515Z	1.0.3	2025-10-24T21:59:17.000Z	fMRI	mri	mri_functional|mri_structural	12	3	3	472	909	184564824781	288	0	0	0	0		0	0	1	0	0	0	0	0	1	1	1	0	1	0	1	0	12676	1	1	1	0.0	72.72727272727273	70.0	0	0	0	0	0
ds003438	newbi4fmri2020 Variant1 Suboptimal Block Designs	True	2020-12-18T00:47:44.727Z	2020-12-18T00:57:49.758Z	1.0.0	2020-12-18T00:48:31.000Z	fMRI	mri	mri_functional|mri_structural	1	1	1	25	28	1403059498	8	7	0	1	0	0.0	1	0	0	0	0	0	0	0	1	1	1	1	1	1	1	0	1	1	1	1	33.333333333333336	81.81818181818181	80.0	0	0	0	0	0
ds003439	newbi4fmri2020 Variant2 Suboptimal Slow Event Related	True	2020-12-18T00:55:47.580Z	2020-12-18T00:58:09.016Z	1.0.0	2020-12-18T00:56:43.000Z	fMRI	mri	mri_functional|mri_structural	1	1	1	25	28	1462645525	8	7	0	1	0	0.0	1	0	0	0	0	0	0	0	1	1	1	1	1	1	1	0	0	1	1	1	33.333333333333336	81.81818181818181	80.0	0	0	0	0	0
ds003440	newbi4fmri2020 Variant3 Caffeine	True	2020-12-18T01:01:50.225Z	2020-12-18T01:08:13.545Z	1.0.0	2020-12-18T01:02:24.000Z	fMRI	mri	mri_functional|mri_structural	1	1	1	16	19	855103521	5	4	0	2	0	0.0	1	0	0	0	0	0	0	0	1	1	1	1	1	1	1	0	0	1	1	1	33.333333333333336	81.81818181818181	80.0	0	0	0	0	0
ds003441	newbi4fmri2020 Variant4 Motion	True	2020-12-18T01:07:32.443Z	2020-12-18T01:08:56.648Z	1.0.0	2020-12-18T01:08:40.000Z	fMRI	mri	mri_functional|mri_structural	2	1	1	45	48	2716823994	15	13	0	6	0	0.0	1	0	0	0	0	0	0	0	1	1	1	1	1	1	1	0	1	1	1	1	33.333333333333336	81.81818181818181	80.0	0	0	0	0	0
ds003442	newbi4fmri2020 Variant5 Suboptimal Event Related	True	2020-12-18T01:15:10.067Z	2020-12-18T01:20:52.146Z	1.0.0	2020-12-18T01:16:05.000Z	fMRI	mri	mri_functional|mri_structural	1	1	1	28	31	1447948114	9	8	0	1	0	0.0	1	0	0	0	0	0	0	0	1	1	1	1	1	1	1	0	0	1	1	1	33.333333333333336	81.81818181818181	80.0	0	0	0	0	0
ds003443	newbi4fmri2020 Variant6 Adaptation	True	2020-12-18T01:20:19.246Z	2020-12-18T01:21:04.376Z	1.0.0	2020-12-18T01:21:01.000Z	fMRI	mri	mri_functional|mri_structural	1	1	1	25	28	1523810125	8	7	0	2	0	0.0	1	0	0	0	0	0	0	0	1	1	1	1	1	1	1	0	0	1	1	1	33.333333333333336	81.81818181818181	80.0	0	0	0	0	0
ds003444	newbi4fmri2020 Variant7 Prosopagnosia	True	2020-12-18T01:24:25.943Z	2020-12-18T01:42:43.431Z	1.0.0	2020-12-18T01:25:16.000Z	fMRI	mri	mri_functional|mri_structural	1	1	1	31	34	1645175116	10	9	0	2	0	0.0	1	0	0	0	0	0	0	0	1	1	1	1	1	1	1	0	1	1	1	1	33.333333333333336	81.81818181818181	80.0	0	0	0	0	0
ds003445	newbi4fmri2020 Variant8 Resting State	True	2020-12-18T01:29:22.253Z	2020-12-18T01:42:51.389Z	1.0.0	2020-12-18T01:30:13.000Z	fMRI	mri	mri_functional|mri_structural	1	1	1	18	21	1912134225	7	2	0	1	0	0.0	1	0	0	0	0	0	0	0	1	1	1	1	1	1	1	0	1	1	1	1	33.333333333333336	81.81818181818181	80.0	0	0	0	0	0
ds003446	newbi4fmri2020 Variant9 7T	True	2020-12-18T01:42:29.687Z	2020-12-18T01:43:55.855Z	1.0.0	2020-12-18T01:43:15.000Z	fMRI	mri	mri_functional|mri_structural	1	1	1	13	16	1423905549	4	3	0	3	0	0.0	1	0	0	0	0	0	0	0	1	1	1	1	1	1	1	0	0	1	1	1	33.333333333333336	81.81818181818181	80.0	0	0	0	0	0
ds003452	DMCC13benchmark	True	2020-12-22T20:05:56.845Z	2020-12-23T18:05:10.839Z	1.0.1	2021-01-04T19:28:52.000Z	fMRI	mri	mri_functional|mri_structural	13	3	5	1294	6731	219255388997	1909	104	0	4	0	0.0	1	0	1	0	0	0	0	0	1	1	1	1	1	0	1	0	4	1	1	1	33.333333333333336	72.72727272727273	70.0	0	0	0	0	0
ds003453	Protecting the Aging Brain, Bolus-Study	True	2020-12-23T14:48:07.971Z	2021-01-02T17:47:00.917Z	1.0.5	2025-10-25T03:28:39.000Z	fMRI	mri	mri_functional|mri_structural	39	2	1	1082	1447	201947992876	770	0	0	0	0		0	0	1	0	0	0	0	0	1	1	1	0	1	0	1	0	30963	1	1	1	0.0	72.72727272727273	70.0	0	0	0	0	0
ds003454	Individual Differences in Fluid Reasoning and RAPM-like Problem Solving	True	2020-12-30T08:46:59.819Z	2020-12-30T08:53:14.588Z	1.0.1	2021-01-29T08:36:11.000Z	fMRI	mri	mri_functional|mri_structural	24	0	1	103	107	4305719335	72	24	1	1	1	1.0	1	1	1	1	0	0	0	0	1	1	1	1	0	0	1	0	4	1	1	1	77.77777777777777	63.63636363636363	60.0	1	1	0	1	0
ds003455	Protecting the Aging Brain, Case-Study	True	2021-01-02T06:51:24.237Z	2021-01-02T16:19:02.985Z	1.0.2	2021-06-04T05:45:52.000Z	fMRI	mri	mri_functional|mri_structural	1	2	3	40	98	23731267399	25	0	0	0	0		0	0	0	0	0	0	0	0	1	1	1	0	1	0	1	0	1	1	1	1	0.0	63.63636363636363	60.0	0	0	0	0	0
ds003458	EEG: Three armed bandit gambling task	True	2021-01-04T22:31:04.426Z	2021-01-04T22:45:12.739Z	1.1.0	2021-01-04T22:45:44.000Z	EEG	eeg		23	0	1	201	212	5065250769	46	23	23	1	1	1.0	1	1	1	1	0	0	1	0	1	1	1	0	1	0	1	0	2	1	1	1	66.66666666666667	72.72727272727273	70.0	23	23	0	23	0
ds003459	Component processes of word reading in adults and children	True	2021-01-05T14:03:49.244Z	2021-01-05T15:24:37.702Z	1.0.2	2021-08-09T14:48:58.000Z	fMRI	mri	mri_functional|mri_structural	34	0	4	527	530	6345266608	279	216	8	8	8	1.0	1	1	1	1	0	0	0	0	1	1	1	1	1	0	1	0	2	1	1	1	77.77777777777777	81.81818181818181	80.0	8	8	0	8	0
ds003463	In vivo multi-parametric manganese-enhanced MRI for detecting senile plaques in rodent models of Alzheimer’s disease	True	2021-01-07T09:23:56.350Z	2021-01-07T14:25:33.770Z	1.0.2	2022-10-25T14:16:18.000Z	other/structural	mri	mri_structural	22	2	0	227	921	4472414478	457	0	0	0	0		0	0	0	0	0	0	0	0	1	1	1	1	0	0	1	0	1	0	0	0	0.0	54.54545454545455	50.0	0	0	0	0	0
ds003464	Mouse_opto_INS	True	2021-01-08T16:14:08.767Z	2021-01-13T15:21:21.045Z	1.0.1	2021-07-27T07:59:35.000Z	fMRI	mri	mri_functional|mri_structural	18	3	2	167	189	2951631486	90	19	0	2	0	0.0	1	0	1	0	0	0	0	0	1	1	1	1	0	0	1	0	2	1	1	1	33.333333333333336	63.63636363636363	60.0	0	0	0	0	0
ds003465	DMCC55B	True	2021-01-08T16:49:48.790Z	2021-01-28T15:47:21.700Z	1.0.7	2025-01-21T16:52:48.000Z	fMRI	mri	mri_functional|mri_structural	55	3	4	3377	9886	489918421011	4106	440	4	4	4	1.0	1	1	1	1	0	0	0	0	1	1	1	1	1	1	1	0	26541	1	1	1	77.77777777777777	90.9090909090909	90.0	4	4	0	4	0
ds003466	Haptic three-dimensional curved surface exploration fMRI dataset	True	2021-01-11T15:41:43.779Z	2021-01-19T14:21:44.545Z	1.1.1	2021-01-19T14:20:59.000Z	fMRI	mri	mri_functional|mri_structural	21	1	4	413	416	8645690795	204	0	0	0	0		0	0	1	1	0	0	0	0	1	1	1	0	1	0	1	0	3	1	1	1	0.0	72.72727272727273	70.0	0	0	0	0	0
ds003468	IQSEC2_sMRI_fMRI	True	2021-01-13T10:00:16.616Z	2021-02-14T13:15:26.943Z	1.1.0	2023-03-07T15:12:13.000Z	fMRI	mri	mri_functional|mri_structural	26	9	1	1762	1765	56493956645	879	0	0	0	0		0	0	1	0	0	0	0	0	1	1	1	1	0	0	1	0	3	1	1	1	0.0	63.63636363636363	60.0	0	0	0	0	0
ds003469	Speech disfluencies: Neurophysiological aspect in normal population	True	2021-01-13T19:18:48.562Z	2021-02-17T16:41:04.025Z	1.0.0	2021-02-16T23:57:40.000Z	fMRI	mri	mri_functional|mri_structural	81	0	1	571	576	5897620079	324	0	0	0	0		0	0	1	0	0	0	0	0	1	1	1	1	1	0	1	0	2	1	1	1	0.0	72.72727272727273	70.0	0	0	0	0	0
ds003470	Target processing in overt serial visual search involves the dorsal attention network: A fixation-based event-related fMRI study.	True	2021-01-14T10:08:24.304Z	2021-01-14T12:37:04.333Z	2.0.0	2021-11-09T19:11:20.000Z	fMRI	mri	mri_functional|mri_structural	20	1	1	524	527	28038885795	140	120	120	1	1	1.0	1	1	1	0	0	0	0	0	1	1	1	1	1	0	1	0	2	1	1	1	77.77777777777777	72.72727272727273	70.0	120	120	0	120	0
ds003474	EEG: Probabilistic Selection and Depression	True	2021-01-15T19:36:31.668Z	2021-02-05T21:40:47.816Z	1.1.0	2021-01-15T20:45:24.000Z	EEG	eeg		122	0	1	1014	1033	17867805931	245	122	122	1	1	1.0	1	1	1	1	0	0	1	0	1	1	1	0	1	0	1	0	3	1	1	1	66.66666666666667	72.72727272727273	70.0	122	122	0	122	0
ds003478	EEG: Depression rest	True	2021-01-18T18:31:12.382Z	2021-01-18T19:50:00.547Z	1.1.0	2021-01-18T19:50:26.000Z	EEG	eeg		122	0	1	1959	1965	11430531276	486	243	243	1	1	1.0	1	1	1	1	0	0	1	0	1	1	1	0	1	0	1	0	3	1	1	1	66.66666666666667	72.72727272727273	70.0	243	243	0	243	0
ds003481	Pragmatic Language	True	2021-01-20T21:10:03.727Z	2021-01-21T23:21:11.562Z	1.0.4	2026-04-07T15:01:01.000Z	fMRI	mri	mri_functional|mri_structural	145	0	7	1905	4121	24504463916	717	468	0	6	0	0.0	1	0	0	0	0	0	0	0	1	1	1	1	0	0	1	0	13622	1	1	1	33.333333333333336	54.54545454545455	50.0	0	0	0	0	0
ds003483	Logical reasoning study	True	2021-01-21T21:01:58.596Z	2021-01-24T10:37:19.242Z	1.0.2	2021-01-24T10:47:46.000Z	MEG	meg		21	1	2	209	330	73334178965	81	41	0	2	0	0.0	1	0	1	0	1	0	1	0	1	1	1	0	0	0	1	0	2	1	1	1	33.333333333333336	45.45454545454545	40.0	0	0	0	0	0
ds003484	Foraging in competitive and hazardous environments	True	2021-01-22T19:55:22.557Z	2021-02-04T01:44:28.431Z	1.0.0	2025-04-09T00:02:28.000Z	fMRI	mri	mri_structural	20	0	0	22	15861	544552093764	14044	343	0	1	0	0.0	1	0	0	0	0	0	0	0	1	1	1	0	0	0	1	20	523	1	1	1	22.22222222222222	54.54545454545455	50.0	0	0	0	0	0
ds003487	Differential contributions of ventral striatum subregions in the motivational and hedonic components of the affective response to reward	True	2021-01-26T09:52:31.249Z	2021-05-02T13:37:46.641Z	2.0.0	2021-05-02T13:37:19.000Z	fMRI	mri	mri_functional|mri_structural	24	2	2	465	468	11465241403	168	120	4	4	4	1.0	1	1	1	1	0	0	0	0	1	1	1	1	0	0	1	1	3	1	1	1	77.77777777777777	72.72727272727273	70.0	4	4	0	4	0
ds003490	EEG: 3-Stim Auditory Oddball and Rest in Parkinson's	True	2021-01-27T17:56:02.909Z	2021-01-27T18:22:50.703Z	1.1.0	2021-01-27T18:23:22.000Z	EEG	eeg		50	2	1	607	632	6276775594	153	75	75	1	1	1.0	1	1	1	1	0	0	1	0	1	1	1	0	1	0	1	0	2	1	1	1	66.66666666666667	72.72727272727273	70.0	75	75	0	75	0
ds003495	dStreamUpgrade	True	2021-01-29T13:39:49.533Z	2021-02-01T14:52:25.473Z	1.0.0	2021-01-30T21:00:06.000Z	fMRI	mri	mri_functional|mri_diffusion|mri_structural	24	2	2	616	12512	72390887394	1260	45	1	1	1	1.0	1	1	1	0	0	0	0	0	1	1	1	0	0	0	1	0	2	1	1	1	77.77777777777777	54.54545454545455	50.0	1	1	0	1	0
ds003498	interictal iEEG during slow-wave sleep with HFO markings	True	2021-02-01T13:44:55.139Z	2021-03-10T15:56:12.138Z	1.1.1	2023-09-26T00:54:04.000Z	iEEG	ieeg		20	1	0	2335	2369	48040295187	1158	385	0	0	0		1	0	1	1	1	0	1	0	1	1	1	0	0	0	1	0	0	1	1	1	22.22222222222222	72.72727272727273	70.0	0	0	0	0	0
ds003499	Developmental change in prefrontal cortex recruitment supports the emergence of value-guided memory	True	2021-02-01T16:14:13.831Z	2021-08-23T12:13:20.709Z	1.0.1	2021-08-23T12:13:52.000Z	fMRI	mri	mri_functional|mri_structural	90	0	8	12710	12713	146255527469	6341	8	8	8	8	1.0	1	1	1	0	0	0	0	0	1	1	1	0	1	0	1	0	2	1	1	1	77.77777777777777	63.63636363636363	60.0	8	8	0	8	0
ds003500	Response inhibition and selective attention in adults and children with and without ADHD	True	2021-02-02T18:03:43.438Z	2021-02-25T14:18:45.648Z	1.2.0	2021-04-20T00:54:28.000Z	fMRI	mri	mri_functional|mri_structural	38	0	6	608	623	5730497064	288	223	6	6	6	1.0	1	1	1	1	0	0	0	0	1	1	1	1	1	0	1	0	2	1	1	1	77.77777777777777	81.81818181818181	80.0	6	6	0	6	0
ds003505	VEPCON: Source imaging of high-density visual evoked potentials with multi-scale brain parcellations and connectomes	True	2021-02-04T08:01:40.859Z	2021-03-11T07:46:16.874Z	1.1.2	2022-11-02T12:46:33.000Z	EEG	eeg|mri	mri_diffusion|mri_structural	20	0	2	310	10135	62461073431	1497	37	37	2	2	1.0	1	1	1	1	0	0	1	0	1	1	1	1	1	1	1	0	1	1	1	1	77.77777777777777	90.9090909090909	90.0	37	37	0	37	0
ds003506	EEG: Reinforcement Learning in Parkinson's	True	2021-02-05T19:08:26.786Z	2021-02-05T20:07:58.271Z	1.1.0	2021-02-05T20:08:19.000Z	EEG	eeg		56	2	1	724	827	17400039956	253	84	84	1	1	1.0	1	1	1	1	0	0	1	0	1	1	1	0	1	0	1	0	1	1	1	1	66.66666666666667	72.72727272727273	70.0	84	84	0	84	0
ds003507	fMRI: Audiovisual Valence Congruence	True	2021-02-06T21:35:58.706Z	2021-02-06T22:50:24.836Z	1.0.1	2021-02-07T08:46:22.000Z	fMRI	mri	mri_functional|mri_structural	21	0	1	320	323	15428779467	126	63	0	1	0	0.0	1	0	1	1	0	0	0	0	1	1	1	0	1	0	1	0	0	1	1	1	33.333333333333336	72.72727272727273	70.0	0	0	0	0	0
ds003508	Language Learning Aptitude dataset	True	2021-02-08T12:13:39.220Z	2021-02-09T06:12:13.215Z	1.0.0	2021-02-08T14:52:24.000Z	other/structural	mri	mri_diffusion|mri_structural	57	0	0	673	788	4366329965	279	0	0	0	0		0	0	1	1	0	0	0	0	1	1	1	1	1	0	1	1	0	0	0	0	0.0	81.81818181818181	80.0	0	0	0	0	0
ds003509	EEG: Simon Conflict in Parkinson's	True	2021-02-08T20:45:46.355Z	2021-02-08T22:26:43.530Z	1.1.0	2021-02-08T22:27:00.000Z	EEG	eeg		56	2	1	1080	1807	23988721787	856	84	84	1	1	1.0	1	1	1	1	0	0	1	0	1	1	1	0	1	0	1	0	1	1	1	1	66.66666666666667	72.72727272727273	70.0	84	84	0	84	0
ds003511	Evidence supporting a time-limited hippocampal role in retrieving autobiographical memories	True	2021-02-10T02:01:11.400Z	2021-03-07T20:49:48.775Z	1.1.2	2023-09-14T17:03:03.000Z	fMRI	mri	mri_functional|mri_structural	40	1	1	1238	1418	33399480905	1100	297	1	1	1	1.0	1	1	1	1	0	0	0	0	1	1	1	0	0	0	1	0	1	1	1	1	77.77777777777777	63.63636363636363	60.0	1	1	0	1	0
ds003516	EEG: Attended Speaker Paradigm (Own Name in Ignored Stream)	True	2021-02-12T15:37:08.676Z	2021-02-12T17:59:37.192Z	1.1.3	2022-10-04T08:24:18.000Z	EEG	eeg		25	0	1	219	285	14060346926	127	25	25	1	1	1.0	1	1	1	1	0	0	1	0	1	1	1	0	1	0	1	0	1	1	1	1	66.66666666666667	72.72727272727273	70.0	25	25	0	25	0
ds003517	EEG: Continuous gameplay of an 8-bit style video game	True	2021-02-15T16:30:23.774Z	2021-02-15T18:10:24.958Z	1.1.0	2021-02-15T18:10:41.000Z	EEG	eeg		17	0	1	389	436	6952992363	68	34	34	1	1	1.0	1	1	1	1	0	0	1	0	1	1	1	0	1	0	1	0	1	1	1	1	66.66666666666667	72.72727272727273	70.0	34	34	0	34	0
ds003518	EEG: Simon Conflict w/ Reinforcement + Cabergoline Challenge	True	2021-02-15T21:02:23.532Z	2021-02-16T18:03:02.728Z	1.1.0	2021-02-16T18:03:18.000Z	EEG	eeg		110	2	1	1265	1279	42423490158	280	137	137	1	1	1.0	1	1	1	1	0	0	1	0	1	1	1	0	1	0	1	0	1	1	1	1	66.66666666666667	72.72727272727273	70.0	137	137	0	137	0
ds003519	EEG: Visual Working Memory + Cabergoline Challenge	True	2021-02-17T16:28:46.002Z	2021-02-17T17:12:37.889Z	1.1.0	2021-02-17T17:12:53.000Z	EEG	eeg		27	2	1	439	451	9623156726	113	54	54	1	1	1.0	1	1	1	1	0	0	1	0	1	1	1	0	1	0	1	0	1	1	1	1	66.66666666666667	72.72727272727273	70.0	54	54	0	54	0
ds003520	Rat_rest_STZ	True	2021-02-18T09:58:32.160Z	2021-02-24T08:05:33.091Z	1.0.2	2021-04-08T13:59:37.000Z	fMRI	mri	mri_functional	17	4	1	217	543	5191184763	268	0	0	0	0		0	0	0	0	0	0	0	0	1	1	1	0	1	0	1	0	2	1	1	1	0.0	54.54545454545455	50.0	0	0	0	0	0
ds003521	FridayNightLights_Study2	True	2021-02-19T06:06:24.299Z	2021-02-19T13:38:42.591Z	2.2.0	2023-08-05T12:37:12.000Z	fMRI	mri	mri_functional|mri_structural	35	0	1	216	1831	218021700505	663	35	0	1	0	0.0	1	0	1	0	1	0	0	0	1	1	1	1	0	0	1	0	3	1	1	1	33.333333333333336	63.63636363636363	60.0	0	0	0	0	0
ds003522	EEG: Three-Stim Auditory Oddball and Rest in Acute and Chronic TBI	True	2021-02-19T20:52:38.011Z	2021-02-19T22:38:34.577Z	1.1.0	2021-02-19T22:38:51.000Z	EEG	eeg		96	3	1	1631	1670	27225423968	405	200	200	1	1	1.0	1	1	1	1	0	0	1	0	1	1	1	0	1	0	1	0	1	1	1	1	66.66666666666667	72.72727272727273	70.0	200	200	0	200	0
ds003523	EEG: Visual Working Memory in Acute TBI	True	2021-02-22T17:53:30.940Z	2021-02-22T20:47:30.836Z	1.1.0	2021-02-22T20:47:47.000Z	EEG	eeg		91	3	1	1802	2056	40304852334	671	221	221	1	1	1.0	1	1	1	1	0	0	1	0	1	1	1	0	1	0	1	0	2	1	1	1	66.66666666666667	72.72727272727273	70.0	221	221	0	221	0
ds003524	FridayNightLights_Study1	True	2021-02-23T06:06:33.823Z	2021-02-23T17:24:49.070Z	1.0.0	2021-02-23T06:57:05.000Z	fMRI	mri	mri_functional|mri_structural	13	0	1	82	85	9418918270	39	26	0	1	0	0.0	1	0	1	0	0	0	0	0	1	1	1	1	0	0	1	0	4	1	1	1	33.333333333333336	63.63636363636363	60.0	0	0	0	0	0
ds003540	Which multiband factor should you choose for your resting-state fMRI study? The Emory Multiband Dataset	True	2021-02-23T19:34:34.948Z	2021-02-24T02:42:47.184Z	1.0.1	2021-03-20T19:22:39.000Z	fMRI	mri	mri_functional|mri_structural	32	0	1	627	630	98823177118	604	0	0	0	0		0	0	0	0	0	0	0	0	1	1	1	1	1	1	1	0	1	1	1	1	0.0	81.81818181818181	80.0	0	0	0	0	0
ds003542	Adult language learners	True	2021-02-23T20:08:47.953Z	2021-02-23T21:58:52.597Z	1.0.0	2021-02-23T20:55:46.000Z	fMRI	mri	mri_functional|mri_structural	34	0	4	1336	1344	12657381261	354	312	312	4	4	1.0	1	1	1	1	0	0	0	0	1	1	1	0	1	0	1	0	2	1	1	1	77.77777777777777	81.81818181818181	80.0	312	312	0	312	0
ds003545	Adolescent language learners	True	2021-02-23T23:58:32.144Z	2021-02-24T01:07:39.452Z	1.0.0	2021-02-24T00:50:55.000Z	fMRI	mri	mri_functional|mri_structural	24	2	4	1566	1574	15166873374	413	368	368	4	4	1.0	1	1	1	1	0	0	0	0	1	1	1	0	1	0	1	0	2	1	1	1	77.77777777777777	81.81818181818181	80.0	368	368	0	368	0
ds003548	Emotion Category and Face Perception Task Optimized for Multivariate Pattern Analysis	True	2021-02-25T05:45:33.290Z	2021-02-25T05:56:46.332Z	1.0.1	2021-04-08T05:43:51.000Z	fMRI	mri	mri_functional|mri_structural	16	0	2	268	273	3771506800	128	5	0	1	0	0.0	1	0	1	1	0	0	0	0	1	1	1	1	1	1	1	0	1	1	1	1	33.333333333333336	100.0	100.0	0	0	0	0	0
ds003550	Visser, Scholte, Beemsterboer, & Kindt (2013) Nature Neuroscience	True	2021-03-01T11:10:47.028Z	2021-07-19T11:32:12.437Z	1.0.2	2023-10-14T12:40:24.000Z	fMRI	mri	mri_functional|mri_structural	38	0	2	313	316	9536361639	114	76	2	2	2	1.0	1	1	1	1	0	0	0	0	1	1	1	1	1	1	1	0	1	1	1	1	66.66666666666667	100.0	100.0	2	2	0	2	0
ds003553	Visser, Scholte & Kindt (2011) Journal of Neuroscience	True	2021-03-02T08:53:16.838Z	2021-07-19T11:31:58.041Z	1.0.2	2023-10-14T12:35:25.000Z	fMRI	mri	mri_functional|mri_structural	19	0	1	102	105	4012354597	38	19	1	1	1	1.0	1	1	1	1	0	0	0	0	1	1	1	1	1	1	1	0	2	1	1	1	66.66666666666667	100.0	100.0	1	1	0	1	0
ds003554	Visser et al. 2015 Psychoneuroendocrinology	True	2021-03-02T14:11:19.788Z	2021-07-19T11:30:46.738Z	1.0.3	2023-10-14T13:18:36.000Z	fMRI	mri	mri_functional|mri_structural	41	0	2	337	340	9436533462	123	82	2	2	2	1.0	1	1	1	1	0	0	0	0	1	1	1	1	1	1	1	0	1	1	1	1	66.66666666666667	100.0	100.0	2	2	0	2	0
ds003555	Dataset of EEG recordings of pediatric patients with epilepsy based on the 10-20 system	True	2021-03-05T19:41:18.395Z	2021-03-06T01:41:25.324Z	1.0.1	2021-03-08T20:36:10.000Z	EEG	eeg		30	1	1	96	843	30359240913	257	227	0	1	0	0.0	1	0	1	1	0	0	1	0	1	1	1	1	1	1	1	0	0	1	1	1	22.22222222222222	100.0	100.0	0	0	0	0	0
ds003563	Data from: Comprehensive ultrahigh resolution whole brain in vivo MRI dataset as a human phantom	True	2021-03-10T08:47:32.765Z	2021-03-12T09:55:22.118Z	1.1.0	2022-06-02T12:14:57.000Z	other/structural	mri	mri_structural	1	61	0	336	42612	188117198531	656	0	0	0	0		0	0	0	0	0	0	0	0	1	1	1	1	1	0	1	0	2	0	0	0	0.0	72.72727272727273	70.0	0	0	0	0	0
ds003568	Mood induction in MDD and healthy adolescents	True	2021-03-16T15:16:54.652Z	2021-03-16T21:47:34.874Z	1.0.4	2023-07-19T20:01:43.000Z	MEG	meg|mri	mri_structural	51	0	2	3707	3710	132520001084	136	118	0	2	0	0.0	1	0	1	0	1	0	1	0	1	1	1	1	1	1	1	0	2	1	1	1	33.333333333333336	81.81818181818181	80.0	0	0	0	0	0
ds003569	Transposition confusability during visual word recognition	True	2021-03-18T00:57:38.659Z	2021-03-18T10:50:09.180Z	1.0.0	2021-03-18T01:34:53.000Z	fMRI	mri	mri_functional|mri_structural	25	0	1	82	185	3569487082	75	25	1	1	1	1.0	1	1	1	1	0	0	0	0	1	1	1	1	1	0	1	1	0	1	1	1	77.77777777777777	81.81818181818181	80.0	1	1	0	1	0
ds003570	EEG: Improvisation and Musical Structures	True	2021-03-19T11:06:14.963Z	2021-03-20T08:07:03.740Z	1.0.0	2021-03-19T14:02:19.000Z	EEG	eeg		40	0	1	323	326	38783075236	80	40	40	1	1	1.0	1	1	1	0	0	0	1	0	1	1	1	1	1	1	1	0	1	1	1	1	55.55555555555556	81.81818181818181	80.0	40	40	0	40	0
ds003574	Reward biases spontaneous neural reactivation during sleep	True	2021-03-25T21:11:41.155Z	2021-03-26T13:31:27.593Z	1.0.2	2021-06-07T09:55:55.000Z	EEG	mri|eeg	mri_functional|mri_structural	18	0	4	315	356	19286078528	90	54	56	2	2	1.0	1	1	1	1	0	0	1	0	1	1	1	1	1	0	1	0	1	1	1	1	77.77777777777777	81.81818181818181	80.0	56	56	0	56	0
ds003590	Robust joint registration of multiple stains and MRI for multimodal 3D histology reconstruction: Application to the Allen human brain atlas	True	2021-03-29T18:40:50.052Z	2021-03-30T06:22:38.791Z	1.0.2	2021-08-03T12:49:34.000Z	other/structural	mri	mri_structural	1	1	0	5	14	761713635	6	0	0	0	0		0	0	0	0	0	0	0	0	1	1	1	1	1	0	1	0	0	0	0	0	0.0	72.72727272727273	70.0	0	0	0	0	0
ds003592	Neurocognitive aging data release with behavioral, structural, and multi-echo functional MRI measures	True	2021-03-29T21:57:57.671Z	2022-01-18T19:36:04.317Z	1.0.13	2022-11-14T16:36:17.000Z	fMRI	mri	mri_functional|mri_structural	301	2	1	5643	5646	111159606152	2358	0	0	0	0		0	0	1	1	0	0	0	0	1	1	1	0	0	0	1	0	1	1	1	1	0.0	63.63636363636363	60.0	0	0	0	0	0
ds003599	White matter deficits in cocaine use disorder V1.0	True	2021-04-01T18:40:00.444Z	2021-04-05T16:43:52.273Z	1.0.0	2021-04-01T23:14:51.000Z	other/structural	mri	mri_diffusion	133	0	0	400	403	42593963132	133	0	0	0	0		0	0	0	0	0	0	0	0	1	1	1	0	0	0	1	0	2	0	0	0	0.0	45.45454545454545	40.0	0	0	0	0	0
ds003602	Childhood Sexual Abuse and problem drinking in women: Neurobehavioral mechanisms	True	2021-04-02T21:07:13.112Z	2022-07-27T17:15:46.822Z	1.0.1	2022-07-27T17:16:27.000Z	EEG	eeg		118	0	1	4247	4250	78609742573	1398	699	699	6	6	1.0	1	1	1	1	0	0	1	0	1	1	1	1	1	0	1	0	1	1	1	1	77.77777777777777	81.81818181818181	80.0	699	699	0	699	0
ds003604	A longitudinal neuroimaging dataset on language processing in children ages 5, 7, and 9 years old	True	2021-04-08T18:19:48.983Z	2021-04-16T19:52:38.229Z	1.0.7	2022-11-17T19:45:21.000Z	fMRI	mri	mri_functional|mri_diffusion|mri_structural	322	3	4	16634	26041	766953192059	5800	3851	4	4	4	1.0	1	1	1	1	0	0	0	0	1	1	1	1	1	0	1	0	3	1	1	1	77.77777777777777	81.81818181818181	80.0	4	4	0	4	0
ds003606	Differences in Chemo-signaling Compound-Evoked Brain Activity in Male and Female Young Adults: A Pilot Study in the Role of Sexual Dimorphism in Olfactory Chemo-Signaling	True	2021-04-09T21:50:36.551Z	2021-04-10T14:30:12.542Z	1.0.0	2021-04-09T22:26:18.000Z	fMRI	mri	mri_functional|mri_structural	29	0	1	322	325	31794774553	116	87	0	1	0	0.0	1	0	1	0	0	0	0	0	1	1	1	0	0	0	1	0	1	1	1	1	33.333333333333336	54.54545454545455	50.0	0	0	0	0	0
ds003612	The impact of handedness on the neural correlates during kinesthetic motor imagery: a FMRI study	True	2021-04-13T10:12:33.811Z	2021-04-16T07:40:42.122Z	1.0.5	2025-04-09T10:40:39.000Z	fMRI	mri	mri_functional|mri_structural	51	1	2	614	617	34014436592	253	101	0	2	0	0.0	1	0	1	1	0	0	0	0	1	1	1	1	1	1	1	0	7189	1	1	1	33.333333333333336	90.9090909090909	90.0	0	0	0	0	0
ds003620	Runabout: A mobile EEG study of auditory oddball processing in laboratory and real-world conditions	True	2021-04-15T18:46:27.142Z	2021-04-20T02:21:41.732Z	1.1.1	2021-11-09T19:10:35.000Z	EEG	eeg		44	0	1	370	1887	95807757985	585	73	0	1	0	0.0	1	0	1	1	0	0	1	0	1	1	1	1	1	1	1	0	2	1	1	1	33.333333333333336	90.9090909090909	90.0	0	0	0	0	0
ds003626	Inner Speech	True	2021-04-17T14:09:21.077Z	2021-04-17T19:51:37.839Z	2.1.2	2022-03-14T21:15:32.000Z	EEG	eeg		10	3	0	33	186	26828585779	120	0	0	0	0		0	0	0	0	0	0	0	0	1	1	1	0	1	1	1	0	0	0	1	0	0.0	72.72727272727273	70.0	0	0	0	0	0
ds003633	ForrestGump-MEG	True	2021-04-24T03:09:05.237Z	2021-05-16T07:35:57.034Z	1.0.4	2022-12-29T03:52:29.000Z	MEG	meg|mri	mri_structural	11	1	2	2298	7527	165969891947	617	178	0	1	0	0.0	1	0	1	1	1	0	1	0	1	1	1	1	0	1	1	0	1	1	1	1	22.22222222222222	90.9090909090909	90.0	0	0	0	0	0
ds003638	EEG: Electrophysiological biomarkers of behavioral dimensions from cross-species paradigms	True	2021-04-26T15:21:15.603Z	2021-09-17T19:50:42.884Z	1.0.0	2021-08-25T23:38:04.000Z	EEG	eeg		57	0	1	404	796	17516109722	408	57	57	1	1	1.0	1	1	1	1	0	0	1	0	1	1	1	0	1	0	1	0	0	1	1	1	66.66666666666667	72.72727272727273	70.0	57	57	0	57	0
ds003639	In-scanner head motion and structural covariance networks	True	2021-04-26T16:22:17.738Z	2021-04-30T20:37:33.722Z	1.0.0	2021-04-27T19:33:29.000Z	other/structural	mri	mri_structural	29	25	0	121	124	647460575	58	0	0	0	0		0	0	1	1	0	0	0	0	1	1	1	0	0	0	1	0	0	0	0	0	0.0	72.72727272727273	70.0	0	0	0	0	0
ds003642	CEREBRUM-7T: Fast and Fully-volumetric Brain Segmentation of 7 Tesla MR Volumes	True	2021-04-27T15:16:30.230Z	2021-04-27T16:11:02.327Z	1.1.0	2021-04-27T16:22:50.000Z	other/structural	mri	mri_structural	3	3	0	9	70	351321824	54	0	0	0	0		0	0	0	0	0	0	0	0	1	1	1	1	0	0	1	0	0	0	0	0	0.0	54.54545454545455	50.0	0	0	0	0	0
ds003643	Le Petit Prince: A multilingual fMRI corpus using ecological stimuli	True	2021-04-29T17:21:59.093Z	2021-05-26T06:10:44.536Z	2.0.7	2025-02-12T03:36:01.000Z	fMRI	mri	mri_functional|mri_structural	112	0	3	6211	7313	234196904600	4153	0	0	0	0		0	0	1	1	0	0	0	0	1	1	1	0	0	0	1	0	50000	1	1	1	0.0	63.63636363636363	60.0	0	0	0	0	0
ds003645	Face processing MEEG dataset with HED annotation	True	2021-05-04T08:12:20.862Z	2021-05-20T17:51:13.643Z	2.0.2	2023-04-14T14:27:58.000Z	MEG	eeg|meg|mri	mri_structural	18	0	1	1137	1144	114157579662	350	126	2	2	2	1.0	1	1	1	1	1	0	1	0	1	1	1	1	1	1	1	0	0	1	1	1	88.88888888888889	90.9090909090909	90.0	2	2	0	2	0
ds003646	An isotropic EPI database for rat brain resting-state fMRI	True	2021-05-04T14:07:51.296Z	2021-08-06T05:15:52.723Z	1.0.0	2021-08-06T05:13:59.000Z	fMRI	mri	mri_functional	77	0	1	291	294	16879711892	144	0	0	0	0		0	0	0	0	0	0	0	0	1	1	1	1	0	0	1	0	1	1	1	1	0.0	54.54545454545455	50.0	0	0	0	0	0
ds003647	Deciphering the scopolamine rat model by preclinical functional MRI	True	2021-05-06T16:42:28.298Z	2021-05-07T09:22:32.119Z	1.0.0	2021-05-06T17:31:16.000Z	fMRI	mri	mri_functional|mri_structural	34	4	3	1021	1024	11632772539	507	2	0	2	0	0.0	1	0	1	1	0	0	0	0	1	1	1	0	1	0	1	0	2	1	1	1	22.22222222222222	72.72727272727273	70.0	0	0	0	0	0
ds003653	Cortical myelin measured by the T1w/T2w ratio in individuals with depressive disorders and healthy controls	True	2021-05-12T15:58:29.855Z	2021-07-02T21:38:42.501Z	1.0.0	2021-07-02T19:53:53.000Z	other/structural	mri	mri_structural	87	2	0	885	891	4743707019	352	0	0	0	0		0	0	1	1	1	1	0	0	1	1	1	1	1	1	1	0	0	0	0	0	0.0	90.9090909090909	90.0	0	0	0	0	0
ds003655	VerbalWorkingMemory	True	2021-05-17T18:09:21.487Z	2021-05-20T16:20:52.202Z	1.0.2	2023-05-31T08:24:01.000Z	EEG	eeg		156	0	1	1253	1256	21756907707	312	156	156	1	1	1.0	1	1	1	1	0	0	1	0	1	1	1	0	1	0	1	0	1	1	1	1	66.66666666666667	72.72727272727273	70.0	156	156	0	156	0
ds003659	ScanTrain	True	2021-05-23T18:01:50.257Z	2022-10-13T13:49:39.445Z	2.0.4	2023-03-21T04:05:07.000Z	fMRI	mri	mri_functional|mri_structural	3	27	8	4030	4033	78697797917	967	755	0	6	0	0.0	1	0	1	1	0	0	0	0	1	1	1	1	0	1	1	0	5	1	1	1	33.333333333333336	90.9090909090909	90.0	0	0	0	0	0
ds003661	Sharpening of Hierarchical Visual Feature Representations of Blurred Images	True	2021-05-26T12:33:16.073Z	2021-08-02T10:55:50.058Z	1.0.0	2021-08-02T10:48:20.000Z	fMRI	mri	mri_functional|mri_structural	5	6	3	393	633	43331055166	386	120	0	3	0	0.0	1	0	0	0	0	0	0	0	1	1	1	1	1	0	1	0	1	1	1	1	33.333333333333336	63.63636363636363	60.0	0	0	0	0	0
ds003669	Confidence in Detection and Discrimination	True	2021-05-29T21:35:32.753Z	2021-05-29T22:59:36.854Z	1.0.0	2021-05-29T21:50:50.000Z	fMRI	mri	mri_functional|mri_structural	47	0	1	1092	1095	17784945293	426	236	0	1	0	0.0	1	0	0	0	0	0	0	0	1	1	1	1	1	1	1	0	2	1	1	1	33.333333333333336	72.72727272727273	70.0	0	0	0	0	0
ds003670	Dataset of Concurrent EEG, ECG, and Behavior with Multiple Doses of transcranial Electrical Stimulation - BIDS	True	2021-05-29T22:23:51.732Z	2021-07-10T22:21:41.345Z	1.1.0	2021-06-17T20:13:01.000Z	EEG	eeg		25	6	1	512	889	104721234818	187	62	62	1	1	1.0	1	1	1	1	0	0	1	0	1	1	1	1	1	0	1	0	1	1	1	1	77.77777777777777	81.81818181818181	80.0	62	62	0	62	0
ds003673	Yale Resting State fMRI/Pupillometry: Arousal Study	True	2021-05-31T02:20:59.612Z	2021-08-21T16:00:35.090Z	2.0.1	2022-08-01T17:39:43.000Z	fMRI	mri	mri_functional|mri_structural	27	0	1	165	223	31953077436	81	0	0	0	0		0	0	0	0	0	0	0	0	1	1	1	0	1	1	1	0	0	1	1	1	0.0	63.63636363636363	60.0	0	0	0	0	0
ds003676	diffusion_fMRI	True	2021-05-31T17:58:01.489Z	2025-02-26T07:42:02.670Z	1.0.1	2021-06-29T18:02:46.000Z	fMRI	t1w		22	2	0	89	557	21021847534	275	0	0	0	0		0	0	0	0	0	0	0	0	1	1	1	1	1	1	1	0	0	0	1	0	0.0	72.72727272727273	70.0	0	0	0	0	0
ds003682	Model-based aversive learning in humans is supported by preferential task state reactivation	True	2021-06-05T16:53:45.247Z	2021-06-05T23:01:30.459Z	1.0.0	2021-06-05T22:59:10.000Z	MEG	meg		28	1	1	1347	3018	324310087363	402	336	0	1	0	0.0	1	0	0	0	0	0	1	0	1	1	1	0	0	0	1	0	0	1	1	1	33.333333333333336	54.54545454545455	50.0	0	0	0	0	0
ds003684	Finger sequence planning	True	2021-06-05T18:52:28.894Z	2021-11-04T14:47:18.527Z	1.0.0	2021-06-08T12:56:08.000Z	fMRI	t1map|t1w|bold|events|sbref|fieldmap		22	0	2	1361	1503	39455642064	633	226	1	1	1	1.0	1	1	1	1	0	0	0	0	1	1	1	1	1	0	1	0	1	1	1	1	77.77777777777777	81.81818181818181	80.0	1	1	0	1	0
ds003688	Open multimodal iEEG-fMRI dataset from naturalistic stimulation with a short audiovisual film	True	2021-06-08T21:48:50.694Z	2021-06-13T20:10:30.227Z	1.0.7	2022-06-18T19:31:53.000Z	iEEG	ieeg|mri	mri_structural|mri_functional	63	3	2	1355	1631	16423373184	414	133	0	2	0	0.0	1	0	1	1	1	0	1	0	1	1	1	1	1	1	1	0	3	1	1	1	33.333333333333336	90.9090909090909	90.0	0	0	0	0	0
ds003690	EEG, ECG and pupil data from young and older adults: rest and auditory cued reaction time tasks	True	2021-06-09T12:14:21.638Z	2021-06-10T08:35:24.280Z	1.0.0	2021-06-10T08:30:11.000Z	EEG	eeg		75	0	3	2630	2639	23043491516	375	375	375	3	3	1.0	1	1	1	1	0	0	1	0	1	1	1	1	1	0	1	0	0	1	1	1	77.77777777777777	81.81818181818181	80.0	375	375	0	375	0
ds003691	FeedBES - FeedBack signals from Episodic and Semantic memories.	True	2021-06-10T11:52:18.348Z	2023-03-24T15:01:03.979Z	1.0.0	2021-06-10T12:51:55.000Z	fMRI	t1w|bold|events|fieldmap		29	2	12	1159	2659	126489858033	611	228	0	5	0	0.0	1	0	1	0	1	0	0	0	1	1	1	0	1	0	1	0	2	1	1	1	33.333333333333336	63.63636363636363	60.0	0	0	0	0	0
ds003694	MEGMEM	True	2021-06-12T09:48:35.040Z	2021-07-13T12:17:12.036Z	1.0.0	2021-06-14T06:56:33.000Z	MEG	meg		28	0	1	531	534	234581976396	132	132	0	1	0	0.0	1	0	1	0	0	0	1	0	1	1	1	0	0	0	1	0	2	1	1	1	33.333333333333336	54.54545454545455	50.0	0	0	0	0	0
ds003696	Action-related object pairs - fMRI dataset	True	2021-06-14T06:46:34.270Z	2022-04-13T05:24:33.223Z	1.0.0	2021-06-16T13:38:43.000Z	fMRI	bold|events|t1w		30	2	1	1250	2834	23089439764	738	660	0	2	0	0.0	1	0	1	1	0	0	0	0	1	1	1	1	0	1	1	0	1	1	1	1	33.333333333333336	90.9090909090909	90.0	0	0	0	0	0
ds003701	Concrete Permuted Rule Operations	True	2021-06-15T13:14:26.491Z	2021-06-22T22:35:19.149Z	1.0.1	2021-06-24T01:52:34.000Z	fMRI	mri	mri_functional|mri_structural	96	1	2	5079	5086	449258342372	2112	864	0	2	0	0.0	1	0	1	1	0	0	0	0	1	1	1	1	1	0	1	0	3	1	1	1	33.333333333333336	81.81818181818181	80.0	0	0	0	0	0
ds003702	Social Memory cuing	True	2021-06-15T15:03:49.921Z	2021-06-15T17:10:15.320Z	1.0.2	2024-09-17T17:40:13.000Z	EEG	eeg		47	0	1	240	502	65421861135	190	0	0	0	0		0	0	1	1	0	0	1	0	1	1	1	1	1	0	1	0	0	1	1	1	0.0	81.81818181818181	80.0	0	0	0	0	0
ds003703	Frequency Tagging of Syntactic Structure or Lexical Properties	True	2021-06-18T03:26:19.091Z	2021-06-23T07:43:39.545Z	1.0.0	2021-06-23T07:41:36.000Z	MEG	meg		34	0	2	448	898	208852128628	204	68	1	1	1	1.0	1	1	1	1	1	0	1	0	1	1	1	1	0	0	1	0	0	1	1	1	77.77777777777777	81.81818181818181	80.0	1	1	0	1	0
ds003707	Abrupt hippocampal remapping signals resolution of memory interference.	True	2021-06-22T01:52:12.533Z	2021-06-25T03:10:52.550Z	1.0.0	2021-06-25T03:10:19.000Z	fMRI	mri	mri_functional|mri_structural	36	0	2	1157	1161	86137653425	432	288	0	2	0	0.0	1	0	0	0	0	0	0	0	1	1	1	1	1	0	1	0	1	1	1	1	33.333333333333336	63.63636363636363	60.0	0	0	0	0	0
ds003708	Basis profile curve identification to understand electrical stimulation effects in human brain networks	True	2021-06-23T18:46:01.816Z	2021-06-23T18:53:45.526Z	1.0.4	2023-08-10T13:27:02.000Z	iEEG	ieeg		1	1	1	278	295	3550004120	3	2	2	1	1	1.0	1	1	1	0	0	0	1	0	1	1	1	1	1	0	1	0	0	1	1	1	77.77777777777777	72.72727272727273	70.0	2	2	0	2	0
ds003709	NIMH-CompyPsych MMI	True	2021-06-25T21:42:43.510Z	2021-06-28T16:36:04.551Z	1.0.0	2021-06-28T16:35:32.000Z	fMRI	mri	mri_functional|mri_structural	51	1	1	1011	1016	7092178134	306	51	51	1	1	1.0	1	1	1	1	0	0	0	0	1	1	1	1	1	1	1	0	2	1	1	1	77.77777777777777	100.0	100.0	51	51	0	51	0
ds003710	APPLESEED Example Dataset	True	2021-06-28T19:41:35.853Z	2021-07-12T19:38:41.038Z	1.0.2	2022-10-20T20:01:16.000Z	EEG	eeg		13	4	1	293	298	10934708037	144	48	0	1	0	0.0	1	0	1	1	0	0	1	0	1	1	1	0	0	0	1	0	0	1	1	1	33.333333333333336	72.72727272727273	70.0	0	0	0	0	0
ds003711	The Contributionsof Eye Gaze Fixations and Target-Lure Similarity to Behavioral and fMRI Indices of Pattern Separation and Pattern Completion	True	2021-06-30T21:29:36.696Z	2021-07-02T23:05:41.563Z	1.0.0	2021-07-02T21:10:51.000Z	fMRI	mri	mri_functional|mri_structural	35	0	1	669	672	31413490273	245	175	1	1	0	0.0	1	1	1	0	0	0	0	0	1	1	1	0	0	0	1	0	2	1	1	1	66.66666666666667	45.45454545454545	40.0	1	1	0	1	0
ds003714	Test	True	2021-07-01T12:27:35.395Z	2021-07-01T13:53:37.792Z	1.0.1	2021-07-01T13:54:10.000Z	fMRI	mri	mri_structural|mri_functional	1	0	1	12	15	1211884914	5	0	0	0	0		0	0	0	0	0	0	0	0	1	1	1	1	1	1	1	0	3	1	1	1	0.0	72.72727272727273	70.0	0	0	0	0	0
ds003715	Visual and auditory brain areas share a representational structure that supports emotion perception: fMRI data	True	2021-07-02T17:21:37.649Z	2021-09-16T17:59:04.278Z	1.0.0	2021-07-02T23:32:40.000Z	fMRI	t1w|bold|events		20	3	1	782	785	48463219352	418	360	0	1	0	0.0	1	0	0	0	0	0	0	0	1	1	1	0	1	0	1	0	1	1	1	1	33.333333333333336	54.54545454545455	50.0	0	0	0	0	0
ds003716	Subcortical DMN functional connectivity	True	2021-07-03T01:00:12.797Z	2021-07-13T04:40:42.915Z	1.0.0	2021-07-03T01:10:58.000Z	other/structural	mri	mri_structural	1	0	0	5	10	133830285	2	0	0	0	0		0	0	0	0	0	0	0	0	1	1	1	0	1	0	1	0	0	0	0	0	0.0	54.54545454545455	50.0	0	0	0	0	0
ds003717	Visual and audiovisual speech perception associated with increased functional connectivity between sensory and motor regions	True	2021-07-05T19:13:19.041Z	2021-10-15T18:44:09.145Z	1.1.0	2023-08-15T18:35:37.000Z	fMRI	mri	mri_functional|mri_structural	60	0	6	1324	1327	64411401005	480	360	0	6	0	0.0	1	0	1	0	0	0	0	0	1	1	1	1	1	0	1	0	4	1	1	1	33.333333333333336	72.72727272727273	70.0	0	0	0	0	0
ds003720	Music Genre fMRI Dataset	True	2021-07-11T10:31:02.945Z	2021-08-11T15:52:18.355Z	1.0.1	2023-08-23T09:12:24.000Z	fMRI	mri	mri_functional|mri_structural	5	0	2	283	286	46522552325	95	90	0	2	0	0.0	1	0	0	0	0	0	0	0	1	1	1	1	1	0	1	0	1	1	1	1	33.333333333333336	63.63636363636363	60.0	0	0	0	0	0
ds003721	A naturalistic paradigm to investigate post-encoding neural activation patterns in relation to subsequent voluntary and intrusive recall of distressing events	True	2021-07-12T12:50:21.729Z	2021-08-17T12:47:26.147Z	1.0.1	2022-08-15T09:51:28.000Z	fMRI	mri	mri_functional|mri_structural	35	0	3	396	399	110086847106	140	105	3	3	3	1.0	1	1	1	1	0	0	0	0	1	1	1	1	1	1	1	0	2	1	1	1	77.77777777777777	100.0	100.0	3	3	0	3	0
ds003739	Perturbed beam-walking task	True	2021-07-22T23:11:48.467Z	2021-07-23T00:06:01.472Z	1.0.3	2021-11-26T09:52:40.000Z	EEG	eeg		30	4	1	965	968	11742611592	240	120	120	4	4	1.0	1	1	1	1	0	0	1	0	1	1	1	1	1	1	1	0	0	1	1	1	77.77777777777777	90.9090909090909	90.0	120	120	0	120	0
ds003745	An fMRI Dataset on Social Reward Processing and Decision Making in Younger and Older Adults	True	2021-07-27T03:18:23.298Z	2021-07-27T14:55:56.960Z	2.1.1	2024-01-07T02:41:54.000Z	fMRI	mri	mri_functional|mri_structural	50	0	3	1868	37601	233202523235	4928	889	0	3	0	0.0	1	0	1	1	1	1	0	0	1	1	1	1	1	1	1	0	2	1	1	1	33.333333333333336	90.9090909090909	90.0	0	0	0	0	0
ds003751	Dataset on Emotion with Naturalistic Stimuli (DENS)	True	2021-07-30T10:57:42.874Z	2021-08-08T03:26:55.996Z	1.0.6	2023-07-08T06:40:35.000Z	EEG	eeg		40	0	1	200	203	5057923326	80	40	0	1	0	0.0	1	0	1	1	0	0	0	0	1	1	1	0	1	0	1	0	1	1	1	1	33.333333333333336	81.81818181818181	80.0	0	0	0	0	0
ds003752	LFContrast	True	2021-07-30T13:31:36.219Z	2021-07-30T14:43:34.837Z	1.0.0	2021-07-30T13:54:37.000Z	fMRI	mri	mri_functional|mri_structural	3	4	1	300	303	54450677440	149	0	0	0	0		0	0	0	0	0	0	0	0	1	1	1	0	0	0	1	0	2	1	1	1	0.0	36.36363636363637	30.0	0	0	0	0	0
ds003753	EEG: Probabilistic Learning with Affective Feedback: Exp #2	True	2021-07-30T16:12:01.013Z	2021-09-29T17:02:08.016Z	1.1.0	2021-09-27T21:10:32.000Z	EEG	eeg		25	0	1	589	670	4965253148	126	25	25	1	1	1.0	1	1	1	1	0	0	1	0	1	1	1	1	1	0	1	0	1	1	1	1	66.66666666666667	81.81818181818181	80.0	25	25	0	25	0
ds003758	Dynamic representation of the subjective value of information	True	2021-08-04T01:13:27.850Z	2021-08-17T23:40:05.231Z	1.0.2	2021-08-17T23:42:29.000Z	fMRI	mri	mri_functional|mri_structural	15	0	1	188	300	27854764714	225	60	1	1	1	1.0	1	1	1	0	0	0	0	0	1	1	1	0	1	0	1	0	3	1	1	1	77.77777777777777	63.63636363636363	60.0	1	1	0	1	0
ds003763	Interoception during aging: The heartbeat detection task	True	2021-08-07T13:52:34.949Z	2021-08-12T07:03:53.321Z	1.0.5	2022-03-23T13:49:42.000Z	fMRI	mri	mri_functional|mri_structural	62	0	1	485	490	2743687528	298	62	0	1	0	0.0	1	0	1	0	0	0	0	0	1	1	1	1	1	0	1	0	2	1	1	1	33.333333333333336	72.72727272727273	70.0	0	0	0	0	0
ds003764	Functional magnetic resonance imaging data for the neural dynamics underlying the acquisition of distinct auditory categories	True	2021-08-10T10:49:35.685Z	2021-08-10T13:27:25.575Z	1.0.5	2023-02-15T13:42:20.000Z	fMRI	mri	mri_functional|mri_structural	60	1	1	1145	1274	16108583259	462	396	1	1	1	1.0	1	1	0	0	0	0	0	0	1	1	1	1	0	1	1	0	0	1	1	1	77.77777777777777	72.72727272727273	70.0	1	1	0	1	0
ds003766	A resource for assessing dynamic binary choices in the adult brain using EEG and mouse-tracking	True	2021-08-15T10:03:58.780Z	2021-08-19T13:50:18.712Z	2.0.3	2024-01-20T00:42:55.000Z	EEG	eeg|beh		31	0	4	1028	4658	223631880629	592	124	124	4	4	1.0	1	1	1	1	1	0	1	0	1	1	1	0	1	0	1	279	4682	1	1	1	66.66666666666667	81.81818181818181	80.0	124	124	0	124	0
ds003768	Simultaneous EEG and fMRI signals during sleep from humans	True	2021-08-16T22:59:17.194Z	2021-08-17T16:50:30.020Z	1.0.13	2026-01-06T15:53:55.000Z	EEG	eeg|mri	mri_functional|mri_structural	33	0	2	1346	1719	313228864431	1328	0	0	0	0		0	0	0	0	0	0	0	0	1	1	1	1	1	0	1	0	19094	1	1	1	0.0	63.63636363636363	60.0	0	0	0	0	0
ds003770	Depression Treatment by Medial Prefrontal Real-Time fMRI Neurofeedback	True	2021-08-19T21:53:29.980Z	2021-08-20T07:23:48.195Z	1.2.1	2023-06-30T20:39:06.000Z	fMRI	mri	mri_functional|mri_structural	8	8	1	236	239	14943129671	119	111	0	1	0	0.0	1	0	1	1	0	0	0	0	1	1	1	1	1	0	1	0	1	1	1	1	33.333333333333336	81.81818181818181	80.0	0	0	0	0	0
ds003772	Functionally dissociable influences on learning rate in a dynamic environment	True	2021-08-20T00:35:41.918Z	2021-08-20T14:03:18.868Z	1.0.1	2021-08-20T14:04:15.000Z	fMRI	mri	mri_functional|mri_structural	32	0	1	488	491	6884760950	288	128	1	1	1	1.0	1	1	1	1	0	0	0	0	1	1	1	0	1	0	1	0	0	1	1	1	77.77777777777777	72.72727272727273	70.0	1	1	0	1	0
ds003774	Music Listening- Genre EEG dataset (MUSIN-G)	True	2021-08-23T10:09:25.546Z	2021-08-24T07:53:32.015Z	1.0.2	2022-08-25T13:43:21.000Z	EEG	eeg		20	12	1	1685	1843	24581197001	260	260	260	2	2	1.0	1	1	0	0	0	0	1	0	1	1	1	1	1	0	1	0	1	1	1	1	77.77777777777777	63.63636363636363	60.0	260	260	0	260	0
ds003775	SRM Resting-state EEG	True	2021-08-25T11:43:32.172Z	2021-08-25T12:12:25.685Z	1.2.1	2022-11-23T14:20:16.000Z	EEG	eeg		111	2	1	617	1097	22238409716	307	0	0	0	0		0	0	1	1	1	0	1	0	1	1	1	0	0	0	1	0	0	1	1	1	0.0	72.72727272727273	70.0	0	0	0	0	0
ds003777	Temporal SNR optimization through RF coil combination in fMRI: The more, the better? - DATASET	True	2021-08-27T08:45:45.298Z	2021-09-14T12:42:34.727Z	1.0.1	2021-10-26T08:34:46.000Z	fMRI	mri	mri_functional|mri_structural	4	0	5	59	61	23397496043	23	4	0	1	0	0.0	1	0	1	0	0	0	0	0	1	1	1	0	0	0	1	0	4	1	1	1	33.333333333333336	54.54545454545455	50.0	0	0	0	0	0
ds003778	Adaptive memory distortions are predicted by feature representations in parietal cortex	True	2021-08-27T19:41:11.580Z	2021-08-30T17:32:25.303Z	1.0.0	2021-08-25T23:37:53.000Z	fMRI	mri	mri_functional|mri_structural	32	0	2	1467	1468	103150207741	508	384	0	2	0	0.0	1	0	0	0	0	0	0	0	1	1	1	0	0	0	1	0	2	1	1	1	33.333333333333336	45.45454545454545	40.0	0	0	0	0	0
ds003782	Neural Correlates of Effort-Based Valuation Under Risk	True	2021-08-30T08:07:11.560Z	2021-08-30T12:20:14.225Z	1.0.1	2023-09-14T05:50:02.000Z	fMRI	mri	mri_functional|mri_structural	40	0	3	488	490	104527797558	481	1	0	1	0	0.0	1	0	1	0	0	0	0	0	1	1	1	0	1	0	1	0	5	1	1	1	33.333333333333336	63.63636363636363	60.0	0	0	0	0	0
ds003787	NYU Retinotopy Dataset	True	2021-08-31T17:25:30.084Z	2021-09-28T15:50:32.909Z	1.0.1	2021-09-27T21:10:24.000Z	fMRI	mri	mri_functional|mri_structural	44	2	1	2002	24123	279795402253	1788	640	0	1	0	0.0	1	0	1	1	1	1	0	0	1	1	1	1	1	0	1	0	1	1	1	1	33.333333333333336	81.81818181818181	80.0	0	0	0	0	0
ds003789	Dynamic changes in neural representations underlie the repetition eﬀect on false memory	True	2021-09-02T02:59:04.655Z	2022-07-08T03:38:36.032Z	2.1.0	2025-08-25T06:35:25.000Z	fMRI	mri	mri_functional|mri_structural	32	0	2	1222	1224	13826299033	416	384	0	2	0	0.0	1	0	1	0	0	0	0	0	1	1	1	1	1	0	1	0	16106	1	1	1	33.333333333333336	72.72727272727273	70.0	0	0	0	0	0
ds003791	Sniffing the Human Body-Volatile Hexadecanal Blocks Aggression in Men but Triggers Aggression in Women	True	2021-09-03T19:40:39.879Z	2021-09-05T12:59:04.209Z	1.0.1	2026-03-31T20:21:02.000Z	fMRI	mri	mri_functional|mri_structural	49	0	1	887	889	39572054448	441	0	0	0	0		0	0	1	1	0	0	0	0	1	1	1	1	1	1	1	0	7450	1	1	1	0.0	81.81818181818181	80.0	0	0	0	0	0
ds003798	Caltech Conte Center - A multimodal data resource for exploring social cognition and decision-making.	True	2021-09-08T06:16:29.151Z	2022-01-14T19:46:10.569Z	1.0.5	2021-12-10T18:20:42.000Z	fMRI	mri	mri_functional|mri_structural	117	5	3	4156	12607	326644626831	5253	1272	0	3	0	0.0	1	0	0	0	0	0	0	0	1	1	1	0	0	0	1	0	1	1	1	1	33.333333333333336	36.36363636363637	30.0	0	0	0	0	0
ds003799	A Two-Week Running Intervention Reduces Symptoms Related to Depression and Increases Hippocampal Volume in Young Adults	True	2021-09-08T08:52:17.786Z	2021-09-08T09:04:44.441Z	2.0.0	2021-11-16T09:18:40.000Z	other/structural	mri	mri_structural	48	3	0	295	587	5623817633	144	0	0	0	0		0	0	1	1	0	0	0	0	1	1	1	1	1	1	1	0	0	0	0	0	0.0	90.9090909090909	90.0	0	0	0	0	0
ds003800	Auditory Gamma Entrainment	True	2021-09-12T18:22:56.180Z	2021-09-28T20:17:41.151Z	1.0.0	2021-09-27T21:10:33.000Z	EEG	eeg		13	0	2	118	143	381418074	24	13	13	1	1	1.0	1	1	1	1	0	0	1	0	1	1	1	1	1	1	1	0	0	1	1	1	77.77777777777777	90.9090909090909	90.0	13	13	0	13	0
ds003801	Neural Tracking to go	True	2021-09-13T16:11:11.893Z	2021-11-15T12:45:01.283Z	1.0.0	2021-11-09T19:10:35.000Z	EEG	eeg		20	0	1	165	166	1233075416	40	20	20	1	1	1.0	1	1	1	1	0	0	1	0	1	1	1	0	1	0	1	0	0	1	1	1	77.77777777777777	72.72727272727273	70.0	20	20	0	20	0
ds003805	Multisensory Gamma Entrainment	True	2021-09-15T08:31:45.519Z	2021-09-28T20:20:55.839Z	1.0.0	2021-09-27T21:10:44.000Z	EEG	eeg		1	0	1	10	12	17781311	1	0	0	0	0		0	0	1	1	0	0	1	0	1	1	1	0	1	0	1	0	0	1	1	1	0.0	72.72727272727273	70.0	0	0	0	0	0
ds003810	Motor Imagery vs Rest - Low-Cost EEG System	True	2021-09-20T13:30:31.958Z	2021-09-20T13:44:22.689Z	2.0.2	2021-11-09T19:10:35.000Z	EEG	eeg		10	0	5	158	160	72674251	50	0	1	0	1		0	1	1	1	0	0	1	1	1	1	1	0	1	0	1	0	0	1	1	1	11.11111111111111	72.72727272727273	70.0	1	1	0	1	0
ds003812	spatial_frequency_preferences	True	2021-09-20T20:13:29.427Z	2021-09-22T17:07:21.221Z	2.0.0	2024-09-27T18:54:21.000Z	fMRI	mri	mri_functional	12	1	1	768	5389	97811812162	491	139	1	1	0	0.0	1	1	1	0	1	0	0	0	1	1	1	1	1	0	1	0	2	1	1	1	66.66666666666667	72.72727272727273	70.0	1	1	0	1	0
ds003814	Parallel systems for social and spatial reasoning	True	2021-09-23T02:53:12.448Z	2024-06-14T20:40:16.101Z	1.0.0	2022-07-22T17:05:36.000Z	fMRI	mri	mri_functional|mri_structural	10	0	7	7846	7848	200646917050	3769	290	6	6	6	1.0	1	1	1	1	0	0	0	0	1	1	1	0	0	0	1	0	0	1	1	1	77.77777777777777	72.72727272727273	70.0	6	6	0	6	0
ds003816	The Effect of Buddhism Derived Loving Kindness Meditation on Modulating EEG: Long-term and Short-term Effect	True	2021-09-24T18:14:41.783Z	2021-09-25T10:34:29.265Z	1.0.2	2023-10-02T17:00:38.000Z	other/structural			0	0	0	1	4	976	0	0	0	0	0		0	0	0	0	0	0	0	0	1	1	1	1	0	1	1	1	0	0	0	0	0.0	63.63636363636363	60.0	0	0	0	0	0
ds003822	EEG: Probabilistic Learning with Affective Feedback: Exp #1	True	2021-09-29T16:25:42.678Z	2021-09-29T17:02:18.046Z	1.1.0	2021-09-27T21:10:33.000Z	EEG	eeg		25	0	1	259	366	6248744486	125	26	25	2	1	0.5	1	1	1	1	0	0	1	0	1	1	1	0	1	0	1	0	1	1	1	1	55.55555555555556	72.72727272727273	70.0	25	25	0	25	0
ds003823	Heart rate variability biofeedback training and emotion regulation	True	2021-09-29T16:58:35.732Z	2022-04-28T22:35:14.365Z	1.3.5	2025-03-12T18:12:56.000Z	fMRI	mri	mri_functional|mri_structural	177	2	0	4077	18041	235576107840	4304	470	4	2	4	1.0	1	1	1	1	0	0	0	0	1	1	1	1	1	1	1	0	19616	1	1	1	77.77777777777777	100.0	100.0	4	2	0	4	0
ds003825	Human electroencephalography recordings from 50 subjects for 22,248 images from 1,854 object concepts	True	2021-09-30T02:31:13.333Z	2021-10-01T03:34:07.728Z	1.2.0	2022-10-10T23:47:11.000Z	EEG	eeg		50	0	1	257	412	59435654496	252	50	1	1	1	1.0	1	1	1	1	0	0	0	0	1	1	1	1	1	0	1	0	0	1	1	1	77.77777777777777	81.81818181818181	80.0	1	1	0	1	0
ds003826	Structural (t1) images of 136 young healthy adults; study of effects of chronotype, sleep quality and daytime sleepiness on brain structure.	True	2021-10-01T10:31:51.808Z	2021-10-01T10:55:48.172Z	3.0.1	2022-03-30T20:44:14.000Z	other/structural	mri	mri_structural	136	0	0	277	278	1266642256	136	0	0	0	0		0	0	1	1	0	0	0	0	1	1	1	1	1	1	1	0	1	0	0	0	0.0	100.0	100.0	0	0	0	0	0
ds003830	resting state fMRI of 17 idiopathic epileptic dogs and 20 healthy control dogs	True	2021-10-02T21:50:45.173Z	2021-10-03T11:55:07.604Z	1.0.0	2021-09-27T21:10:23.000Z	fMRI	mri	mri_functional|mri_structural	37	0	1	114	115	9106455647	74	0	0	0	0		0	0	1	0	0	0	0	0	1	1	1	1	0	1	1	0	4	1	1	1	0.0	72.72727272727273	70.0	0	0	0	0	0
ds003831	Cognitive Control Theoretic Mechanisms of Real-time fMRI-Guided Neuromodulation (CTM)	True	2021-10-05T17:38:01.284Z	2022-03-03T21:19:18.341Z	1.0.0	2021-11-09T19:11:20.000Z	fMRI	mri	mri_functional|mri_structural	74	0	3	1683	1684	32326946611	436	290	289	4	4	1.0	1	1	1	1	0	0	0	0	1	1	1	1	1	1	1	0	2	1	1	1	77.77777777777777	90.9090909090909	90.0	289	289	0	289	0
ds003834	Shared neural codes for visual and semantic information about familiar faces in a common representational space	True	2021-10-11T16:47:21.978Z	2021-10-27T17:02:43.598Z	1.0.2	2021-11-04T00:21:04.000Z	fMRI	mri	mri_functional|mri_structural	14	2	3	1131	1134	37349873334	406	308	3	3	3	1.0	1	1	1	1	0	0	0	0	1	1	1	1	1	0	1	0	0	1	1	1	77.77777777777777	81.81818181818181	80.0	3	3	0	3	0
ds003835	PE-Update	True	2021-10-11T20:51:02.793Z	2021-10-26T21:23:30.306Z	1.0.2	2021-11-17T20:53:24.000Z	fMRI	mri	mri_functional|mri_structural	24	0	2	766	767	13772556645	261	119	120	1	1	1.0	1	1	1	1	0	0	0	0	1	1	1	1	1	1	1	0	4	1	1	1	77.77777777777777	90.9090909090909	90.0	120	120	0	120	0
ds003836	Learning the statistics of pain	True	2021-10-12T10:00:22.652Z	2022-08-30T10:18:21.609Z	1.0.0	2022-08-16T12:29:20.000Z	fMRI	mri	mri_functional|mri_structural	35	0	1	412	414	16555945445	239	170	0	1	0	0.0	1	0	0	0	0	0	0	0	1	1	1	0	0	0	1	0	1	1	1	1	33.333333333333336	36.36363636363637	30.0	0	0	0	0	0
ds003838	EEG, pupillometry, ECG and photoplethysmography, and behavioral data in the digit span task and rest	True	2021-10-15T10:48:50.865Z	2021-10-19T13:51:25.629Z	1.0.6	2024-02-11T11:30:40.000Z	EEG	eeg		65	0	1	947	2288	271965704276	296	380	380	2	2	1.0	1	1	1	1	0	0	1	0	1	1	1	0	1	0	1	0	2	1	1	1	77.77777777777777	72.72727272727273	70.0	380	380	0	380	0
ds003844	Dataset Clinical Epilepsy iEEG to BIDS -RESPect_intraoperative_iEEG	True	2021-10-15T18:46:25.120Z	2021-10-16T12:00:01.527Z	1.0.3	2021-10-26T01:07:44.000Z	iEEG	ieeg		6	18	1	435	436	2795794894	114	38	38	1	0	0.0	1	1	1	1	1	1	1	1	1	1	1	1	1	0	1	0	0	1	1	1	44.44444444444444	81.81818181818181	80.0	38	38	0	38	0
ds003846	Prediction Error	True	2021-10-18T09:27:32.070Z	2021-10-20T08:50:55.550Z	2.0.2	2025-04-09T01:41:14.000Z	EEG	eeg		19	5	1	325	655	12193814091	150	50	1	1	1	1.0	1	1	1	1	1	0	1	0	1	1	1	1	0	1	1	54	1852	1	1	1	77.77777777777777	90.9090909090909	90.0	1	1	0	1	0
ds003848	Dataset Clinical Epilepsy iEEG to BIDS - RESPect_longterm_iEEG	True	2021-10-21T15:17:12.430Z	2021-10-22T12:45:11.221Z	1.0.3	2021-10-26T01:07:53.000Z	iEEG	ieeg|mri	mri_structural	6	1	6	184	2380	106583709706	77	22	6	6	0	0.0	1	1	1	1	1	1	1	0	1	1	1	1	1	0	1	0	1	1	1	1	44.44444444444444	81.81818181818181	80.0	6	6	0	6	0
ds003849	Individual differences in frontoparietal plasticity in humans	True	2021-10-21T18:01:55.674Z	2021-10-21T19:59:31.970Z	1.0.1	2026-02-05T04:04:36.000Z	fMRI	mri	mri_functional|mri_structural	92	1	3	1015	1017	35506104000	368	184	0	2	0	0.0	1	0	0	0	1	0	0	0	1	1	1	0	0	0	1	0	4786	1	1	1	33.333333333333336	54.54545454545455	50.0	0	0	0	0	0
ds003850	Next Gen VASO data at <0.1 micro liter voxels for ISMRM 2022	True	2021-10-22T08:00:15.792Z	2021-10-22T09:54:16.308Z	2.0.0	2021-11-17T20:53:24.000Z	fMRI	mri	mri_functional	1	2	1	19	56	17969102517	42	1	0	1	0	0.0	1	0	0	0	0	0	0	0	1	1	1	1	0	0	1	0	3	1	1	1	33.333333333333336	54.54545454545455	50.0	0	0	0	0	0
ds003851	Category-biased neural representations form spontaneously during learning that emphasizes memory for specific instances	True	2021-10-22T21:31:32.357Z	2021-12-13T19:58:46.335Z	1.0.1	2021-12-10T18:20:54.000Z	fMRI	mri	mri_functional|mri_structural	44	0	1	623	624	21997421691	264	176	1	1	1	1.0	1	1	1	1	0	0	0	0	1	1	1	1	0	0	1	0	0	1	1	1	77.77777777777777	72.72727272727273	70.0	1	1	0	1	0
ds003858	Monetary Incentive Delay task	True	2021-10-26T03:24:24.070Z	2021-10-26T22:20:40.026Z	1.0.1	2021-10-26T08:34:46.000Z	fMRI	mri	mri_functional|mri_structural	12	0	1	92	93	8412031056	48	36	1	1	1	1.0	1	1	1	0	0	0	0	0	1	1	1	1	1	0	1	0	2	1	1	1	77.77777777777777	72.72727272727273	70.0	1	1	0	1	0
ds003871	Resting-state for 34 younger and 28 older adults	True	2021-11-05T18:51:42.574Z	2021-11-05T18:56:33.300Z	1.1.0	2026-03-24T20:51:58.000Z	fMRI	mri	mri_structural|mri_functional	62	0	1	251	253	4347703946	124	0	0	0	0		0	0	0	0	0	0	0	0	1	1	1	1	1	1	1	0	1180	1	1	1	0.0	72.72727272727273	70.0	0	0	0	0	0
ds003872	The Reading Brain Project L2 Adults	True	2021-11-08T06:17:17.619Z	2021-11-09T07:41:28.123Z	1.0.0	2021-11-08T22:53:04.000Z	fMRI	mri	mri_functional|mri_diffusion|mri_structural	56	0	2	960	1023	68631924127	615	279	0	1	0	0.0	1	0	0	0	0	0	0	0	1	1	1	1	1	0	1	0	4	1	1	1	33.333333333333336	63.63636363636363	60.0	0	0	0	0	0
ds003876	Epilepsy-iEEG-Interictal-Multicenter-Dataset	True	2021-11-09T21:38:53.750Z	2022-08-04T18:02:09.515Z	1.0.2	2023-01-24T01:58:40.000Z	iEEG	ieeg		39	1	3	343	491	5520757413	198	44	0	3	0	0.0	1	0	1	1	1	1	1	1	1	1	1	1	1	1	1	0	1	1	1	1	22.22222222222222	100.0	100.0	0	0	0	0	0
ds003877	BrainMorphometry_DiminishedGrowth_BEANstudy_2021	True	2021-11-10T02:34:19.091Z	2021-11-10T03:02:51.836Z	1.2.0	2026-03-23T22:37:15.000Z	other/structural	mri	mri_structural	79	0	0	83	85	1041088405	79	0	0	0	0		0	0	1	0	0	0	0	0	1	1	1	1	1	0	1	0	1830	0	0	0	0.0	72.72727272727273	70.0	0	0	0	0	0
ds003885	Capacity for movement is an organisational principle in object representations: EEG data from Experiment 1	True	2021-11-11T06:53:05.418Z	2021-11-12T05:57:06.715Z	1.0.8	2023-05-24T02:35:11.000Z	EEG	eeg		24	0	1	526	750	88273815204	278	24	24	1	1	1.0	1	1	1	1	0	0	0	0	1	1	1	1	0	0	1	0	1	1	1	1	77.77777777777777	81.81818181818181	80.0	24	24	0	24	0
ds003887	Capacity for movement is an organisational principle in object representations: EEG data from Experiment 2	True	2021-11-11T08:00:33.830Z	2021-11-12T06:37:59.750Z	1.2.3	2023-05-24T02:37:57.000Z	EEG	eeg		24	0	1	526	751	86630171856	280	24	24	1	1	1.0	1	1	1	1	0	0	0	0	1	1	1	1	0	0	1	0	1	1	1	1	77.77777777777777	81.81818181818181	80.0	24	24	0	24	0
ds003892	Loss and enhancement of layer-selective signals in geniculostriate and corticotectal pathways of adult human amblyopia	True	2021-11-13T04:53:05.139Z	2021-11-15T02:44:01.123Z	5.0.0	2021-12-03T22:42:24.000Z	fMRI	mri	mri_functional|mri_structural	34	2	2	946	947	4802607852	332	279	0	2	0	0.0	1	0	0	0	0	0	0	0	1	1	1	0	0	0	1	0	3	1	1	1	33.333333333333336	45.45454545454545	40.0	0	0	0	0	0
ds003900	TractoInferno: A large-scale, open-source, multi-site database for machine learning dMRI tractography	True	2021-11-17T16:03:07.832Z	2021-11-22T20:52:50.394Z	1.1.1	2022-08-16T15:26:14.000Z	other/structural	mri	mri_structural	1	0	0	4	10884	390515091921	3409	0	0	0	0		0	0	0	0	0	0	0	0	1	1	1	1	1	0	1	0	0	0	0	0	0.0	72.72727272727273	70.0	0	0	0	0	0
ds003922	Multisensory Correlation Detector	True	2021-11-19T13:29:49.244Z	2022-05-02T14:15:02.864Z	1.0.1	2022-05-02T14:19:35.000Z	MEG	meg|mri	mri_structural	13	1	3	674	680	81286844826	177	130	0	1	0	0.0	1	0	1	1	1	0	1	0	1	1	1	1	1	1	1	0	0	1	1	1	22.22222222222222	100.0	100.0	0	0	0	0	0
ds003927	Informative neural representations of unseen contents during higher-order processing in human brains and deep artificial networks	True	2021-11-22T16:37:55.664Z	2021-11-23T10:00:42.903Z	1.0.3	2025-11-10T08:36:00.000Z	fMRI	mri	mri_functional|mri_structural	7	7	1	1150	1314	159327593574	436	380	0	1	0	0.0	1	0	0	0	0	0	0	0	1	1	1	1	0	0	1	0	12610	1	1	1	33.333333333333336	54.54545454545455	50.0	0	0	0	0	0
ds003928	Rat_rest_standardRAT	True	2021-11-29T15:03:14.882Z	2021-12-06T09:10:24.244Z	1.0.0	2021-11-17T20:54:33.000Z	fMRI	mri	mri_structural|mri_functional	10	0	1	43	52	585267845	19	0	0	0	0		0	0	1	1	0	0	0	0	1	1	1	1	1	1	1	0	1	1	1	1	0.0	100.0	100.0	0	0	0	0	0
ds003929	Rat_rest_awake	True	2021-11-29T15:09:22.202Z	2021-12-06T09:09:57.571Z	1.0.0	2021-11-17T20:53:24.000Z	fMRI	mri	mri_structural|mri_functional	9	2	1	183	190	622020522	80	0	0	0	0		0	0	1	1	1	0	0	0	1	1	1	1	1	1	1	0	1	1	1	1	0.0	100.0	100.0	0	0	0	0	0
ds003944	EEG: First Episode Psychosis vs. Control Resting Task 1	True	2021-12-01T17:11:13.253Z	2022-01-24T19:05:25.182Z	1.0.1	2022-08-12T19:48:26.000Z	EEG	eeg		82	0	1	351	353	6606397810	164	0	0	0	0		0	0	1	1	0	0	1	0	1	1	1	0	1	0	1	0	0	1	1	1	0.0	72.72727272727273	70.0	0	0	0	0	0
ds003947	EEG: First Episode Psychosis vs. Control Resting Task 2	True	2021-12-01T17:35:50.429Z	2022-01-24T19:04:37.915Z	1.0.1	2022-08-12T19:49:46.000Z	EEG	eeg		61	0	1	267	269	13466592137	122	0	0	0	0		0	0	1	1	0	0	1	0	1	1	1	0	1	0	1	0	0	1	1	1	0.0	72.72727272727273	70.0	0	0	0	0	0
ds003949	Lausanne_TOF-MRA_Aneurysm_Cohort	True	2021-12-02T10:11:43.836Z	2021-12-02T14:20:06.309Z	1.0.1	2022-08-24T06:47:13.000Z	other/structural	mri	mri_structural	284	257	0	1189	5737	200505529721	3158	0	0	0	0		0	0	1	1	0	0	0	0	1	1	1	1	1	0	1	0	1	0	0	0	0.0	81.81818181818181	80.0	0	0	0	0	0
ds003950	ScenePerceptionAndParallelism	True	2021-12-02T19:01:32.813Z	2021-12-02T20:25:48.458Z	1.0.0	2021-11-17T20:54:10.000Z	fMRI	mri	mri_functional|mri_structural	42	0	4	1830	1831	85199263328	622	584	0	14	0	0.0	1	0	0	0	0	0	0	0	1	1	1	1	1	0	1	0	4	1	1	1	22.22222222222222	54.54545454545455	50.0	0	0	0	0	0
ds003959	Soma and Neurite Density MRI (SANDI) of the in-vivo mouse brain	True	2021-12-16T17:00:11.403Z	2021-12-16T18:02:48.731Z	1.0.1	2021-12-10T18:20:34.000Z	other/structural	mri	mri_diffusion	6	2	0	39	40	5722476836	12	0	0	0	0		0	0	0	0	0	0	0	0	1	1	1	1	1	1	1	0	1	0	0	0	0.0	72.72727272727273	70.0	0	0	0	0	0
ds003965	NI-edu-data-minimal	True	2021-12-17T09:55:38.987Z	2022-03-01T13:24:03.516Z	1.0.0	2021-12-10T18:20:38.000Z	fMRI	mri	mri_functional|mri_structural	1	2	2	106	8621	17604371267	1524	305	2	4	2	0.5	1	1	1	1	0	0	0	0	1	1	1	0	0	0	1	0	2	1	1	1	66.66666666666667	63.63636363636363	60.0	2	2	0	2	0
ds003967	7TAMIbrain	True	2021-12-17T10:41:08.447Z	2021-12-17T13:29:26.280Z	1.0.0	2021-12-10T18:20:54.000Z	other/structural	mri	mri_structural	60	1	0	63	245	1176722036	240	0	0	0	0		0	0	1	0	0	0	0	0	1	1	1	1	1	1	1	0	3	0	0	0	0.0	81.81818181818181	80.0	0	0	0	0	0
ds003969	Meditation vs thinking task	True	2021-12-23T05:36:27.844Z	2022-01-03T18:38:28.481Z	1.0.0	2021-12-10T18:20:38.000Z	EEG	eeg		98	0	1	1181	1193	58479195113	392	0	0	0	0		0	0	1	1	0	0	1	0	1	1	1	0	1	0	1	0	0	1	1	1	0.0	72.72727272727273	70.0	0	0	0	0	0
ds003972	Body Motor	True	2022-01-04T10:57:32.326Z	2022-01-05T10:54:30.193Z	1.0.0	2021-12-10T18:20:54.000Z	fMRI	mri	mri_functional|mri_structural	8	0	1	122	123	3890374080	47	30	0	1	0	0.0	1	0	1	1	0	0	0	0	1	1	1	1	0	0	1	0	3	1	1	1	33.333333333333336	72.72727272727273	70.0	0	0	0	0	0
ds003974	The Reading Brain Project L1 Adults	True	2022-01-07T08:14:47.707Z	2022-01-08T03:24:47.766Z	3.0.0	2022-01-05T23:21:33.000Z	fMRI	mri	mri_functional|mri_diffusion|mri_structural	52	0	2	893	1000	50251854726	571	260	0	1	0	0.0	1	0	0	0	0	0	0	0	1	1	1	1	1	0	1	0	3	1	1	1	33.333333333333336	63.63636363636363	60.0	0	0	0	0	0
ds003987	EEG: Amphetamine trials 5CCPT and Probabilistic Learning	True	2022-01-10T19:15:07.112Z	2022-02-01T20:21:02.053Z	1.0.0	2022-01-09T22:15:44.000Z	EEG	eeg		23	3	1	557	841	28362707879	333	69	69	1	1	1.0	1	1	1	1	0	0	1	0	1	1	1	0	1	0	1	0	0	1	1	1	66.66666666666667	72.72727272727273	70.0	69	69	0	69	0
ds003988	The Reading Brain Project L2 Adults	True	2022-01-11T03:20:20.520Z	2022-02-08T12:36:18.114Z	1.0.0	2022-02-01T02:24:27.000Z	fMRI	mri	mri_functional|mri_diffusion|mri_structural	56	0	2	960	1023	68670765306	615	279	0	1	0	0.0	1	0	0	0	0	0	0	0	1	1	1	1	1	0	1	0	4	1	1	1	33.333333333333336	63.63636363636363	60.0	0	0	0	0	0
ds003989	Structural, diffusion and rs-functional MRI data in Macaque Monkeys	True	2022-01-11T20:14:40.960Z	2022-01-11T20:28:50.701Z	1.0.0	2022-01-11T04:53:57.000Z	fMRI	mri	mri_functional|mri_structural|mri_diffusion	3	5	1	83	84	1892663390	37	0	0	0	0		0	0	0	0	0	0	0	0	1	1	1	1	1	1	1	0	2	1	1	1	0.0	81.81818181818181	80.0	0	0	0	0	0
ds003990	fastVsSlowERtactile7T	True	2022-01-12T11:22:55.791Z	2022-01-12T16:04:33.358Z	1.0.2	2022-01-11T04:54:03.000Z	fMRI	mri	mri_functional|mri_structural	6	2	4	425	426	7762331530	160	130	0	4	0	0.0	1	0	1	1	0	0	0	0	1	1	1	1	0	0	1	0	3	1	1	1	33.333333333333336	72.72727272727273	70.0	0	0	0	0	0
ds003993	Inter-individual deep image reconstruction	True	2022-01-14T05:49:11.876Z	2022-03-10T06:05:05.376Z	1.1.1	2025-06-19T10:12:37.000Z	fMRI	mri	mri_functional|mri_structural	2	6	2	278	280	15675368797	99	88	0	2	0	0.0	1	0	0	0	0	0	0	0	1	1	1	1	1	1	1	0	4165	1	1	1	33.333333333333336	72.72727272727273	70.0	0	0	0	0	0
ds003999	Pre-Post rehabilitation fMRI data of post-stroke patients.	True	2022-01-18T15:09:15.432Z	2022-06-29T10:37:55.060Z	1.0.2	2022-07-11T21:36:30.000Z	fMRI	mri	mri_functional|mri_structural	29	2	1	205	211	7231829930	104	0	0	0	0		0	0	1	1	0	0	0	0	1	1	1	1	1	1	1	0	2	1	1	1	0.0	90.9090909090909	90.0	0	0	0	0	0
ds004000	Fribourg Ultimatum Game in Schizophrenia Study	True	2022-01-19T12:17:04.714Z	2022-01-20T13:46:46.025Z	1.0.0	2022-01-11T04:53:23.000Z	EEG	eeg		43	0	1	392	393	24161100774	258	0	0	0	0		0	0	1	1	0	0	0	0	1	1	1	0	0	0	1	0	0	1	1	1	0.0	63.63636363636363	60.0	0	0	0	0	0
ds004006	Increasing stimulus similarity drives nonmonotonic representational change in hippocampus	True	2022-01-20T19:56:01.991Z	2022-01-24T13:32:44.939Z	1.0.4	2022-01-11T04:53:23.000Z	fMRI	mri	mri_functional|mri_structural	41	0	2	721	722	118594195798	399	317	0	2	0	0.0	1	0	1	0	0	0	0	0	1	1	1	0	0	0	1	0	2	1	1	1	33.333333333333336	45.45454545454545	40.0	0	0	0	0	0
ds004007	High-order areas and auditory cortex both represent the high-level event structure of music	True	2022-01-20T20:06:43.401Z	2022-01-24T13:32:38.408Z	1.0.2	2022-01-11T04:54:04.000Z	fMRI	mri	mri_functional|mri_structural	25	0	1	220	221	160989243992	75	50	0	1	0	0.0	1	0	0	0	0	0	0	0	1	1	1	0	0	0	1	0	3	1	1	1	33.333333333333336	36.36363636363637	30.0	0	0	0	0	0
ds004009	Abstract-Category-Signal	True	2022-01-24T16:33:19.887Z	2022-01-25T10:54:08.520Z	1.0.0	2022-01-11T04:53:57.000Z	fMRI	mri	mri_functional|mri_structural	33	0	3	773	774	9555639493	301	169	0	3	0	0.0	1	0	0	0	0	0	0	0	1	1	1	1	0	0	1	0	3	1	1	1	33.333333333333336	45.45454545454545	40.0	0	0	0	0	0
ds004010	MAVIS	True	2022-01-24T19:47:18.318Z	2022-01-26T19:34:34.250Z	1.0.0	2022-01-11T04:53:57.000Z	EEG	eeg		24	0	1	102	103	24844863940	24	24	1	1	1	0.0	1	1	1	1	0	0	1	0	1	1	1	0	1	0	1	0	0	1	1	1	44.44444444444444	72.72727272727273	70.0	1	1	0	1	0
ds004011	The nature of neural object representations during dynamic occlusion	True	2022-01-26T23:26:00.152Z	2022-02-08T02:58:36.860Z	1.0.3	2022-04-08T01:32:29.000Z	MEG	meg		22	0	1	4578	5173	276684146415	66	264	0	1	0	0.0	1	0	1	1	1	0	1	0	1	1	1	0	1	0	1	0	1	1	1	1	22.22222222222222	81.81818181818181	80.0	0	0	0	0	0
ds004012	BRAR_NQ	True	2022-02-03T09:47:39.342Z	2023-12-21T17:05:19.147Z	1.0.0	2022-02-01T02:24:04.000Z	MEG	meg		30	0	10	949	950	84108428445	294	1	1	1	1	0.0	1	1	1	1	1	0	1	0	1	1	1	1	1	0	1	0	0	1	1	1	33.333333333333336	90.9090909090909	90.0	1	1	0	1	0
ds004015	Attended speaker paradigm (cEEGrid data)	True	2022-02-03T14:40:10.960Z	2022-03-30T09:29:01.503Z	1.0.2	2022-10-04T08:05:02.000Z	EEG	eeg		36	0	1	305	308	6475870189	85	36	36	1	1	1.0	1	1	1	1	0	0	1	0	1	1	1	0	1	0	1	0	1	1	1	1	66.66666666666667	72.72727272727273	70.0	36	36	0	36	0
ds004017	Embodied Learning for Literacy EEG	True	2022-02-08T16:49:30.534Z	2023-03-17T15:10:54.183Z	1.0.3	2023-03-20T13:22:15.000Z	EEG	eeg		21	3	0	382	448	39325543864	252	63	0	0	0		1	0	1	0	0	0	1	0	1	1	1	1	1	0	1	0	1	1	1	1	33.333333333333336	72.72727272727273	70.0	0	0	0	0	0
ds004018	EEG recordings for 200 object images presented in RSVP sequences at 5Hz or 20Hz	True	2022-02-09T05:24:34.923Z	2022-02-09T07:00:37.078Z	2.0.0	2022-02-01T02:24:27.000Z	EEG	eeg		16	0	1	350	351	11334174729	96	32	1	1	1	1.0	1	1	1	0	0	0	0	0	1	1	1	0	1	0	1	0	2	1	1	1	55.55555555555556	63.63636363636363	60.0	1	1	0	1	0
ds004019	Effect of obesity on arithmetic processing in preteens with high and low math skills. An event-related potentials study	True	2022-02-09T20:45:42.588Z	2022-02-09T22:18:37.140Z	1.0.0	2022-02-09T17:46:49.000Z	EEG	eeg		62	0	1	441	442	18550696454	62	62	62	1	1	1.0	1	1	1	1	0	0	1	0	1	1	1	1	1	0	1	0	1	1	1	1	77.77777777777777	81.81818181818181	80.0	62	62	0	62	0
ds004021	Visuomotor Rotation Adaptation Experiment	True	2022-02-11T02:19:16.906Z	2022-03-17T04:18:35.870Z	1.0.1	2025-09-11T18:00:01.000Z	fMRI	mri	mri_functional|mri_structural	32	2	3	903	905	26119237243	384	128	0	2	0	0.0	1	0	1	0	0	0	0	0	1	1	1	0	0	0	1	0	10078	1	1	1	33.333333333333336	54.54545454545455	50.0	0	0	0	0	0
ds004022	Multimodal EEG and fNIRS Biosignal Acquisition during Motor Imagery Tasks in Patients with Orthopedic Impairment	True	2022-02-11T05:01:21.503Z	2022-02-15T04:52:06.228Z	1.0.0	2022-02-09T22:23:15.000Z	EEG	eeg		7	0	1	89	156	665774323	63	0	0	0	0		0	0	1	1	0	0	0	0	1	1	1	1	0	0	1	0	0	1	1	1	0.0	81.81818181818181	80.0	0	0	0	0	0
ds004024	TMS-EEG-MRI-fMRI-DWI data on paired associative stimulation and connectivity (Shirley Ryan AbilityLab, Chicago, IL)	True	2022-02-11T08:04:22.146Z	2022-02-15T02:13:14.027Z	1.0.1	2022-10-19T21:25:59.000Z	EEG	eeg|mri	mri_diffusion|mri_functional|mri_structural	13	4	4	3141	3143	1096522006285	1521	497	0	3	0	0.0	1	0	1	1	1	0	1	0	1	1	1	1	1	1	1	0	1	1	1	1	22.22222222222222	100.0	100.0	0	0	0	0	0
ds004033	Electrode walking study	True	2022-02-18T11:39:43.725Z	2022-04-14T17:41:56.468Z	1.0.0	2022-02-09T22:23:32.000Z	EEG	eeg		18	2	1	293	294	21270391416	72	36	36	2	2	1.0	1	1	1	1	0	0	1	0	1	1	1	0	1	0	1	0	0	1	1	1	77.77777777777777	72.72727272727273	70.0	36	36	0	36	0
ds004038	TOME-Go2022VestibularMRI	True	2022-02-21T22:44:31.465Z	2022-02-22T04:04:56.701Z	1.0.0	2022-02-19T14:34:09.000Z	other/structural	mri	mri_structural	31	0	0	34	35	715108521	31	0	0	0	0		0	0	0	0	0	0	0	0	1	1	1	0	0	0	1	0	1	0	0	0	0.0	54.54545454545455	50.0	0	0	0	0	0
ds004040	Trance channeling EEG study	True	2022-02-23T01:14:32.746Z	2022-02-24T03:20:20.467Z	1.0.0	2022-02-24T03:15:05.000Z	EEG	eeg		13	2	1	160	165	12440304188	26	26	26	1	1	1.0	1	1	1	0	0	0	1	0	1	1	1	0	1	0	1	0	0	1	1	1	77.77777777777777	63.63636363636363	60.0	26	26	0	26	0
ds004042	FilmFestival	True	2022-02-23T19:59:12.064Z	2022-04-07T21:13:20.298Z	1.0.1	2023-01-06T17:44:24.000Z	fMRI	mri	mri_functional|mri_structural	20	0	2	179	181	41720874978	145	27	0	2	0	0.0	1	0	1	0	0	0	0	0	1	1	1	0	1	0	1	0	4	1	1	1	33.333333333333336	72.72727272727273	70.0	0	0	0	0	0
ds004043	The time-course of feature-based attention effects dissociated from temporal expectation and target-related processes	True	2022-02-25T00:59:06.617Z	2022-02-25T03:17:40.447Z	1.1.0	2022-02-25T07:20:37.000Z	EEG	eeg		20	0	1	84	165	32685724239	120	20	0	1	0	0.0	1	0	0	0	0	0	0	0	1	1	1	1	1	0	1	0	1	1	1	1	33.333333333333336	63.63636363636363	60.0	0	0	0	0	0
ds004044	An fMRI dataset for whole-body somatotopic mapping in humans	True	2022-02-25T02:59:42.982Z	2022-03-04T08:47:28.519Z	2.0.3	2022-08-09T13:39:13.000Z	fMRI	mri	mri_functional|mri_structural	62	1	2	2110	30974	458423808044	16049	372	372	1	1	1.0	1	1	1	1	1	1	0	0	1	1	1	1	0	0	1	0	0	1	1	1	77.77777777777777	72.72727272727273	70.0	372	372	0	372	0
ds004054	Aerobic Glycolysis Imaging PET-MRI	True	2022-03-05T07:23:42.523Z	2024-08-08T14:50:07.712Z	1.0.0	2022-03-05T07:33:38.000Z	PET	mri|pet	mri_structural	42	0	0	173	343	974440680	336	0	0	0	0		0	0	1	1	0	0	0	0	1	1	1	1	0	1	1	0	1	0	0	0	0.0	90.9090909090909	90.0	0	0	0	0	0
ds004056	Goal-directed motor task	True	2022-03-06T13:35:28.473Z	2022-03-09T15:33:55.671Z	1.0.2	2022-03-09T07:01:17.000Z	fMRI	mri	mri_functional|mri_structural	29	2	1	1807	1808	128521564026	785	232	0	1	0	0.0	1	0	1	1	0	0	0	0	1	1	1	1	1	0	1	0	2	1	1	1	33.333333333333336	81.81818181818181	80.0	0	0	0	0	0
ds004065	Luminance	True	2022-03-09T20:51:25.153Z	2022-07-01T14:31:24.801Z	1.0.0	2022-06-21T20:19:13.000Z	fMRI	mri	mri_functional|mri_structural	20	0	1	344	349	55222898556	120	100	0	1	0	0.0	1	0	0	0	0	0	0	0	1	1	1	1	0	1	1	0	0	1	1	1	33.333333333333336	72.72727272727273	70.0	0	0	0	0	0
ds004067	Moral conviction and metacognitive ability shape multiple stages of information processing	True	2022-03-13T20:01:22.055Z	2022-03-13T21:32:33.045Z	1.0.1	2022-03-13T21:36:37.000Z	EEG	eeg		80	0	1	257	258	108218050608	253	0	0	0	0		0	0	0	0	0	0	0	0	1	1	1	1	1	0	1	0	0	1	1	1	0.0	63.63636363636363	60.0	0	0	0	0	0
ds004068	AutomatedZShimSpinalCord	True	2022-03-14T12:55:21.960Z	2022-06-24T12:05:14.503Z	1.0.3	2022-08-14T15:35:01.000Z	fMRI	mri	mri_functional|mri_structural	48	0	2	1821	3112	5708829628	1878	0	0	0	0		0	0	1	1	0	0	0	0	1	1	1	1	1	0	1	0	1	1	1	1	0.0	81.81818181818181	80.0	0	0	0	0	0
ds004073	Comparing language lateralisation using fMRI and fTCD	True	2022-03-16T17:09:53.800Z	2022-03-31T14:59:42.252Z	1.0.2	2026-04-23T08:34:23.000Z	fMRI	mri	mri_functional|mri_structural	51	0	6	1614	2416	106329436281	1049	305	6	6	6	1.0	1	1	1	1	0	0	0	0	1	1	1	1	1	1	1	0	7695	1	1	1	77.77777777777777	100.0	100.0	6	6	0	6	0
ds004075	what_are_we_talking_about	True	2022-03-18T01:32:05.284Z	2022-03-18T01:48:59.997Z	1.0.0	2022-03-18T01:36:04.000Z	EEG	eeg		29	0	4	466	467	7936060136	348	0	0	0	0		0	0	0	0	0	0	0	0	1	1	1	1	0	0	1	0	1	1	1	1	0.0	54.54545454545455	50.0	0	0	0	0	0
ds004078	A synchronized multimodal neuroimaging dataset to study brain language processing	True	2022-03-20T08:43:39.462Z	2022-04-11T13:09:08.781Z	1.2.1	2023-10-16T02:05:05.000Z	MEG	meg|mri	mri_functional|mri_diffusion|mri_structural	12	0	2	5406	16592	1480927351843	5778	2160	0	1	0	0.0	1	0	1	1	0	0	1	0	1	1	1	0	0	0	1	0	1	1	1	1	22.22222222222222	63.63636363636363	60.0	0	0	0	0	0
ds004080	CCEP ECoG dataset across age 4-51	True	2022-07-21T15:35:16.672Z	2023-02-23T19:33:50.831Z	1.2.4	2023-03-12T22:58:23.000Z	iEEG	ieeg		74	2	1	930	955	289274711430	355	117	1	1	0	0.0	1	1	1	1	0	0	1	0	1	1	1	1	1	1	1	0	0	1	1	1	44.44444444444444	90.9090909090909	90.0	1	1	0	1	0
ds004081	Confidence in Equal and Unequal Variance Settings	True	2022-03-23T15:56:48.743Z	2022-08-10T10:38:41.908Z	1.0.0	2022-03-24T23:03:32.000Z	fMRI	mri	mri_functional|mri_structural	35	0	1	607	1647	13962277267	732	178	0	1	0	0.0	1	0	0	0	0	0	0	0	1	1	1	0	0	0	1	0	2	1	1	1	33.333333333333336	45.45454545454545	40.0	0	0	0	0	0
ds004086	Triple Dissociation Revisited	True	2022-03-30T20:40:50.578Z	2022-05-05T16:19:50.667Z	1.2.0	2022-05-31T16:12:43.000Z	fMRI	mri	mri_functional|mri_structural	58	0	1	1048	1049	9324759436	406	232	1	1	1	1.0	1	1	0	0	0	0	0	0	1	1	1	0	0	0	1	0	2	1	1	1	77.77777777777777	45.45454545454545	40.0	1	1	0	1	0
ds004091	GAZE PRF	True	2022-03-31T07:27:05.096Z	2022-04-05T07:38:08.512Z	2.1.0	2025-10-15T12:00:23.000Z	fMRI	mri	mri_functional|mri_structural	8	3	8	901	7411	87157765764	2536	160	8	8	8	1.0	1	1	1	1	0	0	0	0	1	1	1	0	0	0	1	0	14701	1	1	1	77.77777777777777	63.63636363636363	60.0	8	8	0	8	0
ds004092	Imaging the influence of peripheral TRPV1-signaling on cerebral nociceptive processing applying fMRI-based graph theory in a resiniferatoxin rat model	True	2022-03-31T07:31:56.287Z	2022-03-31T11:19:47.800Z	1.0.1	2022-04-01T16:02:45.000Z	fMRI	mri	mri_functional|mri_structural	27	1	1	222	223	12861668576	108	1	0	1	0	0.0	1	0	1	1	0	0	0	0	1	1	1	1	0	0	1	0	1	1	1	1	22.22222222222222	72.72727272727273	70.0	0	0	0	0	0
ds004094	Effects of temporal community structure learning on reasoning decisions	True	2022-03-31T16:00:14.550Z	2022-05-20T17:38:40.985Z	1.0.1	2022-05-20T18:29:38.000Z	fMRI	mri	mri_functional|mri_structural	37	0	2	2225	2226	125913657800	774	555	4	4	4	1.0	1	1	1	1	1	1	0	0	1	1	1	1	1	0	1	0	0	1	1	1	77.77777777777777	81.81818181818181	80.0	4	4	0	4	0
ds004097	An open-access accelerated adult equivalent of the ABCD Study neuroimaging dataset (a-ABCD)	True	2022-04-13T18:28:26.635Z	2022-04-19T14:10:07.438Z	1.1.0	2022-05-21T14:56:02.000Z	fMRI	mri	mri_functional|mri_diffusion|mri_structural	8	5	4	2278	4116	150239347562	1820	209	0	3	0	0.0	1	0	0	0	0	0	0	0	1	1	1	1	1	0	1	0	2	1	1	1	33.333333333333336	63.63636363636363	60.0	0	0	0	0	0
ds004100	HUP iEEG Epilepsy Dataset	True	2022-04-17T18:17:45.719Z	2022-09-21T20:30:45.359Z	1.1.3	2023-03-22T21:26:14.000Z	iEEG	ieeg		57	1	2	1341	1343	14196260851	319	208	0	1	0	0.0	1	0	1	1	1	0	1	0	1	1	1	0	0	0	1	0	0	1	1	1	22.22222222222222	72.72727272727273	70.0	0	0	0	0	0
ds004101	Resting-state fMRI data acquired before and after a course of infra-low frequency neurofeedback	True	2022-04-17T21:06:48.778Z	2022-04-18T09:07:36.964Z	1.0.1	2022-04-18T09:08:50.000Z	fMRI	mri	mri_functional|mri_structural	9	2	1	114	115	861111480	75	0	0	0	0		0	0	1	0	0	0	0	0	1	1	1	1	1	1	1	0	2	1	1	1	0.0	81.81818181818181	80.0	0	0	0	0	0
ds004102	Stimulation of the dorsolateral prefrontsal cortex modulates brain cue reactivity to reward(un)availability	True	2022-04-18T13:07:30.522Z	2022-04-19T07:43:08.233Z	1.0.1	2023-04-06T10:49:13.000Z	fMRI	mri	mri_functional|mri_structural	32	2	1	547	549	33438188135	256	64	0	1	0	0.0	1	0	0	0	0	0	0	0	1	1	1	1	0	0	1	0	1	1	1	1	33.333333333333336	54.54545454545455	50.0	0	0	0	0	0
ds004103	Collaborations and deceptions in strategic interactions revealed by hyperscanning fMRI	True	2022-04-20T03:16:41.342Z	2022-05-26T02:07:01.560Z	1.0.4	2025-06-21T15:05:45.000Z	fMRI			0	0	0	0	934	17927640699	330	264	2	1	1	1.0	1	1	1	1	0	0	0	0	1	1	1	1	1	0	1	0	0	1	1	1	77.77777777777777	81.81818181818181	80.0	2	2	0	2	0
ds004105	BCIT Auditory Cueing	True	2022-04-21T18:46:23.669Z	2022-05-05T13:49:31.949Z	1.0.0	2022-05-04T23:03:34.000Z	EEG	eeg		17	1	1	245	268	21876650649	34	34	2	1	1	1.0	1	1	1	1	1	1	1	0	1	1	1	1	1	0	1	0	0	1	1	1	88.88888888888889	81.81818181818181	80.0	2	2	0	2	0
ds004106	BCIT Advanced Guard Duty	True	2022-04-21T22:44:56.688Z	2022-04-29T20:29:26.737Z	1.0.0	2022-04-29T19:16:16.000Z	EEG	eeg		27	1	1	260	287	72591056700	29	29	3	1	1	1.0	1	1	1	1	1	1	1	0	1	1	1	1	1	0	1	0	0	1	1	1	88.88888888888889	81.81818181818181	80.0	3	3	0	3	0
ds004107	MIND DATA	True	2022-04-22T16:06:47.154Z	2022-04-22T19:51:09.860Z	1.0.0	2022-04-22T19:50:04.000Z	MEG	meg|mri	mri_structural	8	2	6	397	398	82901418283	97	64	0	5	0	0.0	1	0	1	1	1	0	1	0	1	1	1	1	1	0	1	0	0	1	1	1	22.22222222222222	90.9090909090909	90.0	0	0	0	0	0
ds004109	Emotional learning retroactively promotes memory integration through rapid neural reactivation and reorganization	True	2022-04-24T11:30:35.381Z	2022-04-26T12:50:07.152Z	1.0.0	2022-04-26T12:26:20.000Z	fMRI	mri	mri_functional|mri_structural	31	0	6	715	716	119630540534	309	93	0	3	0	0.0	1	0	1	0	0	0	0	0	1	1	1	0	0	0	1	0	4	1	1	1	33.333333333333336	54.54545454545455	50.0	0	0	0	0	0
ds004114	MultiRat_rest	True	2022-04-27T09:35:45.509Z	2022-04-28T09:34:31.941Z	1.0.0	2022-04-27T10:46:24.000Z	fMRI	mri	mri_structural|mri_functional	646	2	1	3010	3011	101768064303	1502	0	0	0	0		0	0	1	1	0	0	0	0	1	1	1	1	1	1	1	0	2	1	1	1	0.0	100.0	100.0	0	0	0	0	0
ds004116	StandardRat	True	2022-04-27T10:52:56.824Z	2022-04-28T09:34:16.172Z	1.0.0	2022-04-27T11:17:38.000Z	fMRI	mri	mri_structural|mri_functional	209	0	1	842	843	28320269109	418	0	0	0	0		0	0	1	1	0	0	0	0	1	1	1	1	1	1	1	0	4	1	1	1	0.0	100.0	100.0	0	0	0	0	0
ds004117	Sternberg Working Memory	True	2022-05-01T20:28:00.340Z	2022-06-16T23:23:02.919Z	1.0.1	2022-06-16T23:21:01.000Z	EEG	eeg		23	1	1	601	633	6230776538	170	85	2	1	1	1.0	1	1	1	1	0	0	1	0	1	1	1	1	1	0	1	0	0	1	1	1	88.88888888888889	81.81818181818181	80.0	2	2	0	2	0
ds004118	BCIT Calibration Driving	True	2022-05-02T16:03:12.391Z	2022-05-04T22:58:22.610Z	1.0.1	2022-05-04T22:53:42.000Z	EEG	eeg		156	7	1	2294	2324	133505826218	247	247	3	1	1	1.0	1	1	1	1	1	1	1	0	1	1	1	1	1	0	1	0	0	1	1	1	88.88888888888889	81.81818181818181	80.0	3	3	0	3	0
ds004119	BCIT Basic Guard Duty	True	2022-05-02T20:24:56.474Z	2022-05-04T22:57:53.907Z	1.0.0	2022-05-04T22:45:18.000Z	EEG	eeg		21	1	1	201	231	59203450954	22	22	3	1	1	1.0	1	1	1	1	1	1	1	0	1	1	1	1	1	0	1	0	0	1	1	1	88.88888888888889	81.81818181818181	80.0	3	3	0	3	0
ds004120	BCIT Baseline Driving	True	2022-05-03T00:06:41.150Z	2022-05-04T22:57:30.494Z	1.0.0	2022-05-04T22:29:32.000Z	EEG	eeg		109	3	1	1266	1299	324792402869	131	131	3	1	1	1.0	1	1	1	1	1	1	1	0	1	1	1	1	1	0	1	0	0	1	1	1	88.88888888888889	81.81818181818181	80.0	3	3	0	3	0
ds004121	BCIT Mind Wandering	True	2022-05-03T11:46:09.577Z	2022-05-04T22:55:48.879Z	1.0.0	2022-05-03T23:43:05.000Z	EEG	eeg		21	1	1	391	419	25671798009	60	60	3	1	1	1.0	1	1	1	1	1	1	1	0	1	1	1	1	1	0	1	0	0	1	1	1	88.88888888888889	81.81818181818181	80.0	3	3	0	3	0
ds004122	BCIT Speed Control	True	2022-05-03T13:04:29.013Z	2022-05-04T22:56:55.170Z	1.0.0	2022-05-04T22:05:50.000Z	EEG	eeg		32	1	1	450	477	38827098272	63	63	2	1	1	1.0	1	1	1	1	1	1	1	0	1	1	1	1	1	0	1	0	0	1	1	1	88.88888888888889	81.81818181818181	80.0	2	2	0	2	0
ds004123	BCIT Traffic Complexity	True	2022-05-03T14:10:02.137Z	2022-05-04T22:56:21.096Z	1.0.0	2022-05-04T15:34:31.000Z	EEG	eeg		29	1	1	273	301	18814359027	30	30	3	1	1	1.0	1	1	1	1	1	1	1	0	1	1	1	1	1	0	1	0	0	1	1	1	88.88888888888889	81.81818181818181	80.0	3	3	0	3	0
ds004125	Douglas hypercapnia	True	2022-05-05T18:19:12.219Z	2024-05-06T17:16:26.829Z	1.0.0	2022-05-05T19:11:38.000Z	fMRI	mri	mri_structural|mri_functional	15	2	1	83	86	5916268434	40	0	0	0	0		0	0	0	0	0	0	0	0	1	1	1	1	0	0	1	0	0	1	1	1	0.0	54.54545454545455	50.0	0	0	0	0	0
ds004127	Somatosensory Cortex Rat DISC Data	True	2022-05-10T20:43:29.748Z	2022-08-22T18:07:57.950Z	3.0.0	2022-08-23T18:29:08.000Z	iEEG	ieeg		8	0	0	222	225	201353276618	220	0	0	0	0		0	0	0	0	0	0	0	0	1	1	1	0	0	0	1	0	0	0	1	0	0.0	54.54545454545455	50.0	0	0	0	0	0
ds004128	Neural representations of others' traits predict social decisions	True	2022-05-18T00:25:11.114Z	2022-05-24T23:11:29.512Z	1.0.0	2022-05-24T23:10:48.000Z	fMRI	mri	mri_functional|mri_structural	32	0	1	167	168	7495397823	96	64	1	1	1	1.0	1	1	1	0	0	0	0	0	1	1	1	0	1	0	1	0	3	1	1	1	77.77777777777777	63.63636363636363	60.0	1	1	0	1	0
ds004129	BIDS Phenotype Segregation Example Dataset	True	2022-05-23T22:58:13.032Z	2022-06-04T15:38:35.414Z	1.0.0	2022-06-04T15:36:09.000Z	other/structural	mri	mri_structural	1	0	0	10	13341	19447155	1	0	0	0	0		0	0	1	1	1	1	0	0	1	1	1	1	1	1	1	0	0	0	0	0	0.0	100.0	100.0	0	0	0	0	0
ds004130	BIDS Phenotype Aggregation Example Dataset	True	2022-05-23T23:14:39.147Z	2022-06-09T13:11:43.455Z	1.0.0	2022-06-04T15:35:11.000Z	other/structural	mri	mri_structural	1	0	0	10	74	12114309	1	0	0	0	0		0	0	1	1	1	1	0	0	1	1	1	1	1	1	1	0	0	0	0	0	0.0	100.0	100.0	0	0	0	0	0
ds004131	BIDS Phenotype External Example Dataset	True	2022-05-23T23:23:29.582Z	2022-06-09T13:09:52.634Z	1.0.1	2022-06-04T15:46:17.000Z	other/structural	mri	mri_structural	1	0	0	10	12	10516976	1	0	0	0	0		0	0	1	1	1	1	0	0	1	1	1	1	1	1	1	0	0	0	0	0	0.0	100.0	100.0	0	0	0	0	0
ds004134	Experience Sampling in Resting State	True	2022-05-27T13:30:33.636Z	2022-05-27T14:12:35.019Z	1.0.1	2024-11-17T00:16:22.000Z	fMRI	mri	mri_functional|mri_structural	36	1	2	294	296	13068845625	108	36	36	1	1	1.0	1	1	1	1	0	0	0	0	1	1	1	0	1	0	1	0	3387	1	1	1	77.77777777777777	81.81818181818181	80.0	36	36	0	36	0
ds004141	Targeting Dynamic Facial Processing Mechanisms in Superior Temporal Sulcus Using fMRI Neurofeedback	True	2022-05-27T17:28:02.896Z	2022-05-31T10:27:21.739Z	1.0.5	2023-12-18T12:05:34.000Z	fMRI	mri	mri_functional|mri_structural	20	1	9	300	303	3634898937	100	80	0	4	0	0.0	1	0	1	1	1	0	0	0	1	1	1	1	1	0	1	0	0	1	1	1	33.333333333333336	81.81818181818181	80.0	0	0	0	0	0
ds004142	Exploring the Neural Correlates of Feedback-Related Reward Saliency and Valence During Real-Time fMRI-Based Neurofeedback	True	2022-05-30T13:30:32.495Z	2022-06-13T14:21:59.022Z	1.0.1	2022-06-13T14:18:47.000Z	fMRI	mri	mri_functional|mri_structural	10	1	4	188	189	1856677484	60	50	0	2	0	0.0	1	0	1	1	1	0	0	0	1	1	1	1	1	0	1	0	1	1	1	1	33.333333333333336	81.81818181818181	80.0	0	0	0	0	0
ds004144	A behavioral, clinical and brain imaging dataset with focus on emotion regulation of females with fibromyalgia	True	2022-05-30T15:55:32.976Z	2022-06-06T15:56:11.576Z	1.0.2	2022-08-10T23:22:42.000Z	fMRI	mri	mri_functional|mri_structural	66	0	3	596	599	18092293374	265	63	0	1	0	0.0	1	0	0	0	0	0	0	0	1	1	1	1	1	1	1	0	3	1	1	1	33.333333333333336	72.72727272727273	70.0	0	0	0	0	0
ds004145	GDMOffspring_MRI	True	2022-05-31T19:44:26.313Z	2022-08-19T09:33:51.520Z	1.0.0	2022-05-31T19:50:57.000Z	other/structural	mri	mri_structural	49	1	0	103	104	258063092	49	0	0	0	0		0	0	1	1	0	0	0	0	1	1	1	1	0	0	1	0	0	0	0	0	0.0	72.72727272727273	70.0	0	0	0	0	0
ds004146	Queensland Twin Adolescent Brain (QTAB)	True	2022-05-31T22:57:46.908Z	2022-06-03T05:49:07.820Z	1.0.4	2022-12-16T09:41:58.000Z	fMRI	mri	mri_diffusion|mri_structural|mri_functional|mri_perfusion	417	2	3	27718	40450	816715016273	17111	601	601	2	2	1.0	1	1	1	1	0	0	0	0	1	1	1	1	0	1	1	0	3	1	1	1	77.77777777777777	81.81818181818181	80.0	601	601	0	601	0
ds004147	Average Task Value	True	2022-06-07T14:19:20.839Z	2022-06-07T15:05:27.711Z	1.0.2	2024-01-24T19:53:26.000Z	EEG	eeg		12	0	1	113	124	4291439601	36	12	12	1	1	1.0	1	1	1	1	0	0	1	0	1	1	1	0	1	0	1	0	0	1	1	1	66.66666666666667	81.81818181818181	80.0	12	12	0	12	0
ds004148	A test-retest resting and cognitive state EEG dataset	True	2022-06-08T08:39:15.433Z	2022-06-13T08:35:00.838Z	1.0.1	2022-06-13T08:42:17.000Z	EEG	eeg		60	3	5	5585	6497	100121522601	3603	900	1	5	0	0.0	1	1	1	1	0	0	1	0	1	1	1	0	0	0	1	0	1	1	1	1	44.44444444444444	72.72727272727273	70.0	1	1	0	1	0
ds004151	Effect of obesity on inhibitory control in preadolescents during stop-signal task. An event-related potentials study	True	2022-06-13T16:57:01.005Z	2022-06-14T18:40:59.994Z	1.0.0	2022-06-14T18:38:37.000Z	EEG	eeg		57	0	1	408	409	24845637219	57	57	57	1	1	1.0	1	1	1	1	0	0	1	0	1	1	1	1	1	0	1	0	1	1	1	1	77.77777777777777	81.81818181818181	80.0	57	57	0	57	0
ds004152	Drum Trainer	True	2022-06-14T13:44:05.404Z	2022-06-14T15:45:13.108Z	1.1.2	2022-09-07T12:48:48.000Z	EEG	eeg		21	0	1	194	203	5118978203	63	21	21	1	1	1.0	1	1	1	1	0	0	1	0	1	1	1	0	0	0	1	0	0	1	1	1	66.66666666666667	72.72727272727273	70.0	21	21	0	21	0
ds004158	rest_eye	True	2022-06-15T10:02:46.558Z	2022-06-15T11:34:58.627Z	2.0.9	2026-01-16T21:36:09.000Z	fMRI	mri	mri_structural|mri_functional	20	1	1	306	573	21085427079	240	1	1	1	1	1.0	1	1	1	1	0	0	0	0	1	1	1	0	0	0	1	0	1824	1	1	1	55.55555555555556	63.63636363636363	60.0	1	1	0	1	0
ds004161	Turone Sheep Chronic Stress (TSCS)	True	2022-06-15T13:17:05.293Z	2022-06-15T16:19:40.841Z	1.0.0	2022-06-15T16:19:08.000Z	fMRI	mri	mri_diffusion|mri_functional|mri_structural	24	2	2	821	824	17254556736	288	0	0	0	0		0	0	1	1	1	0	0	0	1	1	1	1	1	1	1	0	1	1	1	1	0.0	100.0	100.0	0	0	0	0	0
ds004166	Effects of Forward and Backward Span Trainings on Working Memory: Evidence from a Randomized, Controlled Trial	True	2022-06-17T01:05:58.854Z	2022-06-17T10:33:00.752Z	1.0.0	2022-06-17T07:46:14.000Z	EEG	eeg		71	3	0	431	434	83074454640	426	0	0	0	0		0	0	1	1	0	0	0	0	1	1	1	1	0	0	1	0	0	0	1	0	0.0	72.72727272727273	70.0	0	0	0	0	0
ds004169	Queensland Twin IMaging (QTIM)	True	2022-06-20T22:18:40.765Z	2022-06-22T22:36:55.757Z	1.0.7	2023-03-31T00:22:21.000Z	fMRI	mri	mri_functional|mri_structural	1202	2	2	10225	11576	74029996806	5137	1311	1311	1	1	1.0	1	1	1	1	0	0	0	0	1	1	1	1	0	1	1	0	1	1	1	1	77.77777777777777	81.81818181818181	80.0	1311	1311	0	1311	0
ds004173	Movement-related artefacts (MR-ART) dataset	True	2022-06-22T14:48:43.451Z	2022-10-01T13:45:52.832Z	1.0.2	2022-10-18T09:12:30.000Z	other/structural	mri	mri_structural	148	0	0	1173	2051	15525041331	436	0	0	0	0		0	0	1	1	1	1	0	0	1	1	1	1	0	1	1	0	0	0	0	0	0.0	81.81818181818181	80.0	0	0	0	0	0
ds004182	Magic, Memory, and Curiosity (MMC) fMRI Dataset	True	2022-06-30T13:10:34.305Z	2024-04-12T09:36:15.300Z	1.0.1	2023-05-01T11:18:21.000Z	fMRI	mri	mri_functional|mri_structural	50	0	2	957	4230	231419658803	1852	151	0	1	0	0.0	1	0	1	1	1	0	0	0	1	1	1	1	0	1	1	0	2	1	1	1	33.333333333333336	81.81818181818181	80.0	0	0	0	0	0
ds004187	LGN Layers Data	True	2022-07-01T07:11:13.138Z	2022-07-02T20:36:08.597Z	1.0.2	2023-07-14T23:55:12.000Z	fMRI	mri	mri_structural|mri_functional	3	7	3	409	517	42136708258	312	89	0	3	0	0.0	1	0	0	0	0	0	0	0	1	1	1	1	1	1	1	0	1	1	1	1	33.333333333333336	81.81818181818181	80.0	0	0	0	0	0
ds004192	THINGS-fMRI	True	2022-07-01T18:42:09.249Z	2023-01-05T14:13:33.621Z	1.0.7	2024-09-09T13:40:47.000Z	fMRI	mri	mri_functional|mri_structural	3	14	4	2459	2607	155717107073	631	394	1	3	1	0.3333333333333333	1	1	1	1	0	0	0	0	1	1	1	0	1	1	1	0	17598	1	1	1	66.66666666666667	81.81818181818181	80.0	1	1	0	1	0
ds004194	Visual ECoG dataset	True	2022-07-04T12:51:42.010Z	2022-07-06T15:43:04.506Z	3.0.0	2025-04-01T10:23:42.000Z	iEEG	ieeg|mri	mri_structural	14	7	5	1359	14501	62149892972	2323	627	7	7	7	1.0	1	1	1	1	1	0	1	0	1	1	1	1	1	1	1	0	4356	1	1	1	77.77777777777777	100.0	100.0	7	7	0	7	0
ds004196	Bimodal dataset on Inner speech	True	2022-07-07T13:02:56.293Z	2023-04-26T11:21:50.220Z	2.0.2	2023-06-16T08:25:46.000Z	EEG	mri|eeg	mri_functional|mri_structural	4	3	2	109	111	10022898106	40	12	8	1	1	1.0	1	1	1	1	0	0	1	0	1	1	1	1	1	1	1	0	0	1	1	1	77.77777777777777	100.0	100.0	8	8	0	8	0
ds004199	An open presurgery MRI dataset of people with epilepsy and focal cortical dysplasia type II	True	2022-07-10T12:52:36.559Z	2023-02-14T11:34:30.970Z	1.0.6	2025-02-24T13:14:50.000Z	other/structural	mri	mri_structural	170	0	0	685	773	4150716918	425	0	0	0	0		0	0	1	1	0	0	0	0	1	1	1	0	0	1	1	0	6569	0	0	0	0.0	72.72727272727273	70.0	0	0	0	0	0
ds004200	Temporal Scaling	True	2022-07-11T11:15:38.245Z	2022-07-11T11:47:42.659Z	1.0.1	2022-10-06T09:12:27.000Z	EEG	eeg		20	0	1	166	177	7740555612	40	0	1	0	1		0	1	1	1	0	0	1	0	1	1	1	0	1	0	1	0	0	1	1	1	11.11111111111111	72.72727272727273	70.0	1	1	0	1	0
ds004212	THINGS-MEG	True	2022-07-14T15:47:41.319Z	2023-01-05T14:14:13.412Z	3.0.0	2025-05-29T20:15:29.000Z	MEG	meg|mri	mri_structural	4	13	1	2896	29034	1154517592416	3128	481	1	1	1	1.0	1	1	1	1	1	0	1	0	1	1	1	0	0	1	1	0	3959	1	1	1	77.77777777777777	72.72727272727273	70.0	1	1	0	1	0
ds004213	BrainBeats	True	2022-07-15T16:12:19.495Z	2022-10-10T18:21:34.249Z	1.0.1	2022-10-31T02:30:40.000Z	fMRI	mri	mri_functional|mri_structural	5	2	1	95	499	8754558788	269	0	0	0	0		0	0	1	1	0	0	0	0	1	1	1	1	1	0	1	0	1	1	1	1	0.0	81.81818181818181	80.0	0	0	0	0	0
ds004217	Interacting representations of mental states and traits	True	2022-07-18T03:45:51.458Z	2022-07-20T21:23:10.229Z	1.0.0	2022-07-20T21:02:16.000Z	fMRI	mri	mri_functional|mri_structural	67	0	1	2053	2055	71387214302	727	526	0	1	0	0.0	1	0	1	0	1	0	0	0	1	1	1	0	1	0	1	0	3	1	1	1	33.333333333333336	54.54545454545455	50.0	0	0	0	0	0
ds004219	Litebook_Alertness_Study	True	2022-07-19T21:37:04.357Z	2022-07-21T17:59:41.458Z	1.0.0	2022-07-19T21:53:00.000Z	fMRI	mri	mri_structural|mri_functional	10	2	1	83	85	4475981640	40	0	0	0	0		0	0	1	0	0	0	0	0	1	1	1	1	1	1	1	0	4	1	1	1	0.0	81.81818181818181	80.0	0	0	0	0	0
ds004226	Summed social cognition: additive neural representations of situations, mental states, and actions	True	2022-07-21T17:52:14.828Z	2022-07-21T21:28:05.848Z	1.0.0	2022-07-21T21:26:47.000Z	fMRI	mri	mri_functional|mri_structural	28	0	1	1042	1044	47632177160	364	280	0	1	0	0.0	1	0	1	0	1	0	0	0	1	1	1	0	1	0	1	0	2	1	1	1	33.333333333333336	54.54545454545455	50.0	0	0	0	0	0
ds004228	Early stressful experiences are associated with reduced neural responses to naturalistic emotional and social content in children	True	2022-08-01T16:23:34.354Z	2022-08-01T17:46:51.872Z	1.0.1	2022-10-12T03:08:05.000Z	fMRI	mri	mri_structural|mri_functional	70	1	1	287	289	12542698741	140	1	1	1	1	1.0	1	1	0	0	0	0	0	0	1	1	1	0	0	0	1	0	3	1	1	1	77.77777777777777	45.45454545454545	40.0	1	1	0	1	0
ds004229	amnoise	True	2022-08-01T18:25:31.485Z	2022-08-02T18:33:45.864Z	1.0.3	2023-11-03T18:30:43.000Z	MEG	meg		1	0	2	18	21	1908936383	3	1	1	1	1	1.0	1	1	1	1	1	0	1	0	1	1	1	0	1	1	1	0	0	1	1	1	66.66666666666667	90.9090909090909	90.0	1	1	0	1	0
ds004230	First-in-human evaluation of [11C]PS13, a novel PET radioligand, to quantify cyclooxygenase-1 in the brain	True	2022-08-01T19:00:21.757Z	2022-08-02T19:30:20.341Z	3.0.0	2024-03-22T15:39:39.000Z	PET	pet|mri	mri_structural	16	2	0	207	209	5182150230	48	0	0	0	0		0	0	1	1	0	0	0	0	1	1	1	1	1	1	1	0	1	0	0	0	0.0	100.0	100.0	0	0	0	0	0
ds004252	Rotation-tolerant representations elucidate the time course of high-level object processing	True	2022-08-16T15:48:03.883Z	2022-08-17T09:52:46.773Z	1.1.0	2026-04-15T04:49:50.000Z	EEG	eeg		16	0	1	71	73	19616886615	48	16	1	1	1	1.0	1	1	1	1	0	0	0	0	1	1	1	0	1	0	1	0	994	1	1	1	55.55555555555556	81.81818181818181	80.0	1	1	0	1	0
ds004254	Germ-free_MRI	True	2022-08-22T09:47:09.005Z	2022-08-22T09:51:02.235Z	1.0.0	2022-08-22T09:50:37.000Z	other/structural	mri	mri_structural	15	1	0	35	37	325319584	15	0	0	0	0		0	0	1	1	0	0	0	0	1	1	1	1	0	0	1	0	1	0	0	0	0.0	72.72727272727273	70.0	0	0	0	0	0
ds004256	Encoding of Sound Source Elevation in Human Cortex	True	2022-08-29T01:25:10.410Z	2022-09-07T01:10:54.599Z	1.0.5	2022-09-24T16:01:53.000Z	EEG	eeg		53	0	2	584	586	19516271670	159	53	0	2	0	0.0	1	0	1	1	1	0	1	0	1	1	1	0	0	0	1	0	0	1	1	1	22.22222222222222	72.72727272727273	70.0	0	0	0	0	0
ds004259	Individual risk attitudes arise from noise in neurocognitive magnitude representations.	True	2022-09-01T13:35:03.104Z	2022-09-01T14:13:57.095Z	1.0.0	2022-09-01T14:10:43.000Z	fMRI	mri	mri_functional|mri_structural	64	0	1	1596	1598	19976290505	1019	384	0	1	0	0.0	1	0	0	0	0	0	0	0	1	1	1	0	1	0	1	0	3	1	1	1	33.333333333333336	45.45454545454545	40.0	0	0	0	0	0
ds004261	Cross-stage neural pattern similarity in the hippocampus predicts false memory derived from post-event inaccurate information	True	2022-09-04T01:25:38.260Z	2023-03-24T12:01:43.482Z	2.0.0	2023-04-25T11:44:03.000Z	fMRI	mri	mri_functional|mri_structural	57	3	3	3204	3207	115994694319	1256	684	0	3	0	0.0	1	0	1	1	0	0	0	0	1	1	1	1	1	0	1	0	35520	1	1	1	33.333333333333336	81.81818181818181	80.0	0	0	0	0	0
ds004262	Continuous Feedback Processing	True	2022-09-07T11:58:29.943Z	2022-09-07T12:52:02.040Z	1.0.0	2022-09-07T12:37:47.000Z	EEG	eeg		21	0	1	194	208	3731654664	63	21	21	1	1	1.0	1	1	1	1	0	0	1	0	1	1	1	0	0	0	1	0	0	1	1	1	66.66666666666667	72.72727272727273	70.0	21	21	0	21	0
ds004264	Steer the Ship	True	2022-09-13T14:39:12.437Z	2022-09-13T14:57:06.533Z	1.1.0	2022-10-06T15:04:01.000Z	EEG	eeg		21	0	1	194	201	3546307453	63	21	21	1	1	1.0	1	1	1	1	0	0	1	0	1	1	1	0	0	0	1	0	0	1	1	1	66.66666666666667	72.72727272727273	70.0	21	21	0	21	0
ds004265	Neuromodulation of pain circuits using MR guided focused ultrasound (MRgFUS) and simultaneous acquisition of functional MRI data	True	2022-09-14T10:29:01.451Z	2022-09-14T13:29:46.644Z	1.1.2	2023-04-16T13:06:54.000Z	fMRI	mri	mri_functional|mri_structural	5	0	3	45	47	2976911612	32	0	0	0	0		0	0	0	0	0	0	0	0	1	1	1	1	0	1	1	0	4	1	1	1	0.0	72.72727272727273	70.0	0	0	0	0	0
ds004271	gaze_exp	True	2022-09-19T07:39:54.020Z	2023-04-20T11:09:58.099Z	1.1.0	2022-09-22T18:02:34.000Z	fMRI	mri	mri_functional|mri_structural	2	5	7	210	4348	102209909165	390	46	7	7	7	1.0	1	1	1	1	0	0	0	0	1	1	1	0	0	0	1	0	2	1	1	1	77.77777777777777	63.63636363636363	60.0	7	7	0	7	0
ds004274	A Chemical Signal in Human Emotional Tears Blocks Aggression in Men	True	2022-09-20T09:37:07.542Z	2023-11-06T09:24:56.855Z	1.0.0	2023-11-05T11:39:03.000Z	fMRI	mri	mri_functional|mri_structural	33	2	2	531	535	26193170198	197	66	0	1	0	0.0	1	0	1	1	1	0	0	0	1	1	1	0	0	0	1	0	4	1	1	1	33.333333333333336	63.63636363636363	60.0	0	0	0	0	0
ds004276	Auditory single word recognition in MEG	True	2022-09-23T14:41:43.515Z	2022-10-07T15:21:12.141Z	1.0.0	2022-09-23T20:02:38.000Z	MEG	meg		18	0	2	135	137	12467037533	19	18	0	1	0	0.0	1	0	1	1	1	0	1	0	1	1	1	1	0	0	1	0	1	1	1	1	22.22222222222222	81.81818181818181	80.0	0	0	0	0	0
ds004278	Sustained Neural Representations of Personally Familiar People and Places During Cued Recall	True	2022-09-23T17:53:03.124Z	2022-09-26T16:19:30.102Z	1.0.1	2022-10-11T18:18:40.000Z	MEG	meg		30	0	1	844	876	82361121743	30	30	0	1	0	0.0	1	0	1	1	1	0	1	0	1	1	1	1	0	1	1	0	1	1	1	1	22.22222222222222	90.9090909090909	90.0	0	0	0	0	0
ds004279	Large Spanish EEG	True	2022-09-26T14:52:36.708Z	2023-08-02T22:50:05.944Z	1.1.2	2024-11-29T15:37:16.000Z	EEG	eeg		56	4	1	305	307	27082275780	60	60	0	1	0	0.0	1	0	1	1	1	0	1	0	1	1	1	1	0	0	1	0	1262	1	1	1	22.22222222222222	81.81818181818181	80.0	0	0	0	0	0
ds004280	hyper	True	2022-09-27T11:43:30.041Z	2022-09-27T16:45:48.460Z	1.0.1	2022-12-14T21:57:52.000Z	fMRI	mri	mri_functional|mri_structural	2	0	1	1132	1134	38016691108	20	18	0	1	0	0.0	1	0	1	1	0	0	0	0	1	1	1	0	0	1	1	0	3	1	1	1	33.333333333333336	72.72727272727273	70.0	0	0	0	0	0
ds004283	neuroloki	True	2022-09-29T22:54:51.589Z	2022-09-30T15:57:04.354Z	1.0.3	2022-10-05T14:29:22.000Z	fMRI	mri	mri_functional|mri_structural	4	9	1	1479	2533	124886113166	783	148	0	1	0	0.0	1	0	1	1	0	0	0	0	1	1	1	1	1	0	1	0	5	1	1	1	33.333333333333336	81.81818181818181	80.0	0	0	0	0	0
ds004284	eeg-neuroforecasting	True	2022-10-03T22:02:01.479Z	2023-06-13T21:09:06.334Z	1.0.0	2022-10-03T22:29:10.000Z	EEG	eeg		18	0	1	167	206	17703523636	54	18	0	1	0	0.0	1	0	1	1	1	0	1	0	1	1	1	0	1	0	1	0	1	1	1	1	33.333333333333336	81.81818181818181	80.0	0	0	0	0	0
ds004285	Listening task	True	2022-10-05T12:28:35.692Z	2023-01-12T15:42:22.870Z	1.0.0	2022-10-05T12:57:13.000Z	fMRI	mri	mri_functional|mri_structural	78	0	6	1720	1722	86838269597	624	468	0	6	0	0.0	1	0	1	0	0	0	0	0	1	1	1	1	1	0	1	0	4	1	1	1	33.333333333333336	72.72727272727273	70.0	0	0	0	0	0
ds004286	Multidimensional memory topography in the medial parietal cortex identified from neuroimaging of thousands of daily memory videos	True	2022-10-07T20:31:34.754Z	2022-11-04T19:29:34.683Z	1.0.0	2022-11-04T19:28:37.000Z	fMRI	mri	mri_functional|mri_structural	23	2	2	1533	1983	117410934235	446	351	351	2	2	1.0	1	1	0	0	0	0	0	0	1	1	1	1	1	1	1	0	3	1	1	1	77.77777777777777	72.72727272727273	70.0	351	351	0	351	0
ds004295	Reward gain and punishment avoidance reversal learning	True	2022-10-15T06:53:16.184Z	2022-10-15T16:44:29.313Z	1.0.0	2022-10-15T16:37:47.000Z	EEG	eeg		26	0	1	158	183	33831372141	68	26	1	1	1	1.0	1	1	1	1	0	0	1	0	1	1	1	0	1	0	1	0	1	1	1	1	77.77777777777777	72.72727272727273	70.0	1	1	0	1	0
ds004299	Characterizing habit learning in the human brain at the individual and group levels: a multi-modal MRI study	True	2022-10-20T09:41:33.168Z	2022-10-21T17:41:48.933Z	1.0.0	2022-10-20T20:18:45.000Z	fMRI	mri	mri_functional|mri_diffusion|mri_structural	123	3	4	14296	14289	792973035001	5610	1109	0	3	0	0.0	1	0	1	0	0	0	0	0	1	1	1	0	0	0	1	0	1	1	1	1	33.333333333333336	54.54545454545455	50.0	0	0	0	0	0
ds004301	An fMRI Dataset for Concept Representation with semantic feature annotations	True	2022-10-20T14:41:05.887Z	2022-10-20T16:24:41.227Z	1.0.2	2023-02-24T14:09:36.000Z	fMRI	mri	mri_functional|mri_structural	11	0	1	6075	9581	77243327778	2009	672	0	1	0	0.0	1	0	1	1	0	0	0	0	1	1	1	0	0	0	1	0	1	1	1	1	22.22222222222222	63.63636363636363	60.0	0	0	0	0	0
ds004302	Brain correlates of speech perception in schizophrenia patients with and without auditory hallucinations	True	2022-10-24T16:32:01.724Z	2022-11-02T16:13:10.285Z	1.0.1	2022-12-19T07:53:24.000Z	fMRI	mri	mri_structural|mri_functional	71	0	1	150	152	9669714636	142	1	1	1	1	1.0	1	1	1	1	0	0	0	0	1	1	1	1	1	1	1	0	1	1	1	1	77.77777777777777	100.0	100.0	1	1	0	1	0
ds004305	Mapping neuroinflammation in vivo with diffusion-MRI in rats given a systemic lipopolysaccharide challenge	True	2022-10-25T14:52:35.836Z	2023-06-15T13:35:07.423Z	1.0.3	2024-07-24T08:56:32.000Z	other/structural	mri	mri_diffusion|mri_structural	32	0	0	453	455	2139824036	160	0	0	0	0		0	0	1	1	0	0	0	0	1	1	1	1	0	0	1	0	2	0	0	0	0.0	72.72727272727273	70.0	0	0	0	0	0
ds004306	EEG Semantic Imagination and Perception Dataset	True	2022-10-25T17:34:10.377Z	2023-01-24T22:01:03.726Z	1.0.2	2023-09-27T14:44:14.000Z	EEG	eeg		12	3	1	514	564	84945921180	56	15	0	1	0	0.0	1	0	1	1	1	0	1	0	1	1	1	1	1	1	1	0	2	1	1	1	22.22222222222222	100.0	100.0	0	0	0	0	0
ds004312	A common neural code for representing imagined and inferred tastes	True	2022-10-26T19:03:04.256Z	2023-02-19T05:52:28.399Z	1.0.3	2023-02-20T17:07:59.000Z	fMRI	mri	mri_functional|mri_structural	20	1	1	371	393	91926127680	200	160	2	2	2	1.0	1	1	1	1	0	0	0	0	1	1	1	0	0	0	1	0	2	1	1	1	77.77777777777777	63.63636363636363	60.0	2	2	0	2	0
ds004315	Mood Manipulation and PST, Experiment 1	True	2022-10-27T00:49:48.502Z	2022-10-27T05:10:59.799Z	1.0.0	2022-10-27T04:59:58.000Z	EEG	eeg		50	0	1	463	489	10532856899	101	50	50	1	1	1.0	1	1	1	1	0	0	1	0	1	1	1	0	1	0	1	0	1	1	1	1	66.66666666666667	72.72727272727273	70.0	50	50	0	50	0
ds004317	Mood Manipulation and PST, Experiment 2	True	2022-10-27T05:08:53.474Z	2022-10-27T16:57:51.650Z	1.0.3	2022-10-27T18:11:15.000Z	EEG	eeg		50	0	1	425	427	19639199743	100	50	50	1	1	1.0	1	1	1	1	0	0	1	0	1	1	1	0	1	0	1	0	1	1	1	1	66.66666666666667	72.72727272727273	70.0	50	50	0	50	0
ds004323	Atari-style video game learning fMRI	True	2022-10-31T00:48:32.364Z	2024-09-20T23:09:31.036Z	1.0.1	2026-03-29T20:22:03.000Z	fMRI	mri	mri_functional|mri_structural	32	0	1	227	380	131610173769	223	0	0	0	0		0	0	0	0	0	0	0	0	1	1	1	0	1	0	1	2	6914	1	1	1	0.0	54.54545454545455	50.0	0	0	0	0	0
ds004324	ToonFaces	True	2022-11-02T10:34:06.676Z	2023-09-14T07:37:42.145Z	1.0.0	2023-03-08T08:37:21.000Z	EEG	eeg		26	1	1	161	163	2637689107	26	26	0	1	0	0.0	1	0	1	1	1	0	1	0	1	1	1	0	0	0	1	0	0	1	1	1	22.22222222222222	72.72727272727273	70.0	0	0	0	0	0
ds004327	Odour-imagery ability is linked to food craving, intake, and adiposity change in humans	True	2022-11-02T20:45:05.627Z	2023-07-10T18:13:54.932Z	1.0.3	2023-08-21T13:22:53.000Z	fMRI	mri	mri_functional|mri_structural	47	0	1	1284	1286	112335720454	517	235	0	1	0	0.0	1	0	1	1	0	0	0	0	1	1	1	1	1	1	1	0	1	1	1	1	33.333333333333336	100.0	100.0	0	0	0	0	0
ds004330	The spatiotemporal neural dynamics of object recognition for natural images and line drawings (MEG)	True	2022-11-07T14:41:49.699Z	2022-11-08T11:21:52.917Z	1.0.0	2022-11-08T10:16:44.000Z	MEG	meg		30	1	1	1145	1147	165027294096	270	270	0	1	0	0.0	1	0	1	1	1	0	1	0	1	1	1	1	1	0	1	0	0	1	1	1	33.333333333333336	90.9090909090909	90.0	0	0	0	0	0
ds004331	The spatiotemporal neural dynamics of object recognition for natural images and line drawings (fMRI)	True	2022-11-07T15:12:48.886Z	2022-11-08T13:37:49.519Z	1.0.4	2022-11-18T10:34:51.000Z	fMRI	mri	mri_functional|mri_structural	30	0	2	1266	1272	52429136902	419	390	0	2	0	0.0	1	0	1	1	1	0	0	0	1	1	1	1	1	0	1	0	1	1	1	1	33.333333333333336	81.81818181818181	80.0	0	0	0	0	0
ds004332	Datasets with and without deliberate head movements for evaluating the performance of markerless prospective motion correction and selective reacquisition in a general clinical protocol for brain MRI	True	2022-11-09T15:51:08.849Z	2022-11-09T17:21:03.675Z	1.3.0	2024-12-05T10:18:13.000Z	other/structural	mri	mri_structural	22	0	0	1245	2752	15311528076	817	0	0	0	0		0	0	1	1	0	0	0	0	1	1	1	1	1	1	1	0	11041	0	0	0	0.0	90.9090909090909	90.0	0	0	0	0	0
ds004339	dataset_for_test	True	2022-11-18T16:31:45.817Z	2022-11-25T15:13:39.755Z	1.0.0	2022-11-25T14:55:26.000Z	other/structural	mri	mri_structural	2	0	0	7	11	6199141	4	0	0	0	0		0	0	1	1	0	0	0	0	1	1	1	1	1	1	1	0	0	0	0	0	0.0	100.0	100.0	0	0	0	0	0
ds004341	semantic_encoding	True	2022-11-21T18:51:29.154Z	2023-08-01T09:53:37.827Z	1.0.0	2023-08-01T09:32:27.000Z	fMRI	mri	mri_functional|mri_structural	28	0	1	1069	1071	72175982743	476	112	1	1	1	1.0	1	1	1	0	0	0	0	0	1	1	1	0	1	0	1	0	2	1	1	1	77.77777777777777	72.72727272727273	70.0	1	1	0	1	0
ds004346	FLUX: A pipeline for MEG analysis	True	2022-11-28T16:33:17.402Z	2022-11-30T17:54:29.630Z	1.0.8	2024-06-07T09:19:58.000Z	MEG	meg|mri	mri_structural	1	1	1	19	362	18062642446	19	2	0	1	0	0.0	1	0	1	1	1	0	1	0	1	1	1	0	0	0	1	0	1	1	1	1	22.22222222222222	72.72727272727273	70.0	0	0	0	0	0
ds004347	Symmetry perception and affective responses: a combined EEG/EMG study	True	2022-11-28T17:02:27.026Z	2022-11-28T17:08:56.901Z	1.0.0	2022-11-28T17:06:33.000Z	EEG	eeg		24	0	1	173	353	2890549319	72	48	48	1	1	1.0	1	1	1	1	0	0	1	0	1	1	1	0	1	0	1	0	0	1	1	1	77.77777777777777	72.72727272727273	70.0	48	48	0	48	0
ds004348	Ear-EEG Sleep Monitoring 2017 (EESM17)	True	2022-11-29T08:54:03.704Z	2022-12-01T08:29:38.645Z	1.0.5	2024-09-23T10:33:39.000Z	EEG	eeg		9	1	1	113	231	13210476025	64	18	18	1	1	1.0	1	1	1	1	0	0	1	0	1	1	1	0	0	0	1	0	0	1	1	1	77.77777777777777	72.72727272727273	70.0	18	18	0	18	0
ds004349	Evaluating methods for measuring background connectivity in slow event-related fMRI designs	True	2022-12-01T18:40:55.283Z	2022-12-02T16:03:57.532Z	1.0.0	2022-12-02T15:19:50.000Z	fMRI	mri	mri_functional|mri_structural	57	0	2	1016	1019	47189587586	394	223	1	1	1	1.0	1	1	1	1	0	0	0	0	1	1	1	1	0	0	1	0	2	1	1	1	77.77777777777777	72.72727272727273	70.0	1	1	0	1	0
ds004350	Executive Functionning Study for Assessing the Effect of Neurofeedback	True	2022-12-04T07:25:37.650Z	2022-12-06T03:04:16.224Z	2.0.0	2025-02-07T16:56:30.000Z	EEG	eeg		24	2	5	1062	1325	28810754598	491	240	1	5	0	0.0	1	1	1	1	0	0	1	0	1	1	1	0	1	0	1	0	6439	1	1	1	66.66666666666667	72.72727272727273	70.0	1	1	0	1	0
ds004356	Subcortical responses to music and speech are alike while cortical responses diverge	True	2022-12-06T20:13:46.690Z	2022-12-12T17:34:53.290Z	2.2.1	2024-01-18T18:40:33.000Z	EEG	eeg		22	0	1	639	641	228796286136	72	24	1	1	1	1.0	1	1	1	1	1	0	1	0	1	1	1	1	1	1	1	0	0	1	1	1	77.77777777777777	100.0	100.0	1	1	0	1	0
ds004357	Features-EEG	True	2022-12-08T04:57:17.267Z	2023-04-26T06:43:02.935Z	1.0.1	2024-01-10T03:23:08.000Z	EEG	eeg		16	0	1	71	100	74685825960	64	16	1	1	1	1.0	1	1	1	1	0	0	0	0	1	1	1	0	1	0	1	0	0	1	1	1	55.55555555555556	81.81818181818181	80.0	1	1	0	1	0
ds004359	SixthSense	True	2022-12-09T22:57:45.253Z	2022-12-10T08:29:37.883Z	1.0.0	2023-08-24T19:16:59.000Z	fMRI	mri	mri_functional|mri_structural	57	0	1	709	713	108000906368	292	121	0	2	0	0.0	1	0	1	0	0	0	0	0	1	1	1	1	0	0	1	0	2	1	1	1	33.333333333333336	63.63636363636363	60.0	0	0	0	0	0
ds004362	EEG Motor Movement/Imagery Dataset	True	2022-12-12T20:42:11.732Z	2022-12-15T16:24:41.532Z	1.0.0	2022-12-15T16:17:09.000Z	EEG	eeg		109	0	1	9162	12223	11961862159	3052	1526	1	1	1	1.0	1	1	1	1	0	0	1	0	1	1	1	0	1	0	1	0	1	1	1	1	88.88888888888889	72.72727272727273	70.0	1	1	0	1	0
ds004367	Meta-rdk: Raw EEG data	True	2022-12-15T11:42:01.500Z	2022-12-15T12:45:27.649Z	1.0.2	2022-12-15T13:16:11.000Z	EEG	eeg		40	0	1	206	208	30039343808	80	40	1	1	1	1.0	1	1	1	1	0	0	1	0	1	1	1	0	1	0	1	0	0	1	1	1	77.77777777777777	72.72727272727273	70.0	1	1	0	1	0
ds004368	Meta-rdk: Preprocessed EEG data	True	2022-12-15T12:51:06.924Z	2022-12-15T13:00:15.201Z	1.0.2	2022-12-15T13:14:58.000Z	EEG	eeg		39	2	1	206	208	1045574811	80	40	1	1	1	1.0	1	1	1	1	0	0	1	0	1	1	1	0	1	0	1	0	0	1	1	1	77.77777777777777	72.72727272727273	70.0	1	1	0	1	0
ds004369	Blink-Pause-Relation (Competing Speaker Paradigm)	True	2022-12-16T13:02:02.096Z	2023-02-06T14:16:24.511Z	1.0.1	2023-02-06T14:17:42.000Z	EEG	eeg		41	0	1	345	358	8596739356	101	41	41	1	1	1.0	1	1	1	1	0	0	1	0	1	1	1	0	1	0	1	0	2	1	1	1	66.66666666666667	72.72727272727273	70.0	41	41	0	41	0
ds004370	PRIOS	True	2022-12-16T14:47:48.631Z	2024-03-05T16:27:50.882Z	1.0.2	2023-12-16T15:16:44.000Z	iEEG	ieeg		7	1	2	130	176	29598185738	87	15	7	2	0	0.0	1	1	1	1	1	1	1	0	1	1	1	1	1	1	1	0	0	1	1	1	44.44444444444444	90.9090909090909	90.0	7	7	0	7	0
ds004381	Intraoperative EEG dataset during medianus-tibialis stimulation with 8 different rates	True	2022-12-20T10:56:51.377Z	2023-04-02T15:14:21.090Z	1.0.2	2024-10-29T11:46:29.000Z	EEG	eeg		18	4	1	1401	2476	13275540742	770	0	0	0	0		0	0	1	1	1	0	1	0	1	1	1	1	1	1	1	0	1	1	1	1	0.0	100.0	100.0	0	0	0	0	0
ds004386	fc-reliability-spinalcord	True	2022-12-22T02:24:41.509Z	2023-05-02T23:16:36.636Z	1.1.2	2023-05-05T19:35:41.000Z	fMRI	mri	mri_functional|mri_structural	48	0	1	294	731	9332523744	450	0	0	0	0		0	0	1	1	0	0	0	0	1	1	1	1	1	0	1	0	0	1	1	1	0.0	81.81818181818181	80.0	0	0	0	0	0
ds004388	Somatosensory evoked potentials in the human spinal cord to mixed nerve stimulation	True	2023-01-04T13:11:50.245Z	2024-08-15T09:23:41.464Z	1.0.0	2023-07-06T19:24:02.000Z	EEG	eeg		40	0	3	2524	2531	732876226489	799	400	400	3	3	1.0	1	1	1	1	0	0	1	0	1	1	1	1	1	0	1	0	0	1	1	1	77.77777777777777	81.81818181818181	80.0	400	400	0	400	0
ds004389	Somatosensory evoked potentials in the human spinal cord to mixed and sensory nerve stimulation	True	2023-01-04T13:15:45.996Z	2024-08-15T09:23:58.215Z	1.0.0	2023-07-06T19:26:09.000Z	EEG	eeg		26	0	4	1642	1650	404264486093	519	260	260	4	4	1.0	1	1	1	1	0	0	1	0	1	1	1	1	1	0	1	0	0	1	1	1	77.77777777777777	81.81818181818181	80.0	260	260	0	260	0
ds004392	Parkinson's disease, functional connectivity, and cognition	True	2023-01-05T21:47:13.015Z	2023-01-17T18:36:58.773Z	1.0.2	2026-03-25T23:00:05.000Z	fMRI			0	0	0	0	251	3415067797	116	0	0	0	0		0	0	1	1	0	0	0	0	1	1	1	1	0	0	1	0	1300	0	1	0	0.0	81.81818181818181	80.0	0	0	0	0	0
ds004393	Fear in the mind's eye: the neural correlates of differential fear acquisision to imagined conditioned stimuli	True	2023-01-08T19:50:54.665Z	2023-01-16T18:34:10.894Z	1.0.4	2023-01-17T15:54:17.000Z	fMRI	mri	mri_functional|mri_structural	32	0	2	2658	2660	12160463384	800	384	0	2	0	0.0	1	0	1	0	0	0	0	0	1	1	1	1	0	0	1	1	4	1	1	1	33.333333333333336	63.63636363636363	60.0	0	0	0	0	0
ds004395	Penn Electrophysiology of Encoding and Retrieval Study (PEERS)	True	2023-01-10T18:29:34.235Z	2023-06-01T03:00:26.118Z	2.0.0	2023-06-01T03:35:20.000Z	EEG	eeg		364	24	3	62638	62640	9583322400247	6483	6483	6483	3	3	1.0	1	1	1	1	1	0	1	0	1	1	1	0	0	0	1	0	2	1	1	1	77.77777777777777	72.72727272727273	70.0	6483	6483	0	6483	0
ds004398	planmemreplay	True	2023-01-11T14:18:04.348Z	2023-01-23T14:29:41.717Z	1.0.0	2023-01-25T04:25:53.000Z	MEG	meg		1	0	1	18	20	1373056513	0	0	4	0	4		0	1	0	0	0	0	0	0	1	1	1	1	1	0	1	0	0	1	1	1	11.11111111111111	63.63636363636363	60.0	4	4	0	4	0
ds004400	Number comparison task	True	2023-01-11T17:26:22.402Z	2023-01-18T19:00:08.853Z	1.0.6	2023-02-15T15:50:23.000Z	fMRI	mri	mri_functional|mri_structural	25	0	3	657	665	14326453613	225	200	1	1	0	0.0	1	1	1	1	0	0	0	0	1	1	1	0	0	0	1	0	1	1	1	1	66.66666666666667	63.63636363636363	60.0	1	1	0	1	0
ds004401	A PET Molecular Imaging Brain Atlas of Cyclooxygenase-1 (Kim 2021)	True	2023-01-12T20:09:41.296Z	2023-01-13T00:44:34.737Z	1.3.0	2023-07-21T18:52:09.000Z	PET	pet|mri	mri_structural	1	0	0	7	64	201364308	27	0	0	0	0		0	0	1	1	0	0	0	0	1	1	1	0	0	0	1	0	0	0	0	0	0.0	72.72727272727273	70.0	0	0	0	0	0
ds004402	Functional MRI of the Behaving Mouse with High-resolution Behavioral Monitoring	True	2023-01-13T19:39:24.732Z	2025-10-11T06:29:32.044Z	1.0.0	2025-10-11T06:28:51.000Z	fMRI	mri	mri_functional|mri_structural	10	8	1	1515	1517	17226642857	410	346	346	1	1	1.0	1	1	0	0	0	0	0	0	1	1	1	0	0	0	1	0	16237	1	1	1	77.77777777777777	45.45454545454545	40.0	346	346	0	346	0
ds004406	RID	True	2023-01-13T22:43:26.103Z	2023-01-30T15:39:04.403Z	1.0.0	2023-01-24T22:07:00.000Z	fMRI	mri	mri_functional|mri_structural	23	3	1	1097	1099	123666739117	558	0	0	0	0		0	0	1	0	0	0	0	0	1	1	1	1	1	0	1	0	4	1	1	1	0.0	63.63636363636363	60.0	0	0	0	0	0
ds004407	Mental Imagery-based Fear Extinction	True	2023-01-16T17:17:35.897Z	2026-03-24T19:32:13.178Z	1.0.1	2026-03-24T19:35:46.000Z	fMRI	mri	mri_functional|mri_structural	28	0	5	2182	2184	8166363904	392	364	364	5	5	1.0	1	1	1	0	0	0	0	0	1	1	1	1	0	0	1	781	11125	1	1	1	77.77777777777777	63.63636363636363	60.0	364	364	0	364	0
ds004408	EEG responses to continuous naturalistic speech	True	2023-01-17T16:49:36.606Z	2023-01-20T15:17:31.465Z	1.0.8	2023-08-01T14:47:06.000Z	EEG	eeg		19	0	1	1946	1948	20083249915	1140	0	0	0	0		0	0	1	1	0	0	1	0	1	1	1	0	0	0	1	0	1	1	1	1	0.0	72.72727272727273	70.0	0	0	0	0	0
ds004440	Stanford Child and Adult Checkerboard Retinotopy Dataset	True	2023-01-23T16:49:43.488Z	2023-01-23T19:24:20.265Z	1.0.1	2023-01-23T19:25:00.000Z	fMRI	mri	mri_functional|mri_structural	49	1	1	786	20517	41329914572	1159	195	0	1	0	0.0	1	0	1	1	1	1	0	0	1	1	1	1	1	0	1	0	1	1	1	1	33.333333333333336	81.81818181818181	80.0	0	0	0	0	0
ds004441	Rat_diffusion_STZ	True	2023-01-24T13:52:02.856Z	2023-01-25T08:53:20.020Z	1.0.1	2023-01-25T08:59:30.000Z	other/structural	mri	mri_structural	24	4	0	167	498	12154290912	164	0	0	0	0		0	0	0	0	0	0	0	0	1	1	1	0	1	0	1	0	4	0	0	0	0.0	54.54545454545455	50.0	0	0	0	0	0
ds004443	Identifying cortical areas that underlie the transformation from 2D retinal to 3D head-centric motion signals	True	2023-01-24T20:02:51.844Z	2023-01-26T12:39:53.305Z	1.0.0	2023-01-26T12:39:20.000Z	fMRI	mri	mri_functional|mri_structural	9	4	1	1628	11826	116143780266	1731	0	0	0	0		0	0	1	1	0	0	0	0	1	1	1	1	0	0	1	0	3	1	1	1	0.0	72.72727272727273	70.0	0	0	0	0	0
ds004444	The BMI-HDEEG dataset 1	True	2023-01-25T11:39:51.055Z	2023-01-25T12:35:02.937Z	1.0.1	2023-07-20T11:43:15.000Z	EEG	eeg		30	16	1	2332	2334	52204973958	465	465	1	1	1	1.0	1	1	1	1	0	0	1	0	1	1	1	0	0	0	1	0	0	1	1	1	77.77777777777777	63.63636363636363	60.0	1	1	0	1	0
ds004446	The BMI-HDEEG dataset 2	True	2023-01-25T13:06:48.741Z	2023-01-25T16:30:22.785Z	1.0.1	2023-07-20T11:43:17.000Z	EEG	eeg		30	8	1	1192	1194	31382984441	237	237	1	1	1	1.0	1	1	1	1	0	0	1	0	1	1	1	1	0	0	1	0	0	1	1	1	77.77777777777777	72.72727272727273	70.0	1	1	0	1	0
ds004447	The BMI-HDEEG dataset 3	True	2023-01-25T15:44:37.320Z	2023-01-26T05:19:08.047Z	1.0.1	2023-07-20T11:43:45.000Z	EEG	eeg		22	20	1	2094	2096	22253514308	418	418	1	1	1	1.0	1	1	1	1	0	0	1	0	1	1	1	1	0	0	1	0	0	1	1	1	77.77777777777777	72.72727272727273	70.0	1	1	0	1	0
ds004448	The BMI-HDEEG dataset 4	True	2023-01-25T16:31:27.438Z	2023-01-26T05:19:30.537Z	1.0.2	2023-09-22T08:15:34.000Z	EEG	eeg		56	5	1	1407	1409	40980948240	280	280	1	1	1	1.0	1	1	1	1	0	0	1	0	1	1	1	0	0	0	1	0	0	1	1	1	77.77777777777777	63.63636363636363	60.0	1	1	0	1	0
ds004450	XCP_WALKTHROUGH	True	2023-01-25T19:18:18.772Z	2023-02-20T14:06:21.765Z	1.0.1	2023-02-21T19:42:27.000Z	fMRI	mri	mri_functional|mri_structural	3	3	1	33	1681	10563455533	115	0	0	0	0		0	0	0	0	0	0	0	0	1	1	1	0	0	0	1	0	2	1	1	1	0.0	45.45454545454545	40.0	0	0	0	0	0
ds004455	magic_carpet	True	2023-01-30T12:59:27.590Z	2023-01-30T14:32:36.081Z	1.1.0	2023-09-24T21:52:58.000Z	fMRI	mri	mri_functional|mri_structural	94	0	1	1321	4174	58921263037	661	282	282	1	1	1.0	1	1	1	1	0	0	0	0	1	1	1	0	0	0	1	0	0	1	1	1	77.77777777777777	72.72727272727273	70.0	282	282	0	282	0
ds004456	Bilingual speech production with functional localizers	True	2023-01-31T15:59:52.641Z	2023-01-31T21:23:27.501Z	1.0.2	2025-07-14T08:36:54.000Z	fMRI	mri	mri_functional|mri_structural	42	2	6	3357	3359	61352965386	1300	752	0	6	0	0.0	1	0	1	1	0	0	0	0	1	1	1	1	0	0	1	0	27341	1	1	1	33.333333333333336	81.81818181818181	80.0	0	0	0	0	0
ds004457	Electrical stimulation of temporal and limbic circuitry produces distinct responses in human ventral temporal cortex	True	2023-02-01T14:05:34.238Z	2023-05-17T20:25:49.251Z	1.0.2	2023-06-02T19:39:03.000Z	iEEG	ieeg		5	1	2	2751	2801	12258417154	19	5	1	1	1	1.0	1	1	1	0	0	0	1	0	1	1	1	1	1	0	1	0	2	1	1	1	77.77777777777777	72.72727272727273	70.0	1	1	0	1	0
ds004458	Highresolution developement	True	2023-02-01T14:48:07.734Z	2023-02-01T14:59:23.656Z	1.0.2	2025-03-08T22:04:07.000Z	fMRI	mri	mri_functional|mri_structural	2	0	1	13	23	2437478399	7	1	0	1	0	0.0	1	0	0	0	0	0	0	0	1	1	1	0	0	0	1	0	93	1	1	1	33.333333333333336	45.45454545454545	40.0	0	0	0	0	0
ds004460	EEG and motion capture data set for a full-body/joystick rotation task	True	2023-02-02T13:27:50.705Z	2023-02-03T09:56:13.994Z	1.1.0	2024-02-08T15:02:55.000Z	EEG	eeg		20	2	1	346	602	65881325046	120	40	1	1	1	1.0	1	1	1	1	1	0	1	1	1	1	1	1	1	1	1	0	0	1	1	1	66.66666666666667	100.0	100.0	1	1	0	1	0
ds004465	functional MRI of sleeping pigeons	True	2023-02-07T00:56:47.800Z	2023-04-07T00:35:39.911Z	1.0.0	2023-02-07T01:20:10.000Z	fMRI	mri	mri_functional|mri_structural	15	3	2	133	321	3581672632	65	0	0	0	0		0	0	0	0	0	0	0	0	1	1	1	1	1	0	1	0	3	1	1	1	0.0	63.63636363636363	60.0	0	0	0	0	0
ds004466	Mapping the Connectome of Synaesthesia: An Open Access MRI Dataset	True	2023-02-07T12:18:34.506Z	2023-02-07T16:03:13.912Z	1.0.3	2025-04-23T16:13:58.000Z	fMRI	mri	mri_functional|mri_structural	127	0	2	4198	4200	294203229202	1778	508	0	1	0	0.0	1	0	1	1	1	0	0	0	1	1	1	1	1	1	1	0	34674	1	1	1	33.333333333333336	90.9090909090909	90.0	0	0	0	0	0
ds004467	MRI data from 20 adults in response to videos of dialogue and monologue from Sesame Street	True	2023-02-07T12:23:24.633Z	2023-09-14T14:34:01.834Z	1.0.0	2023-02-07T14:28:48.000Z	fMRI	mri	mri_functional|mri_structural	18	0	8	602	605	7836979359	198	180	0	4	0	0.0	1	0	1	0	1	0	0	0	1	1	1	1	1	1	1	0	1	1	1	1	33.333333333333336	81.81818181818181	80.0	0	0	0	0	0
ds004469	Temporal Lobe Epilepsy - UNAM	True	2023-02-07T16:41:05.049Z	2023-08-26T00:21:06.303Z	1.1.4	2024-09-13T14:55:04.000Z	fMRI	mri	mri_functional|mri_structural	66	0	2	456	459	7697393477	194	63	0	1	0	0.0	1	0	1	1	0	0	0	0	1	1	1	1	1	1	1	0	2	1	1	1	33.333333333333336	90.9090909090909	90.0	0	0	0	0	0
ds004470	Stereotactic Neurosurgery Dataset (SNSX)	True	2023-02-07T19:29:37.697Z	2023-02-07T19:45:42.938Z	1.0.1	2023-05-04T14:57:00.000Z	other/structural	mri	mri_structural	32	0	0	38	170	1074486244	32	0	0	0	0		0	0	1	1	0	0	0	0	1	1	1	1	0	1	1	0	0	0	0	0	0.0	81.81818181818181	80.0	0	0	0	0	0
ds004471	London Heath Sciences Center Parkinson's Disease Dataset (LHSCPD)	True	2023-02-07T19:41:36.182Z	2023-02-07T19:45:52.234Z	1.0.1	2023-05-04T14:53:44.000Z	other/structural	mri	mri_structural	40	0	0	46	290	325653822	40	0	0	0	0		0	0	1	1	0	0	0	0	1	1	1	1	0	1	1	0	1	0	0	0	0.0	81.81818181818181	80.0	0	0	0	0	0
ds004473	sEEG Forced Two-Choice Task	True	2023-02-07T22:05:05.338Z	2023-02-08T00:47:59.036Z	1.0.2	2023-02-09T20:17:20.000Z	iEEG	ieeg|mri	mri_structural	8	0	1	126	2532	15383696357	60	8	0	1	0	0.0	1	0	1	1	1	0	1	0	1	1	1	0	0	0	1	0	2	1	1	1	22.22222222222222	63.63636363636363	60.0	0	0	0	0	0
ds004475	Mobile EEG split-belt walking study	True	2023-02-08T02:21:05.336Z	2023-07-31T17:42:53.214Z	1.0.3	2023-07-31T22:21:55.000Z	EEG	eeg|mri	mri_structural	30	0	1	246	322	121664960778	162	30	1	1	1	1.0	1	1	1	1	0	0	1	0	1	1	1	1	1	1	1	0	1	1	1	1	55.55555555555556	90.9090909090909	90.0	1	1	0	1	0
ds004477	PES - Pandemic Emergency Scenario	True	2023-02-08T10:52:55.144Z	2023-02-08T16:28:07.732Z	1.0.2	2023-10-29T23:25:15.000Z	EEG	eeg		9	0	1	68	79	23990303639	9	9	0	1	0	0.0	1	0	1	1	1	0	1	0	1	1	1	1	1	1	1	0	0	1	1	1	22.22222222222222	100.0	100.0	0	0	0	0	0
ds004478	Neural activity induced by sensory stimulation can drive large-scale cerebrospinal fluid flow during wakefulness in humans	True	2023-02-08T13:10:20.187Z	2023-03-03T15:16:30.998Z	1.0.2	2023-03-03T15:22:56.000Z	EEG	mri	mri_functional|mri_structural	6	0	1	55	79	2503740698	17	11	0	1	0	0.0	1	0	1	0	0	0	0	0	1	1	1	1	0	0	1	0	2	1	1	1	33.333333333333336	72.72727272727273	70.0	0	0	0	0	0
ds004482	ABSeqfMRI	True	2023-02-08T16:35:49.434Z	2023-07-07T16:31:39.292Z	1.0.0	2023-02-13T15:04:31.000Z	fMRI	mri	mri_functional|mri_structural	23	0	2	693	695	60429245955	207	138	137	2	2	1.0	1	1	1	0	0	0	0	0	1	1	1	1	1	0	1	0	3	1	1	1	77.77777777777777	81.81818181818181	80.0	137	137	0	137	0
ds004483	ABSeqMEG	True	2023-02-08T23:22:49.117Z	2023-07-07T16:31:14.751Z	1.0.0	2023-02-13T14:53:45.000Z	MEG	meg		19	0	1	1384	1386	25146610459	282	257	257	1	1	1.0	1	1	1	1	1	0	1	0	1	1	1	1	1	0	1	0	0	1	1	1	66.66666666666667	90.9090909090909	90.0	257	257	0	257	0
ds004484	Neural activity induced by sensory stimulation can drive large-scale cerebrospinal fluid flow during wakefulness in humans	True	2023-02-09T04:27:48.938Z	2023-03-03T15:16:00.730Z	1.0.1	2023-03-03T15:21:44.000Z	fMRI	mri	mri_functional|mri_structural	20	0	1	433	435	48410061038	143	123	0	1	0	0.0	1	0	1	0	0	0	0	0	1	1	1	1	0	0	1	0	3	1	1	1	33.333333333333336	72.72727272727273	70.0	0	0	0	0	0
ds004488	A large-scale fMRI dataset for human action recognition	True	2023-02-09T11:16:30.698Z	2023-03-05T11:20:48.865Z	2.0.1	2026-03-31T14:53:35.000Z	fMRI	mri	mri_functional|mri_structural	30	1	2	1394	25960	127789157295	1635	360	1	1	1	1.0	1	1	1	1	1	1	0	0	1	1	1	1	1	0	1	0	5201	1	1	1	77.77777777777777	81.81818181818181	80.0	1	1	0	1	0
ds004489	Raw data for Engaging in word recognition elicits highly specific modulations in visual cortex	True	2023-02-09T15:55:42.098Z	2023-02-09T19:05:17.534Z	1.0.1	2024-06-14T20:27:35.000Z	fMRI	mri	mri_functional|mri_structural	15	3	3	1219	13282	262917615218	2699	323	0	2	0	0.0	1	0	1	0	0	0	0	0	1	1	1	1	0	0	1	0	3	1	1	1	33.333333333333336	72.72727272727273	70.0	0	0	0	0	0
ds004493	Neural activity induced by sensory stimulation can drive large-scale cerebrospinal fluid flow during wakefulness in humans	True	2023-02-09T23:52:10.382Z	2023-03-03T14:39:11.240Z	1.0.2	2023-03-03T15:19:15.000Z	fMRI	mri	mri_functional|mri_structural	16	0	1	789	791	37875445543	166	149	0	1	0	0.0	1	0	1	0	0	0	0	0	1	1	1	1	0	0	1	0	3	1	1	1	33.333333333333336	72.72727272727273	70.0	0	0	0	0	0
ds004495	Episodic and Semantic Memory fMRI Dataset	True	2023-02-10T22:15:10.441Z	2023-12-14T10:41:51.502Z	1.0.0	2025-04-09T12:22:53.000Z	fMRI	mri	mri_functional	40	2	3	2947	3753	257895185410	1416	270	0	3	0	0.0	1	0	1	1	0	0	0	0	1	1	1	1	1	0	1	0	30161	1	1	1	33.333333333333336	81.81818181818181	80.0	0	0	0	0	0
ds004496	A large-scale fMRI dataset for the visual processing of naturalistic scenes	True	2023-02-14T07:21:33.377Z	2023-02-22T03:50:13.628Z	2.1.2	2023-07-09T01:36:36.000Z	fMRI	mri	mri_functional|mri_structural	30	9	8	60238	67381	493849183305	4528	792	4	4	4	1.0	1	1	1	1	1	1	0	0	1	1	1	1	1	1	1	0	1	1	1	1	77.77777777777777	90.9090909090909	90.0	4	4	0	4	0
ds004498	Perinatal Stroke	True	2023-02-15T16:22:57.846Z	2023-02-15T16:40:29.687Z	1.0.0	2023-02-15T16:25:59.000Z	fMRI	mri	mri_functional|mri_diffusion|mri_structural	1	18	2	506	508	3236620689	215	30	0	1	0	0.0	1	0	1	1	0	0	0	0	1	1	1	0	0	0	1	0	3	1	1	1	33.333333333333336	54.54545454545455	50.0	0	0	0	0	0
ds004499	Multi-echo simultaneous multislice fMRI dataset: Effect of acquisition parameters on fMRI data	True	2023-02-16T13:44:49.719Z	2024-01-04T20:29:54.243Z	1.0.4	2026-02-05T20:49:31.000Z	fMRI	mri	mri_functional|mri_structural	50	0	7	3219	3222	163933472048	1250	7	0	7	0	0.0	1	0	1	1	0	0	0	0	1	1	1	1	1	0	1	0	19630	1	1	1	33.333333333333336	90.9090909090909	90.0	0	0	0	0	0
ds004502	Anticipatory differences between Attention and Expectation	True	2023-02-16T21:52:37.827Z	2023-02-16T23:40:24.378Z	1.0.1	2023-03-06T17:05:06.000Z	EEG	eeg		48	0	1	319	321	63828223117	124	48	0	1	0	0.0	1	0	1	0	1	0	1	0	1	1	1	0	0	0	1	0	2	1	1	1	33.333333333333336	54.54545454545455	50.0	0	0	0	0	0
ds004504	A dataset of EEG recordings from: Alzheimer's disease, Frontotemporal dementia and Healthy subjects	True	2023-02-17T08:35:28.813Z	2023-02-17T08:53:52.240Z	1.0.8	2024-10-30T09:15:12.000Z	EEG	eeg		88	0	1	269	359	5780997160	176	0	0	0	0		0	0	1	1	0	0	1	0	1	1	1	0	1	1	1	0	0	1	1	1	0.0	81.81818181818181	80.0	0	0	0	0	0
ds004505	Real World Table Tennis	True	2023-02-17T17:44:35.724Z	2023-03-30T17:04:08.161Z	1.0.4	2023-06-28T14:10:07.000Z	EEG	eeg|mri	mri_structural	25	0	1	230	1553	561092363916	425	25	25	1	1	1.0	1	1	1	1	0	0	1	0	1	1	1	1	1	1	1	0	1	1	1	1	77.77777777777777	90.9090909090909	90.0	25	25	0	25	0
ds004507	Spinal Cord Head Positions	True	2023-02-20T15:19:44.876Z	2023-03-10T19:03:15.354Z	1.1.1	2025-03-13T19:36:27.000Z	other/structural	mri	mri_structural	10	3	0	65	318	403880460	156	0	0	0	0		0	0	1	1	0	0	0	0	1	1	1	0	0	0	1	0	486	0	0	0	0.0	63.63636363636363	60.0	0	0	0	0	0
ds004509	Extensive topographic remapping and functional sharpening in the adult rat visual pathway upon first visual experience	True	2023-02-21T17:09:40.783Z	2023-02-22T08:50:31.097Z	1.0.0	2023-02-22T08:47:45.000Z	fMRI	mri	mri_functional|mri_structural	20	4	1	1000	1002	63984213156	524	0	0	0	0		0	0	0	0	0	0	0	0	1	1	1	1	1	1	1	0	3	1	1	1	0.0	72.72727272727273	70.0	0	0	0	0	0
ds004510	An fMRI dataset for testing semantic language decoders	True	2023-02-21T23:13:13.183Z	2023-02-22T23:14:27.257Z	1.1.0	2023-05-01T15:24:31.000Z	fMRI	mri	mri_functional	3	1	7	33	98	5913335345	21	1	0	1	0	0.0	1	0	1	0	0	0	0	0	1	1	1	0	0	0	1	0	3	1	1	1	33.333333333333336	54.54545454545455	50.0	0	0	0	0	0
ds004511	Deception_data	True	2023-02-22T14:36:22.532Z	2023-02-24T09:56:26.448Z	1.0.2	2023-06-05T23:55:41.000Z	EEG	eeg		45	2	3	993	995	217194709208	134	134	0	3	0	0.0	1	0	1	1	1	0	1	0	1	1	1	0	0	0	1	0	1	1	1	1	22.22222222222222	72.72727272727273	70.0	0	0	0	0	0
ds004513	The energetic costs of the human connectome	True	2023-02-25T15:39:04.700Z	2023-03-14T09:21:24.663Z	1.0.6	2026-01-30T08:11:37.000Z	fMRI	mri|pet	mri_diffusion|mri_structural|mri_functional	20	2	1	353	1041	52951690431	740	0	0	0	0		0	0	1	1	0	0	0	0	1	1	1	1	0	0	1	12	2225	1	1	1	0.0	81.81818181818181	80.0	0	0	0	0	0
ds004514	Simultaneous EEG and fNIRS recordings for semantic decoding of imagined animals and tools	True	2023-02-27T13:39:47.155Z	2025-02-28T21:37:26.533Z	1.1.2	2025-04-03T23:41:15.000Z	EEG	eeg|nirs		12	0	2	161	201	25932432017	12	24	24	2	2	1.0	1	1	1	1	1	0	1	0	1	1	1	0	0	0	1	0	2	1	1	1	66.66666666666667	72.72727272727273	70.0	24	24	0	24	0
ds004515	EEG: Alcohol imagery reinforcement learning task with light and heavy drinker participants	True	2023-03-01T21:24:04.019Z	2023-06-09T21:11:02.283Z	1.0.0	2023-03-15T18:47:27.000Z	EEG	eeg		54	0	1	1076	1108	10177384081	133	54	54	1	1	1.0	1	1	1	1	0	0	1	0	1	1	1	0	1	0	1	0	1	1	1	1	66.66666666666667	72.72727272727273	70.0	54	54	0	54	0
ds004516	AVID: Audio-Visual Individual Differences dataset	True	2023-03-02T13:40:55.409Z	2023-03-07T03:28:46.609Z	2.0.3	2025-04-14T16:30:21.000Z	fMRI	mri	mri_functional|mri_structural	43	0	4	1078	1608	385785354888	905	172	0	4	0	0.0	1	0	1	0	0	0	0	0	1	1	1	0	0	0	1	0	13509	1	1	1	33.333333333333336	54.54545454545455	50.0	0	0	0	0	0
ds004517	EEG recordings for semantic decoding of imagined animals and tools during auditory imagery task	True	2023-03-03T13:31:51.775Z	2025-02-28T21:40:08.907Z	1.0.2	2025-04-03T23:41:33.000Z	EEG	eeg		7	0	1	47	86	13611831275	7	7	7	1	1	1.0	1	1	1	1	1	0	1	0	1	1	1	0	0	0	1	0	2	1	1	1	66.66666666666667	72.72727272727273	70.0	7	7	0	7	0
ds004519	Internal selective attention is delayed by competition between endogenous and exogenous factors	True	2023-03-03T23:49:01.001Z	2023-03-04T01:33:53.574Z	1.0.1	2023-03-04T19:46:39.000Z	EEG	eeg		40	0	1	286	288	13486848019	80	40	1	1	1	1.0	1	1	1	1	0	0	1	0	1	1	1	0	1	0	1	0	0	1	1	1	55.55555555555556	72.72727272727273	70.0	1	1	0	1	0
ds004520	Changes in behavioral priority influence the accessibility of working memory content - Experiment 2	True	2023-03-04T23:57:19.246Z	2023-03-06T17:31:31.024Z	1.0.1	2023-03-06T17:32:21.000Z	EEG	eeg		33	0	1	235	237	11175908145	66	33	1	1	1	1.0	1	1	0	0	0	0	1	0	1	1	1	0	1	0	1	0	0	1	1	1	55.55555555555556	54.54545454545455	50.0	1	1	0	1	0
ds004521	Changes in behavioral priority influence the accessibility of working memory content - Experiment 1	True	2023-03-05T01:39:56.268Z	2023-03-07T18:35:41.709Z	1.0.1	2023-03-07T18:36:19.000Z	EEG	eeg		34	0	1	242	244	11470006201	68	34	1	1	1	1.0	1	1	0	0	0	0	1	0	1	1	1	0	1	0	1	0	0	1	1	1	55.55555555555556	54.54545454545455	50.0	1	1	0	1	0
ds004529	Modeling Face Recognition in the Predictive Coding Framework: A Combined Computational Modeling and Functional Imaging Study - Stage 2	True	2023-03-11T11:21:24.651Z	2023-03-13T21:15:14.295Z	1.1.1	2023-07-12T14:26:24.000Z	fMRI	mri	mri_functional|mri_structural	34	0	2	210	21750	423969444375	20597	0	0	0	0		0	0	1	0	0	0	0	0	1	1	1	1	1	1	1	0	3	1	1	1	0.0	81.81818181818181	80.0	0	0	0	0	0
ds004532	EEG: Probabilistic Selection Task (PST) + PST with Cabergoline Challenge	True	2023-03-15T18:50:32.279Z	2023-03-16T16:17:50.654Z	1.2.0	2023-05-18T15:21:12.000Z	EEG	eeg		110	2	1	1009	1029	23719572304	286	137	1	1	1	1.0	1	1	1	1	0	0	1	0	1	1	1	0	1	0	1	0	1	1	1	1	88.88888888888889	72.72727272727273	70.0	1	1	0	1	0
ds004533	Ironia VEV	True	2023-03-15T23:59:04.967Z	2023-08-12T21:10:47.208Z	1.0.0	2023-03-16T00:29:50.000Z	fMRI	mri	mri_functional|mri_structural	45	0	2	667	669	9205041838	264	134	0	1	0	0.0	1	0	1	0	0	0	0	0	1	1	1	0	0	0	1	0	7	1	1	1	33.333333333333336	45.45454545454545	40.0	0	0	0	0	0
ds004539	Event-related VASO	True	2023-03-22T14:31:19.676Z	2023-03-22T19:40:28.628Z	1.1.1	2023-07-06T16:08:24.000Z	fMRI	mri	mri_functional|mri_structural	10	2	7	177	5868	56538126632	5264	0	0	0	0		0	0	1	1	1	1	0	0	1	1	1	1	1	1	1	0	1	1	1	1	0.0	90.9090909090909	90.0	0	0	0	0	0
ds004541	Multimodal EEG-fNIRS data from patients undergoing general anesthesia	True	2023-03-22T16:47:04.065Z	2026-03-24T19:38:05.627Z	1.0.0	2026-03-24T19:37:31.000Z	EEG	eeg|nirs		8	2	1	121	123	3112226568	9	17	0	1	0	0.0	1	0	1	1	1	0	1	0	1	1	1	1	0	0	1	0	495	1	1	1	22.22222222222222	81.81818181818181	80.0	0	0	0	0	0
ds004542	Social interaction dyads	True	2023-03-27T14:57:06.584Z	2023-10-20T20:35:54.898Z	1.0.0	2023-03-27T16:32:29.000Z	fMRI	mri	mri_functional|mri_structural	4	4	6	1776	1778	36728709933	604	282	282	6	6	1.0	1	1	1	1	0	0	0	0	1	1	1	0	0	0	1	0	2	1	1	1	77.77777777777777	54.54545454545455	50.0	282	282	0	282	0
ds004544	An fMRI Investigation of the Neurocognitive Processing of Strategies and Measures	True	2023-03-30T20:08:04.187Z	2023-03-30T20:31:13.351Z	1.0.0	2023-03-30T20:11:35.000Z	fMRI	mri	mri_functional|mri_structural	38	0	3	421	423	4187742000	152	114	0	3	0	0.0	1	0	1	0	0	0	0	0	1	1	1	0	0	0	1	0	3	1	1	1	33.333333333333336	45.45454545454545	40.0	0	0	0	0	0
ds004551	iEEG on children during slow wave sleep	True	2023-04-07T02:24:47.402Z	2023-04-07T11:11:05.516Z	1.0.6	2023-05-30T02:54:58.000Z	iEEG	ieeg		114	3	1	504	506	74017379654	125	0	0	0	0		0	0	1	1	0	0	1	0	1	1	1	1	1	1	1	0	0	1	1	1	0.0	100.0	100.0	0	0	0	0	0
ds004552	Network-specific metabolic and hemodynamic effects elicited by non-invasive brain stimulation	True	2023-04-18T19:07:24.755Z	2023-04-19T15:44:38.417Z	1.0.1	2023-04-19T15:46:49.000Z	other/structural	mri	mri_structural	1	1	0	6	100	48550298	86	0	0	0	0		0	0	1	0	0	0	0	0	1	1	1	1	1	0	1	0	0	0	0	0	0.0	72.72727272727273	70.0	0	0	0	0	0
ds004553	Learning rules of engagement for social exchange within and between groups	True	2023-04-19T12:49:27.404Z	2023-04-20T11:31:11.312Z	1.0.1	2023-04-20T11:31:49.000Z	fMRI	mri	mri_functional|mri_structural	50	0	2	1173	1259	11100645848	609	199	0	2	0	0.0	1	0	0	0	0	0	0	0	1	1	1	0	0	0	1	0	4	1	1	1	33.333333333333336	45.45454545454545	40.0	0	0	0	0	0
ds004554	Forced Picture Naming Task	True	2023-04-21T15:35:10.523Z	2023-04-21T16:15:57.675Z	1.0.4	2023-04-28T08:59:42.000Z	EEG	eeg		16	0	1	101	105	9432865762	16	16	1	1	1	1.0	1	1	1	0	0	0	1	0	1	1	1	0	1	1	1	0	0	1	1	1	77.77777777777777	72.72727272727273	70.0	1	1	0	1	0
ds004556	The role of superstition of cognitive control during neurofeedback training - part 1	True	2023-04-24T11:05:33.038Z	2023-04-24T14:47:04.115Z	1.0.1	2023-04-26T16:08:48.000Z	fMRI	mri	mri_structural|mri_functional	53	0	1	377	379	18574741273	159	53	1	1	1	1.0	1	1	1	1	0	0	0	0	1	1	1	0	0	0	1	0	1	1	1	1	77.77777777777777	63.63636363636363	60.0	1	1	0	1	0
ds004557	The role of superstition of cognitive control during neurofeedback training - part 2	True	2023-04-24T12:37:40.064Z	2023-04-24T14:57:50.231Z	1.1.0	2023-04-26T15:38:44.000Z	fMRI	mri	mri_structural|mri_functional	35	1	1	251	253	12670077285	105	35	1	1	1	1.0	1	1	1	1	0	0	0	0	1	1	1	0	0	0	1	0	1	1	1	1	77.77777777777777	63.63636363636363	60.0	1	1	0	1	0
ds004560	The Phantom of Bern: repeated scans of two volunteers with eight different combinations of MR sequence parameters	True	2023-04-25T14:31:06.427Z	2023-04-26T08:49:15.745Z	1.0.1	2023-04-26T14:53:59.000Z	other/structural	mri	mri_structural	2	2	0	45	15719	9693667029	786	0	0	0	0		0	0	1	1	0	0	0	0	1	1	1	1	0	0	1	0	0	0	0	0	0.0	72.72727272727273	70.0	0	0	0	0	0
ds004561	Illusion of Agency over Electrically-Actuated Movements	True	2023-05-03T22:19:35.325Z	2023-05-04T00:31:19.518Z	1.0.0	2023-05-03T23:20:08.000Z	EEG	eeg		23	0	1	212	330	105188606283	69	23	0	1	0	0.0	1	0	1	1	1	0	1	0	1	1	1	0	0	0	1	0	1	1	1	1	33.333333333333336	72.72727272727273	70.0	0	0	0	0	0
ds004562	MVPA for motor adaptation	True	2023-05-07T16:18:13.802Z	2023-09-13T08:29:08.517Z	1.0.4	2023-09-13T08:37:30.000Z	fMRI	mri	mri_functional|mri_structural	23	2	1	144	192	6482041981	92	46	1	1	1	1.0	1	1	1	1	0	0	0	0	1	1	1	1	0	1	1	0	1	1	1	1	77.77777777777777	81.81818181818181	80.0	1	1	0	1	0
ds004563	Vicarious touch: overlapping neural patterns between seeing and feeling touch	True	2023-05-10T10:26:34.294Z	2023-07-05T00:22:01.023Z	1.0.1	2023-07-06T22:12:40.000Z	EEG	eeg		40	3	1	377	811	185197564801	463	120	1	1	1	1.0	1	1	1	1	0	0	0	0	1	1	1	0	0	0	1	0	1	1	1	1	77.77777777777777	63.63636363636363	60.0	1	1	0	1	0
ds004564	Demo	True	2023-05-16T16:58:07.036Z	2023-05-16T17:09:37.658Z	1.0.1	2023-05-16T17:10:00.000Z	fMRI	mri	mri_functional|mri_structural	2	0	1	10	12	109562555	4	0	0	0	0		0	0	1	0	0	0	0	0	1	1	1	1	1	0	1	0	1	1	1	1	0.0	72.72727272727273	70.0	0	0	0	0	0
ds004569	A high-density diffuse optical tomography dataset of naturalistic viewing	True	2023-05-18T14:34:38.696Z	2023-11-03T22:02:29.328Z	1.1.0	2025-09-05T13:22:49.000Z	fMRI	mri	mri_functional	58	7	1	218	963	70989807490	212	107	0	1	0	0.0	1	0	1	1	0	0	1	0	1	1	1	1	0	0	1	0	5094	1	1	1	33.333333333333336	81.81818181818181	80.0	0	0	0	0	0
ds004572	The effects of sham hypnosis techniques	True	2023-05-20T09:38:46.707Z	2023-05-25T10:59:59.393Z	1.3.2	2026-02-13T14:44:12.000Z	EEG	eeg		52	1	10	3153	3157	46777273895	1548	516	0	10	0	0.0	1	0	1	1	1	0	1	0	1	1	1	1	0	0	1	0	26318	1	1	1	22.22222222222222	81.81818181818181	80.0	0	0	0	0	0
ds004574	Cross-modal Oddball Task.	True	2023-05-24T16:38:44.641Z	2023-05-24T17:04:50.230Z	1.0.0	2023-05-24T17:01:42.000Z	EEG	eeg		146	0	1	1174	1179	14470034208	292	146	1	1	1	1.0	1	1	1	1	0	0	1	0	1	1	1	1	1	0	1	0	2	1	1	1	66.66666666666667	81.81818181818181	80.0	1	1	0	1	0
ds004577	Dataset containing resting EEG for a sample of 103 normal infants in the first year of life	True	2023-05-24T23:19:29.456Z	2023-05-25T16:05:35.701Z	1.0.1	2023-05-25T16:16:58.000Z	EEG	eeg		103	4	1	914	1176	684471843	130	130	0	1	0	0.0	1	0	1	0	1	0	1	0	1	1	1	1	1	1	1	0	1	1	1	1	33.333333333333336	90.9090909090909	90.0	0	0	0	0	0
ds004579	Interval Timing Task	True	2023-05-25T15:19:58.194Z	2023-05-25T16:41:59.652Z	1.0.0	2023-05-25T15:46:19.000Z	EEG	eeg		139	0	1	979	981	25896737812	278	139	1	1	1	1.0	1	1	1	1	0	0	1	0	1	1	1	0	1	0	1	0	0	1	1	1	66.66666666666667	72.72727272727273	70.0	1	1	0	1	0
ds004580	Simon-conflict Task.	True	2023-05-25T15:52:41.922Z	2023-05-25T16:55:56.833Z	1.0.0	2023-05-25T16:41:08.000Z	EEG	eeg		147	0	1	1182	1184	17008438640	294	147	1	1	1	1.0	1	1	1	1	0	0	1	0	1	1	1	1	1	0	1	0	2	1	1	1	66.66666666666667	81.81818181818181	80.0	1	1	0	1	0
ds004581	Brain Differences in Monolingual and Highly Proficient Multilingual Speakers	True	2023-05-26T18:15:49.607Z	2024-03-17T08:04:53.264Z	2.0.1	2024-03-17T10:25:53.000Z	other/structural	mri	mri_diffusion|mri_structural	30	1	0	181	183	2347243315	59	0	0	0	0		0	0	1	1	0	0	0	0	1	1	1	0	1	0	1	0	1	0	0	0	0.0	81.81818181818181	80.0	0	0	0	0	0
ds004582	FakeFaceEmo_data	True	2023-05-30T10:41:38.658Z	2024-06-05T14:38:29.268Z	1.0.0	2023-06-01T04:57:32.000Z	EEG	eeg		73	1	1	881	883	315915939478	219	73	0	1	0	0.0	1	0	1	1	1	0	1	0	1	1	1	0	0	1	1	0	1	1	1	1	22.22222222222222	81.81818181818181	80.0	0	0	0	0	0
ds004584	Rest eyes open	True	2023-05-31T13:45:50.740Z	2023-06-07T21:22:39.223Z	1.0.0	2023-05-31T13:49:17.000Z	EEG	eeg		149	0	1	1049	1051	3078216874	298	149	1	1	1	1.0	1	1	1	1	0	0	1	0	1	1	1	0	1	0	1	0	1	1	1	1	55.55555555555556	72.72727272727273	70.0	1	1	0	1	0
ds004587	IllusionGameEEG_data	True	2023-06-01T05:42:34.298Z	2024-06-28T11:20:39.291Z	1.0.0	2024-06-28T10:51:24.000Z	EEG	eeg		103	1	1	1605	1607	235517890780	342	114	0	1	0	0.0	1	0	1	1	1	0	1	0	1	1	1	0	0	0	1	0	1	1	1	1	22.22222222222222	72.72727272727273	70.0	0	0	0	0	0
ds004588	Neuma	True	2023-06-01T11:30:58.776Z	2023-06-01T11:51:40.992Z	1.2.0	2023-06-01T12:00:30.000Z	EEG	eeg		42	0	1	216	472	630994652	168	84	1	1	1	1.0	1	1	1	1	0	0	1	0	1	1	1	0	1	0	1	0	0	1	1	1	55.55555555555556	72.72727272727273	70.0	1	1	0	1	0
ds004589	fMRI Investigations of Individual Differences on Memory Activation for Faces and Words: The Effects of Handedness and Phenomenal Experience	True	2023-06-01T18:54:56.077Z	2023-08-16T20:52:35.233Z	1.0.0	2023-06-02T20:27:47.000Z	fMRI	mri	mri_functional|mri_structural	99	0	2	2477	2479	123973523321	890	693	0	5	0	0.0	1	0	1	0	0	0	0	0	1	1	1	0	0	0	1	0	4	1	1	1	33.333333333333336	54.54545454545455	50.0	0	0	0	0	0
ds004590	ds004590	True	2023-06-02T08:37:47.659Z	2023-06-02T12:57:32.850Z	1.0.0	2023-06-02T12:30:46.000Z	fMRI	mri	mri_functional|mri_structural	4	5	2	693	695	26705701506	247	190	0	2	0	0.0	1	0	1	1	0	0	0	0	1	1	1	0	0	0	1	0	1	1	1	1	33.333333333333336	63.63636363636363	60.0	0	0	0	0	0
ds004592	SONG dataset	True	2023-06-07T23:12:01.082Z	2023-06-16T19:59:01.108Z	1.0.1	2023-06-16T20:05:17.000Z	fMRI	mri	mri_functional|mri_structural	27	3	7	492	494	42875789689	215	56	2	5	2	0.4	1	1	1	0	0	0	0	0	1	1	1	1	1	0	1	0	4	1	1	1	66.66666666666667	72.72727272727273	70.0	2	2	0	2	0
ds004594	Brain surface fingerprints	True	2023-06-09T16:22:19.285Z	2023-09-20T16:55:50.454Z	1.0.1	2023-09-20T16:53:10.000Z	fMRI	mri	mri_functional|mri_structural	20	0	1	284	286	1399786651	100	80	0	1	0	0.0	1	0	0	0	0	0	0	0	1	1	1	1	1	0	1	0	0	1	1	1	33.333333333333336	63.63636363636363	60.0	0	0	0	0	0
ds004595	EEG: RL Task (3-Armed Bandit) with alcohol cues in hazardous drinkers and ctls	True	2023-06-09T20:54:43.708Z	2023-07-28T15:58:30.646Z	1.0.0	2023-06-09T21:09:50.000Z	EEG	eeg		53	0	1	569	652	8470863296	109	53	53	1	1	1.0	1	1	1	1	0	0	1	0	1	1	1	0	1	0	1	0	1	1	1	1	66.66666666666667	72.72727272727273	70.0	53	53	0	53	0
ds004597	Gloups	True	2023-06-10T00:06:12.350Z	2023-06-13T12:54:50.495Z	2.0.0	2023-06-13T12:40:41.000Z	fMRI	mri	mri_functional|mri_structural	27	0	2	1058	14766	39516629850	454	341	0	13	0	0.0	1	0	1	1	0	0	0	0	1	1	1	1	1	0	1	0	3	1	1	1	33.333333333333336	81.81818181818181	80.0	0	0	0	0	0
ds004598	LFP during linear track in 6-month old TgF344-AD rats	True	2023-06-12T09:30:19.437Z	2023-07-06T12:13:11.390Z	1.0.0	2023-07-10T19:04:43.000Z	EEG	eeg		9	3	1	63	86	28629940214	20	0	0	0	0		0	0	1	0	0	0	1	0	1	1	1	1	1	1	1	0	2	1	1	1	0.0	81.81818181818181	80.0	0	0	0	0	0
ds004602	Registered Replication Report of ERN/Pe Psychometrics	True	2023-06-12T22:02:31.384Z	2023-07-21T19:05:20.462Z	1.0.1	2023-08-27T11:31:01.000Z	EEG	eeg		182	0	1	3828	3830	79364456958	1092	546	1	3	1	0.0	1	1	1	1	0	0	1	0	1	1	1	0	1	0	1	0	0	1	1	1	44.44444444444444	72.72727272727273	70.0	1	1	0	1	0
ds004603	Visual Attribute-Specific Contextual Trajectory Paradigm	True	2023-06-13T00:55:13.461Z	2023-06-13T03:10:20.216Z	1.1.0	2023-09-21T03:28:20.000Z	EEG	eeg		37	0	1	338	470	42020115207	203	37	0	1	0	0.0	1	0	1	1	1	0	1	0	1	1	1	0	0	0	1	0	1	1	1	1	22.22222222222222	72.72727272727273	70.0	0	0	0	0	0
ds004604	Cerebrovascular Reactivity Normative Dataset	True	2023-06-13T10:40:15.830Z	2023-08-09T08:23:41.350Z	2.0.0	2024-09-10T10:31:27.000Z	fMRI	mri	mri_functional|mri_structural	50	0	1	306	22351	95416459061	1695	1	0	1	0	0.0	1	0	1	1	0	0	0	0	1	1	1	1	1	0	1	0	1	1	1	1	33.333333333333336	81.81818181818181	80.0	0	0	0	0	0
ds004605	Emotion and Development Branch Phenotyping and DTI (2012-2017)	True	2023-06-13T19:28:47.213Z	2024-03-06T02:46:44.719Z	1.0.1	2024-03-06T02:51:56.000Z	other/structural	mri	mri_structural|mri_diffusion	132	1	0	1063	1068	10222645675	397	0	0	0	0		0	0	1	1	0	0	0	0	1	1	1	1	1	1	1	0	1	0	0	0	0.0	100.0	100.0	0	0	0	0	0
ds004611	Developmental Relaxometry 2023	True	2023-06-15T14:19:10.256Z	2024-04-15T09:35:05.129Z	1.0.2	2024-04-25T13:06:34.000Z	other/structural	mri	mri_structural	73	2	0	863	907	1827798515	365	0	0	0	0		0	0	1	1	0	0	0	0	1	1	1	1	0	1	1	0	1	0	0	0	0.0	81.81818181818181	80.0	0	0	0	0	0
ds004616	Spatial distribution of hand-grasp motor task activity in spinal cord functional magnetic resonance imaging	True	2023-06-21T03:15:33.608Z	2023-07-18T01:30:14.588Z	1.1.1	2024-09-04T01:09:46.000Z	fMRI	mri	mri_functional|mri_structural	26	2	1	314	524	4301793186	206	52	0	1	0	0.0	1	0	1	0	0	0	0	0	1	1	1	1	0	0	1	0	2	1	1	1	33.333333333333336	63.63636363636363	60.0	0	0	0	0	0
ds004620	Macaque angiography dataset	True	2023-06-24T10:19:52.319Z	2025-12-03T03:15:21.989Z	1.0.1	2026-04-10T09:17:46.000Z	other/structural	mri	mri_structural	8	6	0	23	67	1259909847	57	0	0	0	0		0	0	1	1	0	0	0	0	1	1	1	1	1	0	1	1	382	0	0	0	0.0	81.81818181818181	80.0	0	0	0	0	0
ds004621	The Nencki-Symfonia EEG/ERP dataset	True	2023-06-26T12:25:41.130Z	2023-10-12T13:01:56.891Z	1.0.4	2025-06-21T10:56:57.000Z	EEG	eeg		42	0	4	848	1310	83096459121	501	167	4	4	4	1.0	1	1	1	1	0	0	1	0	1	1	1	1	1	1	1	0	11527	1	1	1	77.77777777777777	90.9090909090909	90.0	4	4	0	4	0
ds004624	Intracranial recordings using BCI2000 and the CorTec BrainInterchange	True	2023-06-30T19:55:34.648Z	2023-06-30T21:13:17.989Z	2.0.0	2025-06-14T03:31:56.000Z	iEEG	ieeg|mri	mri_structural	3	10	0	1976	66425	20739057454	3	361	361	20	20	1.0	1	1	1	1	1	1	0	0	1	1	1	1	0	1	1	0	1319	1	1	1	66.66666666666667	81.81818181818181	80.0	361	361	0	361	0
ds004625	Mind in Motion Young Adults Walking Over Uneven Terrain	True	2023-07-02T01:56:00.027Z	2024-02-03T04:43:05.322Z	1.0.2	2023-07-04T18:08:12.000Z	EEG	eeg		32	0	1	3435	3472	67069111978	1086	543	1	9	1	0.0	1	1	1	1	0	0	1	0	1	1	1	1	1	1	1	0	0	1	1	1	44.44444444444444	90.9090909090909	90.0	1	1	0	1	0
ds004626	Can we dissociate hypervigilance to social threats from altered perceptual decision-making processes in lonely individuals? An exploration with Drift Diffusion Modelling and event-related potentials.	True	2023-07-06T13:36:52.485Z	2023-08-07T12:06:38.999Z	1.0.2	2023-08-07T21:55:09.000Z	EEG	eeg		52	0	1	266	268	21336341431	104	52	1	1	1	1.0	1	1	1	1	0	0	1	0	1	1	1	0	1	0	1	0	0	1	1	1	77.77777777777777	72.72727272727273	70.0	1	1	0	1	0
ds004627	Characterization and Treatment of Adolescent Depression (CAT-D)	True	2023-07-07T17:10:18.098Z	2023-07-07T18:34:31.602Z	1.1.1	2026-03-17T16:14:18.000Z	fMRI	mri	mri_functional|mri_structural|mri_diffusion	130	51	2	11699	11701	94056226500	4256	479	479	1	1	1.0	1	1	1	1	0	0	0	0	1	1	1	1	1	0	1	878	49122	1	1	1	77.77777777777777	81.81818181818181	80.0	479	479	0	479	0
ds004630	SpiDa-MRI-neuroimaging dataset	True	2023-07-10T15:30:52.294Z	2024-02-07T14:04:01.980Z	1.1.3	2025-01-22T15:15:34.000Z	fMRI	mri	mri_functional|mri_structural	49	0	3	1327	11281	388978599460	3185	245	1	1	0	0.0	1	1	0	0	0	0	0	0	1	1	1	1	0	0	1	2	786	1	1	1	66.66666666666667	63.63636363636363	60.0	1	1	0	1	0
ds004631	Top-down attention impacts neural dynamics during narratives with overlapping event scripts	True	2023-07-10T15:57:55.992Z	2023-07-10T17:50:00.952Z	1.0.0	2023-07-10T17:47:38.000Z	fMRI	mri	mri_functional|mri_structural	38	0	1	315	317	80522799172	116	78	0	1	0	0.0	1	0	1	0	0	0	0	0	1	1	1	0	0	0	1	0	2	1	1	1	33.333333333333336	54.54545454545455	50.0	0	0	0	0	0
ds004632	DTI readouts for designing a preclinical stem-cell therapy trial in experimental stroke	True	2023-07-11T12:27:11.090Z	2023-07-11T14:55:35.359Z	1.0.3	2024-01-15T10:37:44.000Z	other/structural	mri	mri_diffusion|mri_structural	11	3	0	178	299	957423142	162	0	0	0	0		0	0	1	1	0	0	0	0	1	1	1	1	1	1	1	0	0	0	0	0	0.0	100.0	100.0	0	0	0	0	0
ds004635	Gaffrey Lab Infant Microstates Reliability	True	2023-07-11T21:15:36.551Z	2023-07-11T22:03:22.019Z	3.1.0	2024-07-16T11:59:14.000Z	EEG	eeg		48	0	1	292	349	32817659781	96	48	1	1	1	1.0	1	1	1	1	0	0	1	0	1	1	1	1	1	1	1	100	1312	1	1	1	77.77777777777777	90.9090909090909	90.0	1	1	0	1	0
ds004636	Cognitive tasks, anatomical MRI, and functional MRI data evaluating the construct of self-regulation	True	2023-07-11T21:55:38.563Z	2023-09-28T03:59:56.733Z	1.0.4	2024-05-20T18:51:51.000Z	fMRI	mri	mri_functional|mri_structural	110	4	11	6518	9739	2475032905982	2482	1042	10	10	10	1.0	1	1	1	1	1	0	0	0	1	1	1	1	0	1	1	0	4	1	1	1	77.77777777777777	81.81818181818181	80.0	10	10	0	10	0
ds004639	nav_training	True	2023-07-12T14:52:29.508Z	2025-09-23T21:28:51.454Z	1.0.0	2025-09-23T21:25:41.000Z	fMRI	mri	mri_functional|mri_structural|mri_diffusion	84	2	3	4715	4718	123403381346	2200	0	0	0	0		0	0	1	1	0	0	0	0	1	1	1	0	0	0	1	0	47103	1	1	1	0.0	63.63636363636363	60.0	0	0	0	0	0
ds004640	Sustaining wakefulness: Brainstem connectivity in human consciousness	True	2023-07-12T19:21:16.226Z	2023-07-13T19:23:31.782Z	1.0.4	2024-07-19T08:24:45.000Z	other/structural	mri	mri_diffusion|mri_structural	2	0	0	10	302	27993375120	170	0	0	0	0		0	0	0	0	0	0	0	0	1	1	1	1	1	1	1	0	1	0	0	0	0.0	72.72727272727273	70.0	0	0	0	0	0
ds004642	Intraoperative recordings of medianus stimulation with low and high impedance ECoG	True	2023-07-17T13:57:44.780Z	2023-07-31T08:40:13.640Z	1.0.1	2023-07-31T08:41:33.000Z	iEEG	ieeg		10	1	1	55	65	1292823166	10	0	0	0	0		0	0	1	1	1	0	1	0	1	1	1	1	1	1	1	0	1	1	1	1	0.0	100.0	100.0	0	0	0	0	0
ds004644	Investigating brain alterations in the Dp1Tyb mouse model of Down Syndrome	True	2023-07-20T15:38:35.223Z	2023-07-20T18:58:37.691Z	1.0.0	2023-07-20T18:53:00.000Z	other/structural	mri	mri_structural	24	2	0	180	293	2603333852	176	0	0	0	0		0	0	1	0	0	0	0	0	1	1	1	1	0	0	1	0	2	0	0	0	0.0	63.63636363636363	60.0	0	0	0	0	0
ds004645	Resting-state fMRI signals contain spectral signatures of local hemodynamic response timing	True	2023-07-20T19:26:16.488Z	2023-07-21T17:22:40.389Z	1.0.0	2023-07-21T17:22:10.000Z	fMRI	mri	mri_functional|mri_structural	15	0	3	507	509	45792109969	119	74	0	2	0	0.0	1	0	1	1	0	0	0	0	1	1	1	1	0	0	1	0	2	1	1	1	22.22222222222222	81.81818181818181	80.0	0	0	0	0	0
ds004647	The neurocognitive role of working memory load when Pavlovian motivational control affects instrumental learning	True	2023-07-27T03:14:01.979Z	2023-07-27T08:35:00.760Z	1.0.2	2023-07-27T10:23:08.000Z	fMRI	mri	mri_functional|mri_structural	44	1	2	623	625	40999222960	220	176	0	2	0	0.0	1	0	1	1	0	0	0	0	1	1	1	1	0	0	1	0	1	1	1	1	33.333333333333336	72.72727272727273	70.0	0	0	0	0	0
ds004648	Sympathovagal quotient and functional connectivity of control networks are related to gut Ruminococcaceae abundance in healthy men	True	2023-07-28T16:58:23.797Z	2023-07-31T16:34:18.833Z	1.0.0	2023-07-31T14:39:13.000Z	fMRI	mri	mri_structural|mri_functional	88	0	1	358	360	10322814594	176	0	0	0	0		0	0	1	1	0	0	0	0	1	1	1	1	0	0	1	0	2	1	1	1	0.0	72.72727272727273	70.0	0	0	0	0	0
ds004650	The MN dataset	True	2023-07-31T13:23:31.803Z	2023-07-31T13:34:24.469Z	1.0.2	2023-07-31T13:35:38.000Z	other/structural	mri	mri_structural	1	3	0	11	637	254170735	3	0	0	0	0		0	0	1	1	0	0	0	0	1	1	1	1	0	0	1	0	2	0	0	0	0.0	72.72727272727273	70.0	0	0	0	0	0
ds004654	Rates of cerebral protein synthesis in subjects with fragile X syndrome	True	2023-08-03T16:57:20.387Z	2023-12-21T21:31:18.048Z	1.0.1	2023-12-08T22:53:26.000Z	PET	pet|mri	mri_structural	28	3	0	261	12938	192687080300	1811	0	0	0	0		0	0	1	1	0	0	0	0	1	1	1	1	1	1	1	0	3	0	0	0	0.0	100.0	100.0	0	0	0	0	0
ds004656	Neural reactivity to visual food stimuli is reduced in some areas of the brain during evening hours compared to morning hours: an fMRI study in women	True	2023-08-04T19:30:32.966Z	2023-08-04T21:26:48.175Z	1.1.0	2024-04-08T21:18:55.000Z	fMRI	mri	mri_functional|mri_structural	15	2	1	244	246	3345613744	90	60	0	1	0	0.0	1	0	1	0	0	0	0	0	1	1	1	0	0	0	1	0	3	1	1	1	33.333333333333336	54.54545454545455	50.0	0	0	0	0	0
ds004657	Driving with Autonomous Aids	True	2023-08-05T02:11:45.552Z	2023-08-05T03:11:25.374Z	1.0.3	2023-11-14T15:46:52.000Z	EEG	eeg		24	6	1	838	840	46237302701	238	119	1	1	1	1.0	1	1	1	0	0	0	1	0	1	1	1	0	1	0	1	0	0	1	1	1	88.88888888888889	63.63636363636363	60.0	1	1	0	1	0
ds004660	TNO	True	2023-08-05T16:29:48.708Z	2023-08-05T16:56:32.515Z	1.0.2	2023-11-14T15:47:42.000Z	EEG	eeg		21	0	1	299	301	7782408710	84	42	1	1	1	1.0	1	1	1	0	0	0	1	0	1	1	1	0	1	0	1	0	1	1	1	1	88.88888888888889	63.63636363636363	60.0	1	1	0	1	0
ds004661	ANDI	True	2023-08-05T16:52:47.866Z	2023-08-05T16:56:43.370Z	1.1.0	2024-09-06T14:53:36.000Z	EEG	eeg		17	0	1	90	92	1505577392	34	17	1	1	1	1.0	1	1	1	0	0	0	1	0	1	1	1	0	1	0	1	0	33553	1	1	1	88.88888888888889	63.63636363636363	60.0	1	1	0	1	0
ds004662	Denoising task-correlated head motion from motor-task fMRI data with multi-echo ICA	True	2023-08-06T05:12:01.523Z	2023-08-06T18:06:55.462Z	1.1.0	2023-10-30T17:59:57.000Z	fMRI	mri	mri_functional|mri_structural	8	0	1	381	531	14412884836	250	8	0	1	0	0.0	1	0	1	1	0	0	0	0	1	1	1	1	0	0	1	0	0	1	1	1	33.333333333333336	72.72727272727273	70.0	0	0	0	0	0
ds004663	CommCon	True	2023-08-07T20:02:24.091Z	2023-08-18T00:00:19.194Z	1.0.5	2025-03-20T18:54:44.000Z	fMRI	mri	mri_functional|mri_structural	34	0	3	608	17013	385271541793	1602	0	0	0	0		0	0	0	0	0	0	0	0	1	1	1	0	0	0	1	0	6297	1	1	1	0.0	54.54545454545455	50.0	0	0	0	0	0
ds004666	EDDEN: Evaluation of Diffusion MRI DENoising	True	2023-08-09T14:35:19.667Z	2023-12-15T18:13:07.099Z	1.0.8	2026-01-25T11:28:38.000Z	other/structural	mri	mri_diffusion|mri_structural	1	3	0	65	187	104005395529	166	0	0	0	0		0	0	0	0	0	0	0	0	1	1	1	1	0	0	1	0	1356	0	0	0	0.0	54.54545454545455	50.0	0	0	0	0	0
ds004669	Natural Dialogue fMRI Dataset	True	2023-08-10T06:09:44.781Z	2025-04-16T07:55:19.645Z	2.0.2	2025-06-16T04:51:25.000Z	fMRI	mri	mri_functional|mri_structural	8	4	1	445	2214	556121577270	1700	0	0	0	0		0	0	1	1	0	0	0	0	1	1	1	1	1	1	1	0	7145	1	1	1	0.0	90.9090909090909	90.0	0	0	0	0	0
ds004670	Visual Illusion Reconstruction	True	2023-08-11T05:09:37.391Z	2023-09-22T10:52:06.831Z	1.1.3	2025-06-19T10:15:28.000Z	fMRI	mri	mri_functional|mri_structural	7	47	5	4607	4609	262329609558	1676	1464	0	5	0	0.0	1	0	0	0	0	0	0	0	1	1	1	1	1	1	1	0	50000	1	1	1	33.333333333333336	72.72727272727273	70.0	0	0	0	0	0
ds004692	Widespread frontoparietal fMRI activity is greatly affected by changes in criterion placement, not discriminability, during recognition memory and visual detection tests	True	2023-08-14T21:49:52.542Z	2023-08-15T18:14:24.186Z	1.0.0	2023-08-15T17:56:57.000Z	fMRI	mri	mri_functional|mri_structural	30	0	10	3302	3304	350299253164	473	300	2	2	2	1.0	1	1	1	0	0	0	0	0	1	1	1	1	1	0	1	0	3	1	1	1	77.77777777777777	72.72727272727273	70.0	2	2	0	2	0
ds004693	Identifying and characterizing scene representations relevant for categorization behavior	True	2023-08-15T10:26:53.025Z	2023-08-16T12:58:41.067Z	1.0.3	2024-07-13T13:16:22.000Z	fMRI	mri	mri_functional|mri_structural	29	0	2	974	977	36914227968	322	293	0	2	0	0.0	1	0	1	1	1	0	0	0	1	1	1	1	0	0	1	0	1	1	1	1	33.333333333333336	72.72727272727273	70.0	0	0	0	0	0
ds004696	HAPwave_bids	True	2023-08-15T20:54:55.122Z	2023-08-16T13:32:23.369Z	1.0.1	2024-04-13T03:25:55.000Z	iEEG	ieeg		8	1	1	5163	5243	20898321314	19	8	8	1	1	1.0	1	1	1	1	0	0	1	1	1	1	1	1	0	0	1	0	0	1	1	1	77.77777777777777	81.81818181818181	80.0	8	8	0	8	0
ds004697	Food and Brain Study	True	2023-08-15T21:03:43.509Z	2023-08-16T19:22:42.761Z	1.0.2	2023-10-03T15:57:12.000Z	fMRI	mri	mri_functional|mri_structural	84	1	2	2004	2006	10498644439	803	393	0	1	0	0.0	1	0	1	1	0	0	0	0	1	1	1	0	0	0	1	0	3	1	1	1	22.22222222222222	72.72727272727273	70.0	0	0	0	0	0
ds004698	CHN Retinotopic Mapping Dataset	True	2023-08-15T22:39:25.407Z	2023-08-16T05:16:24.889Z	3.0.0	2025-04-04T02:21:15.000Z	fMRI	mri	mri_functional|mri_structural	12	2	2	725	11849	394448636582	1923	144	144	2	2	1.0	1	1	1	1	0	0	0	0	1	1	1	0	0	0	1	0	4032	1	1	1	77.77777777777777	72.72727272727273	70.0	144	144	0	144	0
ds004703	sEEG Passive listening to natural speech	True	2023-08-16T01:23:55.497Z	2023-08-18T13:22:54.406Z	1.1.0	2023-08-18T14:37:54.000Z	iEEG	ieeg		10	2	1	325	377	14173350514	29	11	0	1	0	0.0	1	0	1	0	0	0	1	0	1	1	1	0	0	0	1	0	3	1	1	1	33.333333333333336	54.54545454545455	50.0	0	0	0	0	0
ds004706	Spatial memory and non-invasive closed-loop stimulus timing	True	2023-08-16T20:56:12.789Z	2023-08-23T16:36:12.017Z	1.0.0	2023-08-22T12:13:59.000Z	EEG	eeg		34	9	2	2711	2713	1426144563147	298	298	298	2	2	1.0	1	1	1	1	1	0	1	0	1	1	1	0	0	0	1	0	2	1	1	1	77.77777777777777	72.72727272727273	70.0	298	298	0	298	0
ds004710	Next Generation MRI scanner designed for ultra-high resolution human brain imaging at 7-Tesla	True	2023-08-21T19:48:26.330Z	2023-09-26T17:03:47.085Z	1.1.0	2023-08-23T03:23:23.000Z	fMRI	mri	mri_diffusion|mri_functional	2	2	1	32	34	5917694422	9	0	0	0	0		0	0	0	0	0	0	0	0	1	1	1	1	1	1	1	0	3	1	1	1	0.0	81.81818181818181	80.0	0	0	0	0	0
ds004711	AgeRisk	True	2023-08-23T07:28:44.467Z	2023-08-23T09:06:06.967Z	1.0.0	2023-08-23T08:43:26.000Z	fMRI	mri	mri_functional|mri_structural	187	0	2	1664	1666	23253348764	740	552	365	2	2	1.0	1	1	1	1	0	0	0	0	1	1	1	1	0	0	1	0	2	1	1	1	77.77777777777777	72.72727272727273	70.0	365	365	0	365	0
ds004712	ON-Harmony: A resource for development and comparison of multi-modal brain 3T MRI harmonisation approaches	True	2023-08-23T10:34:56.557Z	2023-11-10T13:31:24.692Z	2.0.1	2025-03-10T11:16:41.000Z	fMRI	mri	mri_diffusion|mri_structural|mri_functional	20	43	1	2756	29645	119547708908	14568	0	0	0	0		0	0	1	1	0	0	0	0	1	1	1	1	0	1	1	0	26185	1	1	1	0.0	90.9090909090909	90.0	0	0	0	0	0
ds004715	Symmetry & Luminance BOLD fMRI	True	2023-08-24T14:08:54.573Z	2023-11-09T16:48:31.346Z	1.0.3	2023-11-09T16:42:17.000Z	fMRI	mri	mri_functional|mri_structural	11	2	2	241	6319	202044061347	2795	0	0	0	0		0	0	0	0	0	0	0	0	1	1	1	1	1	1	1	0	1	1	1	1	0.0	72.72727272727273	70.0	0	0	0	0	0
ds004717	Utilizing Amide Proton Transfer Technique to Characterise Diffuse Gliomas Based on WHO 2021 Classification of CNS Tumors	True	2023-08-26T05:16:10.002Z	2023-08-26T06:07:45.154Z	1.0.0	2023-08-26T06:03:41.000Z	other/structural	mri	mri_structural	42	0	0	173	764	8950186419	378	0	0	0	0		0	0	1	1	0	0	0	0	1	1	1	0	0	0	1	0	2	0	0	0	0.0	72.72727272727273	70.0	0	0	0	0	0
ds004718	Le Petit Prince Hong Kong: Naturalistic fMRI and EEG dataset from older Cantonese speakers	True	2023-08-27T03:17:03.679Z	2023-10-30T04:20:59.317Z	1.1.2	2025-10-14T01:06:57.000Z	EEG	mri|eeg	mri_functional|mri_structural	52	0	2	758	2006	117017959908	780	0	0	0	0		0	0	1	1	0	0	0	0	1	1	1	0	0	0	1	0	15285	1	1	1	0.0	63.63636363636363	60.0	0	0	0	0	0
ds004720	Descriptive name for this dataset	True	2023-08-28T03:15:48.764Z	2023-08-28T03:51:00.612Z	1.0.0	2023-08-28T03:37:09.000Z	fMRI	mri	mri_functional|mri_structural	2	0	2	33	4711	5084181342	1431	8	0	2	0	0.0	1	0	1	1	0	0	0	0	1	1	1	1	1	0	1	0	2	1	1	1	33.333333333333336	81.81818181818181	80.0	0	0	0	0	0
ds004725	Single Dose Intranasal Oxytocin Administration: Data from Healthy Younger and Older Adults	True	2023-08-31T00:20:35.920Z	2023-09-08T13:35:54.260Z	1.0.2	2026-04-20T17:13:21.000Z	fMRI	mri	mri_functional|mri_structural	87	0	1	185	187	11871431313	174	0	0	0	0		0	0	1	1	0	0	0	0	1	1	1	1	1	1	1	4	3661	1	1	1	0.0	100.0	100.0	0	0	0	0	0
ds004730	Effects of propofol anesthesia on rates of cerebral protein synthesis	True	2023-08-31T19:58:39.016Z	2023-12-21T21:31:43.922Z	1.0.0	2023-12-08T22:54:41.000Z	PET	pet|mri	mri_structural	10	3	0	115	4868	91261526052	754	0	0	0	0		0	0	1	1	0	0	0	0	1	1	1	1	1	1	1	0	3	0	0	0	0.0	100.0	100.0	0	0	0	0	0
ds004731	Rates of cerebral protein synthesis and memory formation during sleep	True	2023-08-31T19:59:04.696Z	2023-12-21T21:32:13.160Z	1.0.0	2023-12-08T22:55:06.000Z	PET	pet|mri	mri_structural	35	3	0	250	14714	160520262705	1401	0	0	0	0		0	0	1	1	0	0	0	0	1	1	1	1	1	1	1	0	4	0	0	0	0.0	100.0	100.0	0	0	0	0	0
ds004733	Rates of cerebral protein synthesis in stages of sleep	True	2023-08-31T20:06:18.991Z	2023-12-21T21:32:21.658Z	1.0.0	2023-12-08T22:55:05.000Z	PET	pet|mri	mri_structural	18	4	0	274	9918	244325510330	1986	0	0	0	0		0	0	1	1	0	0	0	0	1	1	1	1	1	1	1	0	3	0	0	0	0.0	100.0	100.0	0	0	0	0	0
ds004737	CS-DSI	True	2023-09-01T17:07:57.155Z	2023-09-11T14:40:52.414Z	2.0.0	2024-06-26T19:24:14.000Z	fMRI	mri	mri_diffusion|mri_structural|mri_functional	20	1	1	605	648	15275415126	220	0	0	0	0		0	0	1	1	0	0	0	0	1	1	1	1	0	0	1	0	1	1	1	1	0.0	72.72727272727273	70.0	0	0	0	0	0
ds004738	sfb_meg_phantom (B04/C01)	True	2023-09-03T09:15:15.944Z	2023-09-03T10:41:07.232Z	1.0.1	2023-09-03T10:42:30.000Z	MEG	meg		4	2	2	99	101	6587105317	13	0	0	0	0		0	0	1	0	1	0	1	0	1	1	1	1	0	0	1	0	1	1	1	1	0.0	72.72727272727273	70.0	0	0	0	0	0
ds004742	White matter tract	True	2023-09-06T05:52:17.283Z	2023-09-06T07:24:18.678Z	1.0.1	2023-09-06T07:27:48.000Z	other/structural	mri	mri_diffusion	1	0	0	5	9	422613955	3	0	0	0	0		0	0	0	0	0	0	0	0	1	1	1	0	0	0	1	0	3	0	0	0	0.0	45.45454545454545	40.0	0	0	0	0	0
ds004743	AudioTact_YA	True	2023-09-06T12:01:46.503Z	2023-09-07T12:23:58.146Z	1.0.0	2023-09-06T18:51:11.000Z	fMRI	mri	mri_functional|mri_structural	19	0	1	646	7004	30069668080	285	188	0	2	0	0.0	1	0	1	1	0	0	0	0	1	1	1	1	1	0	1	0	5	1	1	1	33.333333333333336	81.81818181818181	80.0	0	0	0	0	0
ds004744	White matter tract and peaks	True	2023-09-07T06:54:00.336Z	2023-09-07T08:38:07.265Z	1.0.0	2023-09-07T07:39:56.000Z	other/structural	mri	mri_diffusion	17	0	0	54	90	6928593683	51	0	0	0	0		0	0	0	0	0	0	0	0	1	1	1	0	0	0	1	0	2	0	0	0	0.0	54.54545454545455	50.0	0	0	0	0	0
ds004745	8-Channel SSVEP EEG Dataset with Artifact Trials	True	2023-09-08T14:10:18.127Z	2023-09-08T14:13:02.473Z	1.0.1	2023-09-08T14:15:03.000Z	EEG	eeg		6	0	1	30	32	253839725	6	6	1	1	1	1.0	1	1	1	1	0	0	1	0	1	1	1	1	1	0	1	0	0	1	1	1	77.77777777777777	81.81818181818181	80.0	1	1	0	1	0
ds004746	Paingen_placebo	True	2023-09-08T16:45:01.530Z	2023-09-19T14:53:43.447Z	1.0.1	2023-09-27T13:40:22.000Z	fMRI	mri	mri_functional|mri_structural	395	3	1	10260	10264	450674154306	4341	1574	1	1	1	1.0	1	1	1	1	0	0	0	0	1	1	1	1	1	1	1	0	2	1	1	1	77.77777777777777	90.9090909090909	90.0	1	1	0	1	0
ds004752	Dataset of intracranial EEG, scalp EEG and beamforming sources from epilepsy patients performing a verbal working memory task	True	2023-09-13T13:22:42.954Z	2023-09-13T16:26:52.668Z	1.0.1	2023-09-20T10:40:50.000Z	iEEG	ieeg|eeg		15	8	1	904	921	12829882725	151	136	136	1	1	1.0	1	1	1	1	1	0	1	0	1	1	1	1	1	1	1	0	0	1	1	1	77.77777777777777	100.0	100.0	136	136	0	136	0
ds004765	language fMRI	True	2023-09-15T12:12:45.120Z	2024-03-25T08:46:28.600Z	1.0.0	2023-09-15T12:53:07.000Z	fMRI	mri	mri_structural|mri_diffusion|mri_functional	71	0	1	602	604	6277267989	253	0	0	0	0		0	0	0	0	0	0	0	0	1	1	1	0	0	0	1	0	1	1	1	1	0.0	45.45454545454545	40.0	0	0	0	0	0
ds004767	Characterizing medial temporal lobe vulnerability to neurofibrillary tangle pathology in Alzheimer’s disease using a 3-D ex vivo MRI atlas and serial histology	True	2023-09-17T11:53:21.963Z	2023-09-18T01:09:40.480Z	1.0.0	2023-09-18T01:00:10.000Z	other/structural	mri	mri_structural	55	0	0	113	460	15865105258	398	0	0	0	0		0	0	0	0	0	0	0	0	1	1	1	1	0	1	1	0	2	0	0	0	0.0	72.72727272727273	70.0	0	0	0	0	0
ds004770	iEEG on children during gameplay	True	2023-09-22T16:13:23.510Z	2023-09-22T19:54:52.357Z	1.0.0	2023-09-22T18:31:10.000Z	iEEG	ieeg		10	2	1	93	95	9325613258	22	0	0	0	0		0	0	1	1	0	0	1	0	1	1	1	1	1	1	1	0	0	1	1	1	0.0	100.0	100.0	0	0	0	0	0
ds004771	EEG/ERP data from a Python Reading Task	True	2023-09-25T03:25:26.570Z	2023-09-25T03:48:57.817Z	1.0.0	2023-09-25T03:47:45.000Z	EEG	eeg		61	0	1	327	333	1462195517	122	61	1	1	1	1.0	1	1	1	1	0	0	1	0	1	1	1	1	1	1	1	0	1	1	1	1	66.66666666666667	90.9090909090909	90.0	1	1	0	1	0
ds004774	Automatic Evoked Response Detection (ER-Detect) dataset	True	2023-09-25T14:40:46.435Z	2025-02-19T10:33:02.287Z	1.0.0	2023-12-30T23:56:46.000Z	iEEG	ieeg		14	3	2	1074	2766	32386787102	94	14	0	2	0	0.0	1	0	1	0	0	0	1	0	1	1	1	1	1	1	1	0	2	1	1	1	33.333333333333336	81.81818181818181	80.0	0	0	0	0	0
ds004775	Vicarious Punishment of Moral Violations in Naturalistic Drama Narratives Predicts Cortical Synchronization	True	2023-09-25T20:09:14.653Z	2023-09-25T20:40:30.595Z	1.1.1	2023-09-26T00:35:05.000Z	fMRI	mri	mri_functional|mri_structural	28	0	1	383	385	7535836864	112	84	0	1	0	0.0	1	0	1	0	1	1	0	0	1	1	1	0	1	1	1	0	2	1	1	1	33.333333333333336	72.72727272727273	70.0	0	0	0	0	0
ds004776	Infant FreeSurfer test subject (CNYBCH)	True	2023-09-28T17:51:47.701Z	2023-09-28T19:33:39.341Z	1.0.0	2023-09-28T17:53:34.000Z	other/structural	mri	mri_structural	1	0	0	7	9	5762392	1	0	0	0	0		0	0	1	1	0	0	0	0	1	1	1	1	1	0	1	0	0	0	0	0	0.0	81.81818181818181	80.0	0	0	0	0	0
ds004783	Functional MRI dataset for evaluating brain synchrony among dance spectators	True	2023-09-29T12:17:35.015Z	2023-10-26T15:17:37.358Z	1.0.1	2023-10-26T09:11:12.000Z	fMRI	mri	mri_structural|mri_functional	26	0	1	110	112	3727155714	52	1	0	1	0	0.0	1	0	1	1	0	0	0	0	1	1	1	1	1	0	1	0	0	1	1	1	33.333333333333336	81.81818181818181	80.0	0	0	0	0	0
ds004784	Phantom EEG Dataset with Motion, Muscle, and Eye Artifacts and Example Scripts	True	2023-09-29T18:42:55.889Z	2023-12-20T15:06:58.504Z	1.0.4	2023-12-21T18:58:48.000Z	EEG	eeg		1	0	1	51	348	11621460277	131	6	1	6	1	0.0	1	1	1	1	0	0	1	0	1	1	1	0	1	0	1	0	1	1	1	1	44.44444444444444	72.72727272727273	70.0	1	1	0	1	0
ds004785	EEG data for paper titled - Precise cortical contributions to feedback sensorimotor control during reactive balance	True	2023-09-29T20:10:02.497Z	2023-10-02T13:59:41.242Z	1.0.1	2023-10-02T14:51:39.000Z	EEG	eeg		17	0	1	74	76	368224136	17	17	1	1	1	1.0	1	1	1	1	0	0	1	0	1	1	1	0	1	0	1	0	1	1	1	1	77.77777777777777	72.72727272727273	70.0	1	1	0	1	0
ds004786	MorphoSem	True	2023-10-03T17:09:51.659Z	2023-10-04T05:33:05.616Z	1.0.1	2023-10-04T19:47:41.000Z	fMRI	mri	mri_functional|mri_structural	40	0	3	1169	19913	36380390038	643	184	0	3	0	0.0	1	0	1	1	0	0	0	0	1	1	1	1	1	0	1	0	2	1	1	1	33.333333333333336	81.81818181818181	80.0	0	0	0	0	0
ds004787	NIMH METeR (Multi-Echo Test-Retest)	True	2023-10-04T19:47:35.355Z	2023-10-04T20:19:13.500Z	1.1.0	2023-10-11T20:20:07.000Z	fMRI	mri	mri_functional|mri_structural	5	3	1	549	3685	23700789482	599	0	0	0	0		0	0	1	1	1	0	0	0	1	1	1	1	0	0	1	0	1	1	1	1	0.0	81.81818181818181	80.0	0	0	0	0	0
ds004789	Delayed Free Recall of Word Lists	True	2023-10-10T20:42:35.486Z	2023-10-10T22:55:36.669Z	3.1.0	2024-04-22T23:33:32.000Z	iEEG	ieeg		280	12	1	7425	7427	618808963159	983	553	553	1	1	1.0	1	1	1	1	1	0	1	0	1	1	1	1	0	0	1	0	0	1	1	1	77.77777777777777	81.81818181818181	80.0	553	553	0	553	0
ds004791	Kwok et al., 2023, Human Brain Mapping	True	2023-10-12T03:29:08.438Z	2023-10-24T12:36:20.456Z	1.0.0	2023-10-12T03:57:15.000Z	fMRI	mri	mri_functional|mri_structural	68	0	3	1327	1329	29344855578	464	395	0	3	0	0.0	1	0	1	0	0	0	0	0	1	1	1	0	0	0	1	0	3	1	1	1	33.333333333333336	54.54545454545455	50.0	0	0	0	0	0
ds004795	Simulated motion artifacts based on the (MR-ART) dataset (https://openneuro.org/datasets/ds004173/versions/1.0.2)	True	2023-10-12T10:05:10.581Z	2024-02-06T08:00:43.256Z	1.0.0	2024-01-25T16:55:59.000Z	other/structural	mri	mri_structural	148	0	0	1181	1183	19000756284	592	0	0	0	0		0	0	1	1	0	0	0	0	1	1	1	1	0	1	1	0	0	0	0	0	0.0	81.81818181818181	80.0	0	0	0	0	0
ds004796	A Polish Electroencephalography, Alzheimer’s Risk-genes, Lifestyle and Neuroimaging (PEARL-Neuro) Database	True	2023-10-15T15:01:35.835Z	2024-02-18T10:39:31.637Z	1.1.0	2025-06-22T11:08:23.000Z	EEG	mri|eeg	mri_functional	79	0	3	2056	2639	257923739221	1119	511	3	3	3	1.0	1	1	1	1	0	0	0	0	1	1	1	1	0	1	1	0	31537	1	1	1	77.77777777777777	81.81818181818181	80.0	3	3	0	3	0
ds004797	Functional imaging	True	2023-10-15T17:12:38.852Z	2024-04-13T02:42:17.590Z	1.0.0	2023-10-16T03:26:00.000Z	fMRI	mri	mri_structural|mri_functional	10	0	2	35	37	653793877	16	0	0	0	0		0	0	1	0	0	0	0	0	1	1	1	1	1	0	1	0	5	1	1	1	0.0	63.63636363636363	60.0	0	0	0	0	0
ds004798	fMRI data for: Multimodal single-neuron, intracranial EEG, and fMRI brain responses during movie watching in human patients	True	2023-10-16T16:11:16.660Z	2023-10-16T18:01:52.771Z	1.0.5	2024-02-27T20:35:04.000Z	fMRI	mri	mri_functional|mri_structural	15	1	1	397	400	7984358641	166	30	30	1	1	1.0	1	1	1	1	0	0	0	0	1	1	1	1	1	1	1	0	1	1	1	1	88.88888888888889	100.0	100.0	30	30	0	30	0
ds004802	Pilot data for Loneliness in the Brain: Distinguishing Between Hypersensitivity and Hyperalertness	True	2023-10-17T08:13:37.839Z	2023-10-19T10:58:01.781Z	1.0.0	2023-10-17T11:15:33.000Z	EEG	eeg		38	0	1	139	380	31504070800	157	38	1	1	1	0.0	1	1	1	1	0	0	0	0	1	1	1	0	1	0	1	0	2	1	1	1	44.44444444444444	72.72727272727273	70.0	1	1	0	1	0
ds004808	Brainstem fMRI signaling of surprise across different types of deviant stimuli	True	2023-10-18T09:06:04.274Z	2023-10-18T11:01:40.504Z	1.0.0	2023-10-18T10:51:46.000Z	fMRI	mri	mri_functional|mri_structural	24	0	1	244	439	25105309041	216	0	0	0	0		0	0	1	0	0	0	0	0	1	1	1	0	0	1	1	0	2	1	1	1	0.0	72.72727272727273	70.0	0	0	0	0	0
ds004809	Categorized Free Recall: Delayed Free Recall of Word Lists Organized by Semantic Categories	True	2023-10-19T14:46:21.581Z	2023-10-20T00:10:03.393Z	2.2.0	2024-04-23T00:23:08.000Z	iEEG	ieeg		258	10	1	7226	7228	512365835970	889	564	564	1	1	1.0	1	1	1	1	1	0	1	0	1	1	1	1	0	0	1	0	1	1	1	1	77.77777777777777	81.81818181818181	80.0	564	564	0	564	0
ds004814	High-res gradient echo EPI and 3D GRASE data of auditory cortex	True	2023-10-23T13:45:24.159Z	2023-10-26T14:40:21.220Z	1.0.0	2023-10-26T14:04:22.000Z	fMRI	mri	mri_functional|mri_structural	6	3	1	880	884	32186002554	282	168	0	1	0	0.0	1	0	1	0	0	0	0	0	1	1	1	1	1	1	1	0	2	1	1	1	33.333333333333336	81.81818181818181	80.0	0	0	0	0	0
ds004815	Selective attention sharpens population receptive fields in human auditory cortex	True	2023-10-23T14:59:12.441Z	2023-10-26T13:59:37.063Z	1.0.1	2023-10-30T14:49:27.000Z	fMRI	mri	mri_functional|mri_structural	8	2	1	585	587	61755440553	176	128	0	1	0	0.0	1	0	1	1	0	0	0	0	1	1	1	1	1	0	1	0	1	1	1	1	33.333333333333336	81.81818181818181	80.0	0	0	0	0	0
ds004816	EEG-attention-rsvp-exp1	True	2023-10-24T05:14:16.893Z	2023-10-26T00:01:55.177Z	1.0.1	2023-10-26T00:02:11.000Z	EEG	eeg		20	0	1	84	167	25028989553	120	18	1	1	1	1.0	1	1	1	0	0	0	0	0	1	1	1	0	1	0	1	0	2	1	1	1	77.77777777777777	72.72727272727273	70.0	1	1	0	1	0
ds004817	EEG-attention-rsvp-exp2	True	2023-10-24T05:15:21.155Z	2023-10-26T00:01:25.861Z	1.0.1	2023-10-26T00:02:19.000Z	EEG	eeg		20	0	1	83	166	27207910489	120	17	1	1	1	1.0	1	1	1	0	0	0	0	0	1	1	1	0	1	0	1	0	2	1	1	1	77.77777777777777	72.72727272727273	70.0	1	1	0	1	0
ds004819	Flexible, Scalable, High Channel Count Stereo-Electrode for Recording in the Human Brain	True	2023-10-25T17:12:15.181Z	2023-10-26T00:06:46.741Z	1.0.0	2023-10-26T00:03:11.000Z	iEEG	ieeg		1	1	0	30	48	1456878441	16	8	0	1	0	0.0	1	0	1	1	0	0	1	0	1	1	1	1	1	1	1	0	1	1	1	1	33.333333333333336	100.0	100.0	0	0	0	0	0
ds004829	Concurrent response and action effect representations across the somatomotor cortices during novel task preparation.	True	2023-10-27T17:03:16.223Z	2023-10-30T11:28:43.712Z	1.0.2	2026-04-19T09:59:31.000Z	fMRI	mri	mri_functional|mri_structural	30	0	1	874	876	45644189017	330	210	0	2	0	0.0	1	0	0	0	0	0	0	0	1	1	1	0	1	1	1	0	5672	1	1	1	33.333333333333336	72.72727272727273	70.0	0	0	0	0	0
ds004830	Spatial Attention Decoding using fNIRS During Complex Scene Analysis	True	2023-10-27T17:27:46.316Z	2023-10-27T17:34:46.722Z	2.0.0	2026-02-27T13:55:01.000Z	other/structural	nirs		12	0	1	110	201	2352808850	65	14	14	1	1	1.0	1	1	1	0	0	0	1	0	1	1	1	0	1	0	1	0	471	1	1	1	77.77777777777777	63.63636363636363	60.0	14	14	0	14	0
ds004835	Processing of frequency and location in human subcortical auditory structures	True	2023-10-30T08:27:21.152Z	2023-10-30T09:21:40.042Z	1.0.0	2023-10-30T09:20:01.000Z	fMRI	mri	mri_functional|mri_structural	6	0	1	691	695	6916001224	67	48	0	1	0	0.0	1	0	1	1	0	0	0	0	1	1	1	1	1	0	1	0	1	1	1	1	33.333333333333336	81.81818181818181	80.0	0	0	0	0	0
ds004837	Magnetoencephalographic (MEG) Pitch and Duration Mismatch Negativity (MMN) in First-Episode Psychosis	True	2023-11-01T15:54:14.672Z	2023-11-02T20:12:01.925Z	1.0.2	2025-05-27T15:41:36.000Z	MEG	meg|mri	mri_structural	60	1	2	335	340	128779420150	167	0	0	0	0		0	0	0	0	1	0	0	0	1	1	1	1	0	1	1	0	5357	1	1	1	0.0	63.63636363636363	60.0	0	0	0	0	0
ds004840	Dataset of electrophysiological signals (EEG, ECG, EMG) during Music therapy with adult burn patients in the Intensive Care Unit.	True	2023-11-12T15:48:23.443Z	2023-11-12T22:23:16.665Z	1.0.1	2023-11-12T22:23:51.000Z	EEG	eeg		9	2	3	107	134	1876219715	68	0	0	0	0		0	0	1	1	0	0	0	0	1	1	1	0	0	1	1	0	0	1	1	1	0.0	81.81818181818181	80.0	0	0	0	0	0
ds004841	TX14	True	2023-11-13T17:40:25.216Z	2023-11-13T17:59:29.397Z	1.0.1	2023-11-13T17:59:04.000Z	EEG	eeg		20	2	1	1034	1036	7846934401	294	147	1	1	1	1.0	1	1	1	0	0	0	1	0	1	1	1	0	1	0	1	0	1	1	1	1	88.88888888888889	63.63636363636363	60.0	1	1	0	1	0
ds004842	TX15	True	2023-11-13T18:06:58.542Z	2023-11-13T18:17:55.895Z	1.0.0	2023-11-13T18:17:34.000Z	EEG	eeg		14	2	1	719	721	5589054270	204	102	1	1	1	1.0	1	1	1	0	0	0	1	0	1	1	1	0	1	0	1	0	2	1	1	1	88.88888888888889	63.63636363636363	60.0	1	1	0	1	0
ds004843	T16	True	2023-11-13T18:52:00.054Z	2023-11-13T19:01:55.671Z	1.0.0	2023-11-13T19:01:24.000Z	EEG	eeg		14	0	1	649	651	8229205795	184	92	1	1	1	1.0	1	1	1	0	0	0	1	0	1	1	1	0	1	0	1	0	2	1	1	1	88.88888888888889	63.63636363636363	60.0	1	1	0	1	0
ds004844	T22	True	2023-11-13T19:09:08.656Z	2023-11-13T19:24:20.275Z	1.0.0	2023-11-13T19:23:59.000Z	EEG	eeg		17	4	1	481	483	23976121966	136	68	1	1	1	1.0	1	1	1	0	0	0	1	0	1	1	1	0	1	0	1	0	0	1	1	1	88.88888888888889	63.63636363636363	60.0	1	1	0	1	0
ds004848	Game of Thrones - A naturalistic viewing dataset	True	2023-11-14T14:27:51.052Z	2023-11-16T11:18:17.923Z	1.0.1	2024-07-23T18:38:44.000Z	fMRI	mri	mri_functional|mri_structural	73	0	2	945	951	21005802366	434	72	0	1	0	0.0	1	0	1	1	0	0	0	0	1	1	1	0	0	1	1	0	2	1	1	1	33.333333333333336	81.81818181818181	80.0	0	0	0	0	0
ds004849	STRONG	True	2023-11-14T15:26:32.287Z	2023-11-14T15:37:02.640Z	1.0.0	2023-11-14T15:33:15.000Z	EEG	eeg		1	0	1	10	12	83057084	2	1	1	1	1	1.0	1	1	1	0	0	0	1	0	1	1	1	0	1	0	1	0	1	1	1	1	88.88888888888889	63.63636363636363	60.0	1	1	0	1	0
ds004850	ODE	True	2023-11-14T15:27:15.221Z	2023-11-14T15:37:08.192Z	1.0.0	2023-11-14T15:33:20.000Z	EEG	eeg		1	0	1	10	12	83057078	2	1	1	1	1	1.0	1	1	1	0	0	0	1	0	1	1	1	0	1	0	1	0	1	1	1	1	88.88888888888889	63.63636363636363	60.0	1	1	0	1	0
ds004851	HID	True	2023-11-14T15:33:49.960Z	2023-11-14T15:37:12.199Z	2.1.0	2024-07-09T03:15:38.000Z	EEG	eeg		66	0	1	335	736	60765064414	132	66	1	1	1	1.0	1	1	1	0	0	0	1	0	1	1	1	0	1	0	1	66	3571	1	1	1	55.55555555555556	63.63636363636363	60.0	1	1	0	1	0
ds004852	InsurgentCivilian	True	2023-11-14T15:34:20.454Z	2023-11-14T15:37:16.558Z	1.0.0	2023-11-14T15:35:59.000Z	EEG	eeg		1	0	1	10	12	83057106	2	1	1	1	1	1.0	1	1	1	0	0	0	1	0	1	1	1	0	1	0	1	0	1	1	1	1	88.88888888888889	63.63636363636363	60.0	1	1	0	1	0
ds004853	TX17	True	2023-11-14T15:34:46.287Z	2023-11-14T15:37:20.191Z	1.0.0	2023-11-14T15:36:03.000Z	EEG	eeg		1	0	1	10	12	83057080	2	1	1	1	1	1.0	1	1	1	0	0	0	1	0	1	1	1	0	1	0	1	0	1	1	1	1	88.88888888888889	63.63636363636363	60.0	1	1	0	1	0
ds004854	TX18	True	2023-11-14T15:35:17.746Z	2023-11-14T15:37:24.805Z	1.0.0	2023-11-14T15:36:07.000Z	EEG	eeg		1	0	1	10	12	83057080	2	1	1	1	1	1.0	1	1	1	0	0	0	1	0	1	1	1	0	1	0	1	0	1	1	1	1	88.88888888888889	63.63636363636363	60.0	1	1	0	1	0
ds004855	FT	True	2023-11-14T15:35:42.516Z	2023-11-14T15:37:29.724Z	1.0.0	2023-11-14T15:36:36.000Z	EEG	eeg		1	0	1	10	12	83057076	2	1	1	1	1	1.0	1	1	1	0	0	0	1	0	1	1	1	0	1	0	1	0	1	1	1	1	88.88888888888889	63.63636363636363	60.0	1	1	0	1	0
ds004856	The Dallas Lifespan Brain Study	True	2023-11-14T19:49:39.202Z	2024-08-16T03:35:26.313Z	1.3.0	2025-07-10T16:32:56.000Z	fMRI			0	0	0	0	29008	242606671436	11210	3899	3	3	3	1.0	1	1	1	1	0	0	0	0	1	1	1	1	1	1	1	0	0	1	1	1	77.77777777777777	90.9090909090909	90.0	3	3	0	3	0
ds004859	iEEG on children during Stroop task	True	2023-11-22T04:07:20.769Z	2023-11-23T04:12:37.791Z	1.0.0	2023-11-22T04:43:12.000Z	iEEG	ieeg		7	2	1	40	42	2435511519	9	0	0	0	0		0	0	1	1	0	0	1	0	1	1	1	1	1	1	1	0	1	1	1	1	0.0	90.9090909090909	90.0	0	0	0	0	0
ds004860	Investigating the cognitive conflict triggered by moral judgment of accidental harm : an event-related potentials study	True	2023-11-23T14:54:51.755Z	2023-11-23T17:52:39.983Z	1.0.0	2023-11-23T16:05:54.000Z	EEG	eeg		31	0	1	99	101	4065632222	31	31	1	1	1	1.0	1	1	1	1	0	0	0	0	1	1	1	0	1	0	1	0	0	1	1	1	66.66666666666667	72.72727272727273	70.0	1	1	0	1	0
ds004865	pyFR: Delayed Free Recall of Word Lists, Preliminary Cognitive Electrophysiology Study	True	2023-11-29T19:38:59.142Z	2023-11-29T20:55:51.716Z	2.0.1	2024-04-22T22:04:43.000Z	iEEG	ieeg		49	9	1	1244	1246	104999472318	172	86	86	1	1	1.0	1	1	1	1	1	0	1	0	1	1	1	1	0	0	1	0	0	1	1	1	77.77777777777777	81.81818181818181	80.0	86	86	0	86	0
ds004866	Shanxi Enculturation	True	2023-11-29T23:48:31.518Z	2023-11-30T01:44:41.271Z	1.0.0	2023-11-30T01:41:09.000Z	fMRI	mri	mri_functional|mri_structural	5	10	1	505	729	29800402113	280	80	80	1	1	1.0	1	1	1	1	0	0	0	0	1	1	1	0	1	0	1	0	0	1	1	1	77.77777777777777	81.81818181818181	80.0	80	80	0	80	0
ds004868	[11C]PS13 demonstrates pharmacologically selective and substantial binding to cyclooxygenase-1 (COX-1) in the human brain	True	2023-12-04T10:25:50.565Z	2024-04-19T09:21:41.451Z	1.0.4	2025-01-10T18:15:58.000Z	PET	pet|mri	mri_structural	10	3	0	102	104	3164453048	30	0	0	0	0		0	0	1	1	0	0	0	0	1	1	1	1	1	1	1	0	981	0	0	0	0.0	100.0	100.0	0	0	0	0	0
ds004869	Positron emission tomography (PET) quantification in healthy humans of cyclooxygenase-2 (COX-2), a potential biomarker of neuroinflammation	True	2023-12-04T10:31:38.824Z	2024-04-18T06:36:01.224Z	1.3.0	2025-11-07T09:52:49.000Z	PET	pet|mri	mri_structural	27	4	0	275	13580	40591220601	1201	0	0	0	0		0	0	1	1	0	0	0	0	1	1	1	1	1	1	1	0	2304	0	0	0	0.0	100.0	100.0	0	0	0	0	0
ds004872	Emo-FilM Annotations	True	2023-12-06T08:55:51.270Z	2024-02-26T12:53:54.864Z	1.0.3	2024-04-05T00:54:44.000Z	other/structural			44	0	0	7466	7497	8308616	0	0	0	0	0		0	0	1	1	0	0	0	0	1	1	1	1	1	1	1	0	1	0	0	0	0.0	90.9090909090909	90.0	0	0	0	0	0
ds004873	BOLD signal changes can oppose oxygen metabolism across the human cortex	True	2023-12-08T16:45:22.090Z	2023-12-12T09:59:21.557Z	2.0.7	2026-04-01T13:53:32.000Z	fMRI	mri	mri_structural|mri_functional	75	0	3	1317	38692	77382561676	20798	85	0	3	0	0.0	1	0	1	0	0	0	0	0	1	1	1	1	0	0	1	0	12119	1	1	1	33.333333333333336	72.72727272727273	70.0	0	0	0	0	0
ds004883	Registerd Report of ERN During Three Versions of a Flanker Task	True	2023-12-14T11:26:49.055Z	2023-12-21T12:36:16.118Z	1.0.0	2023-12-21T11:55:36.000Z	EEG	eeg		172	0	1	3618	3620	131858855599	1032	516	1	3	1	0.0	1	1	1	1	0	0	1	0	1	1	1	0	1	0	1	0	0	1	1	1	44.44444444444444	72.72727272727273	70.0	1	1	0	1	0
ds004884	Aphasia Recovery Cohort (ARC) Dataset	True	2023-12-14T17:37:49.405Z	2023-12-20T23:20:02.152Z	1.0.2	2024-10-17T18:33:03.000Z	fMRI	mri	mri_diffusion|mri_functional|mri_structural	230	760	2	14058	14517	292978302648	5164	1	0	1	0	0.0	1	0	1	1	0	0	0	0	1	1	1	1	0	1	1	0	3	1	1	1	33.333333333333336	90.9090909090909	90.0	0	0	0	0	0
ds004892	Emo-FilM	True	2023-12-14T23:34:17.481Z	2024-02-26T12:55:58.510Z	1.0.1	2025-02-20T00:47:53.000Z	fMRI	mri|beh	mri_functional|mri_structural	30	5	15	4412	12131	782868607933	2786	832	832	15	15	1.0	1	1	1	1	1	0	0	0	1	1	1	1	1	1	1	0	26415	1	1	1	77.77777777777777	100.0	100.0	832	832	0	832	0
ds004894	Heart rate and insula activity increase in response to music in individuals with high interoceptive sensitivity	True	2023-12-18T06:44:44.208Z	2024-02-08T02:01:48.428Z	1.0.0	2023-12-21T09:12:32.000Z	fMRI	mri	mri_functional|mri_structural	49	0	1	398	401	22829261422	147	98	1	1	0	0.0	1	1	1	1	0	0	0	0	1	1	1	1	1	1	1	0	1	1	1	1	66.66666666666667	90.9090909090909	90.0	1	1	0	1	0
ds004902	A Resting-state EEG Dataset for Sleep Deprivation	True	2023-12-20T00:14:33.483Z	2023-12-20T10:28:10.550Z	1.0.8	2025-04-27T16:47:34.000Z	EEG	eeg|beh		71	2	2	1228	1231	8898600609	436	0	0	0	0		0	0	1	1	0	0	1	0	1	1	1	0	0	0	1	0	8305	1	1	1	0.0	72.72727272727273	70.0	0	0	0	0	0
ds004906	RF shimming in the cervical spinal cord at 7T	True	2023-12-21T22:29:29.521Z	2023-12-21T22:43:58.046Z	2.4.0	2024-01-20T04:11:25.000Z	other/structural	mri	mri_structural	5	0	0	235	278	524732549	135	0	0	0	0		0	0	1	1	0	0	0	0	1	1	1	0	0	0	1	0	0	0	0	0	0.0	72.72727272727273	70.0	0	0	0	0	0
ds004909	PACT_fMRI	True	2024-01-03T23:55:34.294Z	2024-01-04T00:42:03.297Z	1.1.0	2024-01-04T00:42:51.000Z	fMRI	mri	mri_functional|mri_structural	29	1	6	1477	1479	53028125288	519	403	0	3	0	0.0	1	0	1	0	1	0	0	0	1	1	1	1	1	1	1	0	1	1	1	1	33.333333333333336	81.81818181818181	80.0	0	0	0	0	0
ds004910	An open relaxation-diffusion MRI dataset in neurosurgical studies	True	2024-01-04T08:36:46.701Z	2024-01-09T02:57:25.916Z	1.0.1	2024-01-18T03:01:10.000Z	other/structural	mri	mri_diffusion|mri_structural	20	7	0	621	7675	59706615713	582	0	0	0	0		0	0	1	1	0	0	0	0	1	1	1	1	1	1	1	0	0	0	0	0	0.0	90.9090909090909	90.0	0	0	0	0	0
ds004913	Optogenetic functional magnetic resonance imaging reveals therapeutic feedforward circuits of the subthalamic nucleus deep brain stimulation in the hemi-parkinsonian rat	True	2024-01-04T19:33:48.756Z	2024-01-04T19:52:16.331Z	1.0.0	2024-01-04T19:36:13.000Z	fMRI	mri	mri_functional|mri_structural	9	0	1	428	430	3442609294	144	135	0	5	0	0.0	1	0	1	1	0	0	0	0	1	1	1	1	0	0	1	0	0	1	1	1	22.22222222222222	72.72727272727273	70.0	0	0	0	0	0
ds004917	Probability Decision-making Task with ambiguity	True	2024-01-04T21:48:46.804Z	2024-05-23T16:20:23.535Z	1.0.1	2024-05-23T13:40:26.000Z	EEG	mri|eeg	mri_structural|mri_diffusion|mri_functional	53	0	1	874	876	40213447491	410	62	1	1	1	1.0	1	1	1	1	0	0	1	0	1	1	1	1	1	1	1	0	3	1	1	1	77.77777777777777	100.0	100.0	1	1	0	1	0
ds004920	An fMRI dataset of social and nonsocial reward processing in young adults	True	2024-01-05T02:35:09.605Z	2024-01-05T03:28:21.580Z	1.1.1	2024-01-08T19:47:09.000Z	fMRI	mri	mri_functional|mri_structural	59	0	5	2658	3510	55790288139	1162	733	0	6	0	0.0	1	0	1	1	1	0	0	0	1	1	1	1	1	1	1	0	5	1	1	1	33.333333333333336	90.9090909090909	90.0	0	0	0	0	0
ds004926	Reliability of taskbased fMRI in the dorsal horn of the human spinal cord	True	2024-01-07T14:19:33.705Z	2024-01-07T14:44:43.769Z	1.3.0	2024-01-19T15:08:15.000Z	fMRI	mri	mri_functional|mri_structural	40	2	1	1445	3980	19253189732	400	634	634	1	1	1.0	1	1	1	0	0	0	0	0	1	1	1	1	1	0	1	0	2	1	1	1	77.77777777777777	81.81818181818181	80.0	634	634	0	634	0
ds004928	Predictive Processing in the Auditory Cortex measured at 7T	True	2024-01-12T14:55:59.690Z	2024-06-03T09:43:24.009Z	1.0.0	2024-01-24T12:59:16.000Z	fMRI	mri	mri_functional|mri_structural	10	0	1	803	805	115403435253	361	75	1	1	0	0.0	1	1	1	0	0	0	0	0	1	1	1	1	0	0	1	0	2	1	1	1	66.66666666666667	72.72727272727273	70.0	1	1	0	1	0
ds004934	fMRI dataset: Violations of psychological and physical expectations in human adult brains	True	2024-01-17T17:41:50.930Z	2024-01-17T21:24:21.241Z	1.0.0	2024-01-17T20:26:19.000Z	fMRI	mri	mri_functional|mri_structural	44	0	8	1548	1681	20003649544	422	378	0	4	0	0.0	1	0	1	1	1	0	0	0	1	1	1	1	1	0	1	0	3	1	1	1	33.333333333333336	81.81818181818181	80.0	0	0	0	0	0
ds004937	Effects of a seven-week running intervention with moderate intensity on the volume of the hippocampus and depressive symptoms in young men from the general population.	True	2024-01-19T15:07:50.092Z	2024-01-20T17:42:16.075Z	1.0.1	2024-02-05T07:46:52.000Z	other/structural	mri	mri_structural	22	4	0	291	293	1032281514	87	0	0	0	0		0	0	1	1	0	0	0	0	1	1	1	1	1	1	1	0	0	0	0	0	0.0	90.9090909090909	90.0	0	0	0	0	0
ds004940	Neurophysiological measures of covert semantic processing in neurotypical adolescents actively ignoring spoken sentence inputs: A high-density event-related potential (ERP) study.	True	2024-01-22T20:26:52.439Z	2025-08-11T17:15:38.495Z	1.0.1	2025-08-11T19:45:09.000Z	EEG			0	0	0	0	1274	127251318352	318	44	2	2	2	1.0	1	1	1	1	0	0	1	0	1	1	1	1	0	1	1	0	1230	1	1	1	77.77777777777777	90.9090909090909	90.0	2	2	0	2	0
ds004942	SpatialMemory	True	2024-01-23T02:33:47.744Z	2024-02-23T13:49:25.149Z	1.0.0	2024-01-23T03:00:50.000Z	EEG	eeg		62	0	1	315	317	26899933549	124	62	1	1	1	1.0	1	1	1	0	0	0	1	0	1	1	1	0	1	0	1	0	0	1	1	1	77.77777777777777	63.63636363636363	60.0	1	1	0	1	0
ds004943	Characterisation of laminar and vascular spatiotemporal dynamics of CBV and BOLD signals using VASO and ME-GRE at 7T in humans	True	2024-01-25T13:58:59.234Z	2024-01-25T14:51:34.292Z	1.0.2	2024-01-25T15:00:08.000Z	fMRI	mri	mri_structural|mri_functional	5	5	2	1000	1329	39231233530	484	324	0	1	0	0.0	1	0	1	1	1	0	0	0	1	1	1	1	1	0	1	0	3	1	1	1	33.333333333333336	81.81818181818181	80.0	0	0	0	0	0
ds004944	Dataset of BCI2000-compatible intraoperative ECoG with neuromorphic encoding	True	2024-01-30T10:41:43.220Z	2024-01-30T13:49:34.663Z	1.1.0	2024-04-11T09:00:21.000Z	iEEG	ieeg		22	2	1	379	557	2776868478	44	44	44	1	1	1.0	1	1	1	1	1	0	1	0	1	1	1	1	1	1	1	0	0	1	1	1	77.77777777777777	90.9090909090909	90.0	44	44	0	44	0
ds004945	PyDesigner Example Dataset	True	2024-02-01T17:38:11.595Z	2024-02-06T14:55:14.628Z	1.0.0	2024-02-06T14:36:04.000Z	other/structural	mri	mri_diffusion	1	0	0	8	10	106875955	1	0	0	0	0		0	0	1	0	0	0	0	0	1	1	1	1	1	1	1	0	1	0	0	0	0.0	90.9090909090909	90.0	0	0	0	0	0
ds004946	Brain mechanisms disciminating enactive mental simulations of runnning and plogging	True	2024-02-03T10:02:47.261Z	2024-02-04T08:32:25.218Z	1.0.0	2024-02-04T07:47:43.000Z	fMRI	mri	mri_functional|mri_structural	103	0	1	826	828	31260202114	412	103	0	1	0	0.0	1	0	0	0	0	0	0	0	1	1	1	1	0	1	1	0	2	1	1	1	33.333333333333336	54.54545454545455	50.0	0	0	0	0	0
ds004951	Braille letters - EEG	True	2024-02-06T14:30:18.699Z	2024-02-12T14:43:20.308Z	1.0.0	2024-02-06T15:55:56.000Z	EEG	eeg		11	2	1	200	202	23627352274	69	23	0	1	0	0.0	1	0	1	1	1	0	1	0	1	1	1	1	0	0	1	0	1	1	1	1	22.22222222222222	81.81818181818181	80.0	0	0	0	0	0
ds004952	ChineseEEG: A Chinese Linguistic Corpora EEG Dataset for Semantic Alignment and Neural Decoding	True	2024-02-07T05:08:55.557Z	2024-02-08T18:15:58.241Z	1.2.2	2025-03-08T10:37:09.000Z	EEG	eeg		10	2	1	1780	10854	748095804444	3588	1196	1196	1	1	1.0	1	1	1	1	1	0	1	1	1	1	1	0	1	0	1	0	12842	1	1	1	66.66666666666667	81.81818181818181	80.0	1196	1196	0	1196	0
ds004956	Braille letters - fMRI	True	2024-02-07T17:01:33.900Z	2024-02-12T14:40:47.829Z	1.0.1	2024-02-12T14:42:05.000Z	fMRI	mri	mri_functional|mri_structural	15	2	2	919	921	9520068651	301	286	0	2	0	0.0	1	0	1	1	1	0	0	0	1	1	1	1	0	0	1	0	1	1	1	1	33.333333333333336	81.81818181818181	80.0	0	0	0	0	0
ds004957	A comparison of denoising approaches for spoken word production related artefacts in continuous multiband fMRI data	True	2024-02-08T23:21:11.873Z	2024-06-03T03:24:00.729Z	1.0.2	2024-07-24T05:53:58.000Z	fMRI	mri	mri_functional|mri_structural	18	0	1	186	188	8357719107	108	36	36	1	1	1.0	1	1	0	0	0	0	0	0	1	1	1	1	1	1	1	0	1	1	1	1	77.77777777777777	81.81818181818181	80.0	36	36	0	36	0
ds004958	The FreeSurfer Maintenance Dataset	True	2024-02-09T19:21:24.268Z	2024-02-12T22:06:53.690Z	1.0.0	2024-02-12T21:43:00.000Z	fMRI	mri	mri_structural|mri_diffusion|mri_functional	34	0	1	2717	3332	51348228762	1629	0	0	0	0		0	0	1	1	0	0	0	0	1	1	1	1	1	0	1	0	2	1	1	1	0.0	81.81818181818181	80.0	0	0	0	0	0
ds004959	Probing hippocampal stimulation in experimental temporal lobe epilepsy with functional MRI	True	2024-02-11T17:47:53.082Z	2024-02-12T12:54:31.669Z	1.0.0	2024-02-11T19:21:03.000Z	fMRI	mri	mri_functional|mri_structural	10	3	10	430	432	1951092845	185	55	0	10	0	0.0	1	0	1	1	0	0	0	0	1	1	1	1	0	0	1	0	0	1	1	1	22.22222222222222	72.72727272727273	70.0	0	0	0	0	0
ds004962	MRI dataset evaluating the effect of head down tilt 15° on cerebral perfusion in acute ischemic experimental stroke	True	2024-02-12T20:53:49.369Z	2024-02-12T21:19:18.146Z	1.0.0	2024-02-12T21:12:59.000Z	other/structural	mri	mri_structural|mri_diffusion	28	2	0	295	471	2461624851	217	0	0	0	0		0	0	1	1	0	0	0	0	1	1	1	1	0	0	1	0	1	0	0	0	0.0	72.72727272727273	70.0	0	0	0	0	0
ds004965	Truecrime	True	2024-02-14T18:56:10.055Z	2024-03-06T12:16:28.744Z	1.0.1	2024-03-13T09:32:49.000Z	fMRI	mri	mri_structural|mri_functional	133	1	1	803	805	25876209364	399	0	0	0	0		0	0	1	1	0	0	0	0	1	1	1	1	0	1	1	0	0	1	1	1	0.0	90.9090909090909	90.0	0	0	0	0	0
ds004973	An fNIRS dataset for driving risk cognition of passengers in highly automated driving scenarios	True	2024-02-16T08:37:19.767Z	2024-02-17T02:34:14.777Z	1.0.1	2024-02-17T02:44:48.000Z	other/structural	nirs		20	0	12	1175	1177	2486210795	0	222	222	12	12	1.0	1	1	1	1	1	0	1	0	1	1	1	0	0	0	1	0	1	1	1	1	66.66666666666667	72.72727272727273	70.0	222	222	0	222	0
ds004974	MRI mapping of hemodynamics in the human spinal cord	True	2024-02-19T17:37:52.998Z	2025-08-20T21:29:22.190Z	1.0.2	2026-02-12T17:41:18.000Z	fMRI	mri	mri_functional|mri_structural	29	3	1	513	785	5024202700	328	90	0	1	0	0.0	1	0	1	1	0	0	0	0	1	1	1	1	0	0	1	0	4674	1	1	1	33.333333333333336	72.72727272727273	70.0	0	0	0	0	0
ds004977	CARLA: Adjusted common average referencing for cortico-cortical evoked potential data	True	2024-02-19T19:52:02.163Z	2024-05-13T17:39:02.249Z	1.2.0	2024-05-13T17:47:41.000Z	iEEG	ieeg		4	1	1	4459	4479	1639914407	5	6	1	1	1	1.0	1	1	1	0	0	0	1	0	1	1	1	1	1	0	1	0	2	1	1	1	77.77777777777777	72.72727272727273	70.0	1	1	0	1	0
ds004980	EEG data set for a architectural affordances task	True	2024-02-20T16:15:54.404Z	2024-07-03T13:13:08.483Z	1.0.0	2024-02-20T17:37:08.000Z	EEG	eeg		17	0	1	107	109	16989514798	51	17	1	1	1	1.0	1	1	1	1	0	0	1	0	1	1	1	1	1	0	1	0	1	1	1	1	66.66666666666667	81.81818181818181	80.0	1	1	0	1	0
ds004993	WIRED ICM Sample Dataset - Workshop on Intracranial Recordings in Humans, Epilepsy, DBS	True	2024-02-25T23:36:29.775Z	2024-02-26T01:22:25.897Z	1.1.2	2024-03-01T17:54:40.000Z	iEEG	ieeg|mri	mri_structural	3	2	3	30	56	364690090	10	3	0	3	0	0.0	1	0	1	1	1	0	1	0	1	1	1	1	1	1	1	0	0	1	1	1	22.22222222222222	100.0	100.0	0	0	0	0	0
ds004995	The Time-Course of Food Representation in the Human Brain	True	2024-02-28T04:25:48.173Z	2024-02-28T05:59:22.909Z	1.0.2	2024-03-24T05:23:36.000Z	EEG	eeg		20	0	0	83	85	29637643188	60	20	0	1	0	0.0	1	0	0	0	0	0	0	0	1	1	1	1	1	0	1	0	2	1	1	1	33.333333333333336	63.63636363636363	60.0	0	0	0	0	0
ds004996	NeuroEngage	True	2024-02-29T17:10:43.501Z	2024-02-29T17:21:22.167Z	2.0.0	2025-02-08T12:27:15.000Z	fMRI	mri	mri_functional|mri_structural	50	0	1	556	1721	123703146281	200	150	1	1	1	1.0	1	1	1	1	0	0	0	0	1	1	1	1	0	1	1	0	4011	1	1	1	77.77777777777777	90.9090909090909	90.0	1	1	0	1	0
ds004998	Exploring the electrophysiology of Parkinson's disease - magnetoencephalography combined with deep brain recordings from the subthalamic nucleus.	True	2024-03-04T17:45:27.695Z	2024-03-06T18:07:06.866Z	1.2.2	2024-09-09T08:26:28.000Z	MEG	meg		20	1	8	576	641	173726028902	185	136	0	5	0	0.0	1	0	1	1	1	0	1	0	1	1	1	1	1	0	1	0	0	1	1	1	33.333333333333336	90.9090909090909	90.0	0	0	0	0	0
ds005003	Retrospective Task/Rest fMRI Data from Tumor Patients	True	2024-03-04T23:21:16.933Z	2024-03-04T23:44:21.025Z	2.0.0	2025-02-22T02:50:09.000Z	fMRI	mri	mri_functional|mri_structural	42	1	3	446	453	11437582018	222	0	0	0	0		0	0	0	0	0	0	0	0	1	1	1	1	1	1	1	0	7561	1	1	1	0.0	72.72727272727273	70.0	0	0	0	0	0
ds005007	Auditory naming task with questions that begin or end with a wh-interrogative	True	2024-03-05T23:44:50.042Z	2024-03-07T19:23:34.047Z	1.0.0	2024-03-07T17:44:30.000Z	iEEG	ieeg		40	2	1	172	174	8896470565	42	0	0	0	0		0	0	1	1	0	0	1	0	1	1	1	1	1	1	1	0	1	1	1	1	0.0	90.9090909090909	90.0	0	0	0	0	0
ds005009	Simultaneous cortical, subcortical, and brainstem mapping of sensory activation	True	2024-03-06T18:08:03.841Z	2024-04-15T16:49:38.439Z	1.0.0	2024-04-15T16:46:52.000Z	fMRI	mri	mri_functional|mri_structural	15	0	3	938	1121	37349871528	525	3	0	3	0	0.0	1	0	1	1	0	0	0	0	1	1	1	1	0	0	1	0	1	1	1	1	33.333333333333336	72.72727272727273	70.0	0	0	0	0	0
ds005012	Adolescent Health Risk Behavior Study	True	2024-03-07T03:45:38.656Z	2024-03-09T00:59:28.855Z	1.0.3	2024-08-13T21:17:09.000Z	fMRI	mri	mri_functional|mri_structural	60	2	2	2642	42093	291529654789	6692	240	1	1	1	1.0	1	1	1	1	0	0	0	0	1	1	1	1	1	1	1	0	0	1	1	1	77.77777777777777	90.9090909090909	90.0	1	1	0	1	0
ds005016	MBSR	True	2024-03-08T05:14:59.874Z	2024-03-15T13:27:35.892Z	1.1.3	2025-09-18T12:34:29.000Z	fMRI	mri	mri_functional|mri_diffusion|mri_structural	147	3	3	6785	6787	209751907933	2379	1347	0	2	0	0.0	1	0	1	0	0	0	0	0	1	1	1	1	1	0	1	0	50000	1	1	1	33.333333333333336	72.72727272727273	70.0	0	0	0	0	0
ds005017	POP	True	2024-03-08T05:59:12.698Z	2024-03-15T14:38:03.765Z	1.0.2	2025-03-01T20:23:22.000Z	fMRI	mri	mri_functional|mri_structural	39	1	2	704	706	46857607389	260	181	0	1	0	0.0	1	0	0	0	0	0	0	0	1	1	1	0	0	0	1	0	5891	1	1	1	33.333333333333336	45.45454545454545	40.0	0	0	0	0	0
ds005021	Tilt Illusion by Phase	True	2024-03-09T01:46:15.605Z	2024-03-11T00:31:33.842Z	1.2.1	2024-03-11T03:54:44.000Z	EEG	eeg		36	0	1	148	229	89337424472	151	36	1	1	1	1.0	1	1	0	0	0	0	0	0	1	1	1	1	0	1	1	0	1	1	1	1	77.77777777777777	63.63636363636363	60.0	1	1	0	1	0
ds005025	Traveling Spine 7T CoilQA	True	2024-03-09T21:09:54.278Z	2024-10-28T14:53:46.990Z	2.4.3	2024-11-02T20:32:08.000Z	other/structural	mri	mri_structural	21	0	0	1083	1489	2207933841	743	0	0	0	0		0	0	1	0	0	0	0	0	1	1	1	0	0	0	1	0	3	0	0	0	0.0	54.54545454545455	50.0	0	0	0	0	0
ds005026	Hearing loss Connectome	True	2024-03-11T15:24:51.542Z	2024-03-11T16:47:00.050Z	1.0.0	2024-03-11T16:04:51.000Z	fMRI	mri	mri_diffusion|mri_functional|mri_structural	82	1	1	1151	1153	38675674447	492	0	0	0	0		0	0	1	0	0	0	0	0	1	1	1	1	0	1	1	0	2	1	1	1	0.0	63.63636363636363	60.0	0	0	0	0	0
ds005027	Michigan Longitudinal Study	True	2024-03-11T16:48:40.015Z	2024-03-11T19:41:04.775Z	1.0.3	2024-08-13T20:52:25.000Z	fMRI	mri	mri_functional|mri_structural	81	3	1	1678	49677	147694590456	4724	324	1	1	1	1.0	1	1	1	1	0	0	0	0	1	1	1	1	1	1	1	0	1	1	1	1	77.77777777777777	90.9090909090909	90.0	1	1	0	1	0
ds005028	Comparing P300 Flashing paradigms in online typing with language models	True	2024-03-11T23:10:26.788Z	2024-03-24T01:05:36.566Z	1.0.0	2024-03-11T23:12:16.000Z	EEG	eeg		11	2	0	108	216	1563795662	105	0	0	0	0		0	0	0	0	0	0	0	0	1	1	1	1	1	1	1	0	0	0	1	0	0.0	81.81818181818181	80.0	0	0	0	0	0
ds005034	The effect of theta tACS on working memory	True	2024-03-13T12:26:33.830Z	2024-03-20T18:56:20.928Z	1.0.1	2024-03-21T07:44:31.000Z	EEG	eeg		25	2	1	406	408	65885315479	100	100	1	2	1	0.0	1	1	1	1	0	0	1	0	1	1	1	0	1	0	1	0	0	1	1	1	44.44444444444444	72.72727272727273	70.0	1	1	0	1	0
ds005038	Modality-based Multitasking and Practice - fMRI	True	2024-03-15T10:29:51.062Z	2024-03-21T15:37:38.901Z	1.0.3	2024-03-22T16:05:56.000Z	fMRI	mri	mri_functional|mri_structural	58	2	4	4663	4666	37328971655	1712	1234	0	3	0	0.0	1	0	1	1	0	0	0	0	1	1	1	1	1	0	1	0	3	1	1	1	33.333333333333336	81.81818181818181	80.0	0	0	0	0	0
ds005040	Political Moralization (PMM)	True	2024-03-16T00:54:52.180Z	2024-03-21T22:26:25.213Z	1.2.0	2024-12-04T22:49:27.000Z	fMRI	mri	mri_functional|mri_structural	50	0	2	1187	16524	238788429885	4608	0	0	0	0		0	0	0	0	0	0	0	0	1	1	1	0	0	0	1	591	16192	1	1	1	0.0	45.45454545454545	40.0	0	0	0	0	0
ds005047	An fMRI dataset in response to large-scale short natural dynamic facial expression videos	True	2024-03-17T02:05:00.815Z	2024-04-11T08:17:37.292Z	1.0.7	2024-10-15T01:36:56.000Z	fMRI	mri	mri_functional|mri_structural	5	12	11	2146	15152	680753957974	1656	340	1	3	1	0.3333333333333333	1	1	1	1	1	1	0	0	1	1	1	1	1	1	1	0	16975	1	1	1	66.66666666666667	90.9090909090909	90.0	1	1	0	1	0
ds005048	40Hz Auditory Entrainment	True	2024-03-19T14:24:38.738Z	2024-03-25T18:16:23.722Z	1.0.1	2025-04-10T15:22:23.000Z	EEG	eeg		35	0	1	181	183	373200880	70	35	1	1	1	1.0	1	1	1	1	0	0	1	0	1	1	1	1	1	1	1	0	1756	1	1	1	77.77777777777777	90.9090909090909	90.0	1	1	0	1	0
ds005050	Neural codes track prior events in a narrative and predict subsequent memory for details	True	2024-03-20T12:46:00.921Z	2024-03-20T14:29:31.550Z	1.0.0	2024-03-20T14:21:18.000Z	fMRI	mri	mri_functional|mri_structural	40	1	1	125	127	30893416024	80	40	0	1	0	0.0	1	0	1	0	0	0	0	0	1	1	1	1	1	0	1	0	2	1	1	1	33.333333333333336	72.72727272727273	70.0	0	0	0	0	0
ds005056	Dataset2	True	2024-03-29T15:46:05.733Z	2024-05-29T18:08:00.690Z	1.0.0	2024-03-29T15:51:42.000Z	other/structural	mri	mri_structural	25	0	0	55	114	1369696530	80	0	0	0	0		0	0	1	1	0	0	0	0	1	1	1	1	1	1	1	0	1	0	0	0	0.0	100.0	100.0	0	0	0	0	0
ds005059	Paired Associates Learning: Memory for Word Pairs in Cued Recall	True	2024-04-03T21:09:33.244Z	2024-04-03T22:24:23.594Z	1.0.6	2024-04-23T00:32:22.000Z	iEEG	ieeg		72	7	1	2003	2005	179631839147	282	142	142	1	1	1.0	1	1	1	1	1	0	1	0	1	1	1	1	0	0	1	0	0	1	1	1	77.77777777777777	81.81818181818181	80.0	142	142	0	142	0
ds005065	Heuristics in risky decision-making relate to preferential representation of information MEG data	True	2024-04-07T02:26:32.589Z	2024-04-09T14:11:08.992Z	1.0.0	2024-04-09T01:21:46.000Z	MEG	meg		21	0	1	3332	3397	462460689681	63	272	0	1	0	0.0	1	0	1	0	1	0	1	0	1	1	1	0	1	1	1	0	1	1	1	1	33.333333333333336	81.81818181818181	80.0	0	0	0	0	0
ds005069	test	True	2024-04-07T06:19:56.574Z	2024-04-07T06:24:15.250Z	1.0.0	2024-04-07T06:22:32.000Z	fMRI	mri	mri_functional|mri_structural	1	0	2	15	19	172988518	5	0	0	0	0		0	0	1	1	0	0	0	0	1	1	1	0	0	0	1	0	2	1	1	1	0.0	72.72727272727273	70.0	0	0	0	0	0
ds005072	test	True	2024-04-07T06:50:30.375Z	2024-04-07T06:53:52.246Z	1.0.1	2024-04-07T06:54:16.000Z	fMRI	mri	mri_functional|mri_structural	1	0	2	15	19	172988558	5	0	0	0	0		0	0	1	1	0	0	0	0	1	1	1	0	0	0	1	0	2	1	1	1	0.0	72.72727272727273	70.0	0	0	0	0	0
ds005073	The Neural Basis of Visual Shape Completion in Schizophrenia and Bipolar Disorder	True	2024-04-08T16:52:14.424Z	2024-04-12T13:11:40.353Z	1.0.0	2024-04-12T01:47:29.000Z	fMRI	mri	mri_functional|mri_structural	31	0	2	1152	1166	28224797859	564	31	0	1	0	0.0	1	0	1	1	0	0	0	0	1	1	1	0	0	0	1	0	3	1	1	1	33.333333333333336	63.63636363636363	60.0	0	0	0	0	0
ds005075	Simultaneous Brain and Spinal Cord at rest: an fMRI dataset	True	2024-04-09T12:06:31.255Z	2024-08-06T16:06:12.193Z	1.0.1	2024-04-10T14:12:28.000Z	fMRI	mri	mri_functional|mri_structural	31	0	1	185	1179	39664386893	928	0	0	0	0		0	0	1	0	0	0	0	0	1	1	1	1	0	1	1	0	0	1	1	1	0.0	81.81818181818181	80.0	0	0	0	0	0
ds005077	optofMRI_DRN	True	2024-04-09T17:03:49.771Z	2024-04-09T17:09:43.623Z	1.0.2	2024-05-16T12:44:40.000Z	fMRI	mri	mri_structural	14	4	0	260	263	20840984838	255	0	0	0	0		0	0	1	1	0	0	0	0	1	1	1	1	0	1	1	1	0	0	1	0	0.0	90.9090909090909	90.0	0	0	0	0	0
ds005079	The Effects of Directed Therapeutic Intent on Live and Damaged Cells	True	2024-04-09T20:37:10.318Z	2024-04-09T21:19:25.314Z	2.0.0	2024-07-01T21:21:53.000Z	EEG	eeg		1	12	1	210	212	1809231997	60	0	1	0	1		0	1	1	1	0	0	1	0	1	1	1	0	1	0	1	0	0	1	1	1	0.0	72.72727272727273	70.0	1	1	0	1	0
ds005083	Safety and Accuracy of Stereoelectroencephalography for Pediatric Patients with Prior Craniotomy	True	2024-04-10T21:53:35.682Z	2024-04-10T22:04:27.578Z	1.0.0	2024-04-10T22:00:08.000Z	iEEG	ieeg		60	0	0	123	1357	652802	0	0	0	0	0		0	0	0	0	0	0	0	0	1	1	1	0	0	1	1	0	0	0	1	0	0.0	63.63636363636363	60.0	0	0	0	0	0
ds005085	Sequence pilot: multiecho and multiband fMRI	True	2024-04-11T15:53:12.272Z	2024-04-11T18:24:37.263Z	1.0.0	2024-04-11T18:11:09.000Z	fMRI	mri	mri_functional|mri_structural	10	0	2	864	867	28990930719	399	44	0	1	0	0.0	1	0	1	1	1	0	0	0	1	1	1	1	1	0	1	0	2	1	1	1	33.333333333333336	81.81818181818181	80.0	0	0	0	0	0
ds005087	rapid-hemifield-object-eeg	True	2024-04-15T04:45:59.237Z	2024-11-14T23:33:36.487Z	1.0.1	2025-01-23T22:53:56.000Z	EEG	eeg		20	0	1	207	271	63184092046	221	20	1	1	1	1.0	1	1	1	1	0	0	0	0	1	1	1	0	1	0	1	600	4764	1	1	1	33.333333333333336	72.72727272727273	70.0	1	1	0	1	0
ds005088	Neural Correlates of Lidocaine Analgesic (NLA) Study	True	2024-04-16T20:19:07.316Z	2024-04-19T16:05:16.790Z	1.0.0	2024-04-17T12:18:50.000Z	fMRI	mri	mri_functional|mri_structural	27	0	2	653	709	52929026475	270	54	54	1	1	1.0	1	1	1	1	0	0	0	0	1	1	1	1	1	0	1	0	0	1	1	1	77.77777777777777	81.81818181818181	80.0	54	54	0	54	0
ds005089	Proactive selective attention across competition contexts	True	2024-04-17T14:24:31.120Z	2024-04-18T07:47:09.932Z	1.0.1	2024-04-18T09:33:33.000Z	EEG	eeg		36	0	1	255	257	73021312961	72	36	0	1	0	0.0	1	0	1	0	1	0	1	0	1	1	1	0	0	0	1	0	2	1	1	1	33.333333333333336	54.54545454545455	50.0	0	0	0	0	0
ds005090	Traveling Spine 7T CoilQA Phantom	True	2024-04-17T16:41:34.955Z	2024-10-27T14:20:02.085Z	1.1.0	2024-04-22T13:15:37.000Z	other/structural	mri	mri_structural	7	0	0	295	420	298096394	207	0	0	0	0		0	0	1	0	0	0	0	0	1	1	1	0	0	0	1	0	3	0	0	0	0.0	54.54545454545455	50.0	0	0	0	0	0
ds005093	Evaluation of microglia activation related markers following a clinical course of TBS: a non-human primate study	True	2024-04-17T18:58:04.815Z	2024-04-18T14:56:37.274Z	1.0.2	2024-04-18T15:56:43.000Z	PET	pet		11	6	0	39	316	33212169366	36	0	0	0	0		0	0	0	0	0	0	0	0	1	1	1	1	1	1	1	0	0	0	0	0	0.0	81.81818181818181	80.0	0	0	0	0	0
ds005095	STERNBERG DIFFICULT	True	2024-04-18T15:53:16.585Z	2024-04-19T22:01:11.054Z	1.0.2	2026-03-25T16:01:21.000Z	EEG	eeg		48	1	1	485	487	15336170584	144	48	48	1	1	1.0	1	1	1	1	1	0	1	0	1	1	1	0	0	1	1	0	2595	1	1	1	77.77777777777777	81.81818181818181	80.0	48	48	0	48	0
ds005096	Royal Brisbane_TOFMRA_Intracranial Aneurysm_Database	True	2024-04-18T23:18:03.131Z	2024-04-25T00:55:30.855Z	1.0.3	2024-07-25T07:07:03.000Z	other/structural	mri	mri_structural	63	118	0	257	1822	90010606859	413	0	0	0	0		0	0	1	1	0	0	0	0	1	1	1	1	0	1	1	0	2	0	0	0	0.0	90.9090909090909	90.0	0	0	0	0	0
ds005106	200 Objects Infants EEG	True	2024-04-24T00:00:26.817Z	2024-04-26T05:35:07.384Z	1.5.0	2025-03-05T22:48:06.000Z	EEG	eeg		42	0	1	133	480	13547440607	170	42	1	1	1	1.0	1	1	1	1	0	0	0	0	1	1	1	0	1	0	1	0	84	1	1	1	55.55555555555556	81.81818181818181	80.0	1	1	0	1	0
ds005107	FACE-DEC	True	2024-04-24T06:49:36.871Z	2026-04-01T18:23:23.915Z	2.0.0	2025-06-30T23:44:09.000Z	MEG	meg|beh		21	2	1	2491	2919	29629859600	350	700	700	1	1	1.0	1	1	1	1	1	0	1	0	1	1	1	0	0	1	1	0	9452	1	1	1	77.77777777777777	81.81818181818181	80.0	700	700	0	700	0
ds005112	Structural MRI dataset from NIMH: Clinical and Translational Neuroscience Branch and Behavioral Endocrinology Branch	True	2024-04-25T16:15:22.746Z	2025-08-04T18:59:28.671Z	1.0.1	2024-04-25T17:52:27.000Z	other/structural	mri	mri_structural	135	6	0	2017	2019	7255082460	1006	0	0	0	0		0	0	1	1	0	0	0	0	1	1	1	1	1	1	1	0	1	0	0	0	0.0	100.0	100.0	0	0	0	0	0
ds005114	EEG: DPX Cog Ctl Task in Acute Mild TBI	True	2024-04-29T18:28:17.225Z	2024-04-29T20:16:29.418Z	1.0.0	2024-04-29T20:15:22.000Z	EEG	eeg		91	3	1	1796	1865	60630838923	479	223	223	1	1	1.0	1	1	1	1	0	0	1	0	1	1	1	0	1	0	1	0	2	1	1	1	66.66666666666667	72.72727272727273	70.0	223	223	0	223	0
ds005115	28andHe	True	2024-04-29T19:20:12.472Z	2024-05-01T19:51:08.667Z	1.2.0	2024-10-22T15:20:21.000Z	fMRI	mri	mri_structural|mri_functional	1	40	2	486	609	91932716602	240	0	0	0	0		0	0	1	1	0	0	0	0	1	1	1	1	1	0	1	0	0	1	1	1	0.0	81.81818181818181	80.0	0	0	0	0	0
ds005118	Weill Cornell Medicine Multi-echo (WCM-ME) Dataset	True	2024-05-01T18:20:09.936Z	2024-05-02T00:21:11.147Z	1.0.0	2024-05-02T00:15:34.000Z	fMRI	mri	mri_functional|mri_structural	1	16	1	712	860	163170105218	541	0	0	0	0		0	0	0	0	0	0	0	0	1	1	1	1	1	0	1	0	0	1	1	1	0.0	63.63636363636363	60.0	0	0	0	0	0
ds005121	Siefert2024	True	2024-05-02T04:08:54.502Z	2024-05-02T19:42:50.346Z	1.0.2	2024-05-03T01:43:00.000Z	EEG	eeg		34	0	1	272	274	9711092185	117	39	0	1	0	0.0	1	0	1	0	1	0	1	0	1	1	1	0	0	0	1	0	1	1	1	1	33.333333333333336	63.63636363636363	60.0	0	0	0	0	0
ds005123	Social Reward and Nonsocial Reward Processing Across the Adult Lifespan: An Interim Multi-echo fMRI and Diffusion Dataset	True	2024-05-02T15:14:22.165Z	2024-05-15T05:01:25.322Z	1.1.3	2024-08-10T19:02:32.000Z	fMRI	mri	mri_functional|mri_structural|mri_diffusion	114	0	5	31139	38311	892074636866	14531	1327	868	6	5	0.8333333333333334	1	1	1	1	1	0	0	0	1	1	1	1	1	1	1	0	2	1	1	1	66.66666666666667	90.9090909090909	90.0	868	868	0	868	0
ds005125	The brain hierarchically represents the past and future during multistep anticipation	True	2024-05-03T21:02:06.565Z	2024-05-05T19:20:19.214Z	1.0.0	2024-05-05T18:29:28.000Z	fMRI	mri	mri_functional|mri_structural	34	0	3	945	947	132958029698	470	0	0	0	0		0	0	0	0	0	0	0	0	1	1	1	0	0	0	1	0	3	1	1	1	0.0	36.36363636363637	30.0	0	0	0	0	0
ds005126	A neuroimaging dataset during sequential color qualia similarity judgments	True	2024-05-06T10:39:44.766Z	2024-06-11T08:35:31.606Z	1.0.3	2024-09-05T01:04:48.000Z	fMRI	mri	mri_functional|mri_structural	35	4	1	635	642	39200714493	175	140	140	1	1	1.0	1	1	1	1	0	0	0	0	1	1	1	1	0	1	1	0	0	1	1	1	77.77777777777777	90.9090909090909	90.0	140	140	0	140	0
ds005127	AMRI 16-N-0031 sleep1	True	2024-05-06T15:02:52.226Z	2024-08-07T12:16:57.145Z	2.0.0	2025-12-11T18:39:49.000Z	EEG			0	0	0	0	4839	2422377460577	2171	0	0	0	0		0	0	1	1	1	1	0	0	1	1	1	1	0	1	1	0	4535	0	1	0	0.0	90.9090909090909	90.0	0	0	0	0	0
ds005128	Deception Signaling Task	True	2024-05-06T21:55:54.153Z	2024-11-15T16:12:48.723Z	1.0.0	2024-05-06T22:11:03.000Z	fMRI	mri	mri_functional|mri_structural	40	0	1	366	368	4256095368	240	80	1	1	1	1.0	1	1	0	0	0	0	0	0	1	1	1	0	0	0	1	0	1	1	1	1	77.77777777777777	45.45454545454545	40.0	1	1	0	1	0
ds005131	Evoked responses to elevated sounds	True	2024-05-10T09:35:59.092Z	2024-05-10T18:56:23.928Z	1.0.1	2024-07-28T15:28:07.000Z	EEG	eeg		58	2	2	718	720	23996524256	189	63	63	2	2	1.0	1	1	1	1	1	0	1	0	1	1	1	0	0	0	1	0	1	1	1	1	66.66666666666667	72.72727272727273	70.0	63	63	0	63	0
ds005134	Sequence test for multiband DWI and magnetization transfer sequence	True	2024-05-10T18:52:49.089Z	2024-07-15T20:27:12.191Z	1.0.0	2024-05-14T17:35:32.000Z	fMRI	mri	mri_structural|mri_diffusion|mri_functional	1	0	2	31	420	3439977214	20	1	0	1	0	0.0	1	0	1	1	1	0	0	0	1	1	1	0	0	1	1	0	2	1	1	1	33.333333333333336	72.72727272727273	70.0	0	0	0	0	0
ds005137	WHIM Syndrome-linked CXCR4 mutation alters cerebellar cytoarchitecture during early development triggering long-lasting behavioral defects	True	2024-05-13T14:35:41.204Z	2025-06-06T17:07:58.041Z	1.0.0	2024-05-20T13:56:03.000Z	other/structural	mri	mri_structural	22	0	0	47	49	5089333401	44	0	0	0	0		0	0	0	0	0	0	0	0	1	1	1	1	0	0	1	0	2	0	0	0	0.0	54.54545454545455	50.0	0	0	0	0	0
ds005138	eddymotionPET benchmark dataset	True	2024-05-15T14:56:10.828Z	2024-05-15T15:04:07.198Z	1.0.2	2024-05-21T01:57:53.000Z	PET	pet		5	1	0	19	67	2612651397	12	0	0	0	0		0	0	1	1	0	0	0	0	1	1	1	0	1	1	1	0	3	0	0	0	0.0	90.9090909090909	90.0	0	0	0	0	0
ds005139	SCNU-Mandarin-Cantonese-dataset	True	2024-05-16T04:07:39.897Z	2024-05-16T06:23:54.328Z	1.0.7	2024-05-16T11:42:45.000Z	fMRI	mri	mri_functional|mri_structural	27	0	6	373	377	17551374857	189	6	0	6	0	0.0	1	0	1	0	0	0	0	0	1	1	1	1	0	0	1	0	4	1	1	1	33.333333333333336	63.63636363636363	60.0	0	0	0	0	0
ds005143	Spinal Cord fMRI Segmentation Database (Multi-subject)	True	2024-05-17T00:40:45.756Z	2024-06-14T13:19:46.050Z	1.3.1	2025-01-28T03:49:48.000Z	fMRI	mri	mri_functional	397	0	1	800	1592	232561341	792	0	0	0	0		0	0	1	1	0	0	0	0	1	1	1	1	1	1	1	0	12677	1	1	1	0.0	90.9090909090909	90.0	0	0	0	0	0
ds005148	WMFS	True	2024-05-17T06:53:30.500Z	2024-05-17T07:37:26.576Z	1.1.0	2024-05-17T13:28:32.000Z	fMRI	mri	mri_functional|mri_structural	16	2	2	515	517	37137488060	176	160	0	2	0	0.0	1	0	1	0	0	0	0	0	1	1	1	0	1	0	1	0	3	1	1	1	33.333333333333336	54.54545454545455	50.0	0	0	0	0	0
ds005165	Modeling short visual events through the BOLD Moments video fMRI dataset and metadata.	True	2024-05-20T18:29:13.543Z	2024-06-06T21:11:27.127Z	1.0.4	2024-07-21T21:51:32.000Z	fMRI	mri	mri_functional|mri_structural	10	5	4	2182	56903	3765387566192	12574	570	3	3	3	1.0	1	1	1	1	0	0	0	0	1	1	1	1	1	1	1	1	0	1	1	1	77.77777777777777	100.0	100.0	3	3	0	3	0
ds005166	A framework for leveraging technology to probe mechanism: A proof of concept study of inhibitory control	True	2024-05-20T20:00:54.396Z	2025-04-01T01:11:14.398Z	1.0.1	2026-04-21T18:53:27.000Z	fMRI	mri|beh	mri_functional|mri_structural	103	1	1	848	1164	13744166768	195	218	1	2	1	0.5	1	1	1	1	0	0	0	0	1	1	1	1	0	1	1	0	6827	1	1	1	66.66666666666667	90.9090909090909	90.0	1	1	0	1	0
ds005169	Dataset of intracranial EEG during cortical stimulation evoking visual effects	True	2024-05-22T09:00:55.253Z	2024-05-22T11:05:49.697Z	1.0.0	2024-05-22T10:58:35.000Z	iEEG	ieeg|mri	mri_structural	20	16	1	1165	1167	4322721917	356	112	112	1	1	1.0	1	1	1	1	0	0	1	0	1	1	1	1	1	1	1	0	1	1	1	1	77.77777777777777	100.0	100.0	112	112	0	112	0
ds005170	Chisco	True	2024-05-22T15:04:36.742Z	2024-05-24T08:20:28.452Z	1.1.2	2024-12-12T06:43:12.000Z	EEG	eeg		5	6	0	229	1177	281068716313	673	0	0	0	0		0	0	1	0	0	0	0	0	1	1	1	1	0	1	1	1125	6528	0	1	0	0.0	72.72727272727273	70.0	0	0	0	0	0
ds005178	Ear-EEG Sleep Monitoring 2023 (EESM23)	True	2024-05-24T08:18:02.675Z	2025-01-29T12:32:48.338Z	1.0.0	2024-05-31T23:06:26.000Z	EEG	eeg		10	12	1	707	1247	95114410939	190	280	2	1	1	1.0	1	1	0	0	0	0	1	0	1	1	1	0	0	0	1	0	1	1	1	1	66.66666666666667	54.54545454545455	50.0	2	2	0	2	0
ds005185	Ear-EEG Sleep Monitoring 2019 (EESM19)	True	2024-05-25T21:50:05.988Z	2025-01-29T12:32:40.726Z	1.0.2	2024-11-09T13:45:24.000Z	EEG	eeg		20	16	4	1654	3543	848405596431	1206	360	3	1	1	1.0	1	1	1	1	0	0	1	0	1	1	1	0	0	0	1	0	2	1	1	1	66.66666666666667	72.72727272727273	70.0	3	3	0	3	0
ds005186	Effects of environmental enrichment on brain microstructure in C58 mice (juvenile cohort)	True	2024-05-26T22:44:06.164Z	2024-09-08T11:39:11.873Z	1.1.0	2024-09-08T11:40:30.000Z	other/structural	mri	mri_diffusion|mri_structural	16	0	0	85	87	183127086	32	0	0	0	0		0	0	1	1	0	0	0	0	1	1	1	0	0	0	1	0	0	0	0	0	0.0	63.63636363636363	60.0	0	0	0	0	0
ds005189	Search Superiority Recollection Familiarity	True	2024-05-27T22:59:06.294Z	2024-05-28T06:57:01.014Z	1.0.1	2024-06-16T15:24:05.000Z	EEG	eeg		30	0	1	185	218	18283103870	120	0	0	0	0		0	0	1	1	0	0	0	0	1	1	1	0	0	1	1	0	1	1	1	1	0.0	81.81818181818181	80.0	0	0	0	0	0
ds005191	Mind Captioning	True	2024-05-28T07:17:36.041Z	2024-05-29T13:54:36.309Z	1.0.2	2024-05-29T15:15:13.000Z	fMRI	mri	mri_functional|mri_structural	6	19	3	2633	2635	398847252002	1018	600	0	3	0	0.0	1	0	0	0	0	0	0	0	1	1	1	1	1	1	1	0	3	1	1	1	33.333333333333336	72.72727272727273	70.0	0	0	0	0	0
ds005194	Differential cortical and subcortical visual processing with eyes shut	True	2024-05-29T16:17:34.159Z	2024-05-29T18:14:20.643Z	1.1.0	2024-05-29T18:14:58.000Z	fMRI	mri	mri_functional|mri_structural	8	0	3	281	283	36212989382	95	87	0	3	0	0.0	1	0	1	0	0	0	0	0	1	1	1	1	0	0	1	0	2	1	1	1	33.333333333333336	72.72727272727273	70.0	0	0	0	0	0
ds005203	Arrows and Gaze.	True	2024-05-31T15:03:02.922Z	2025-02-05T20:22:29.061Z	1.0.0	2024-05-31T20:11:22.000Z	fMRI	mri	mri_functional|mri_structural	20	1	1	402	404	11804412998	160	80	0	1	0	0.0	1	0	0	0	0	0	0	0	1	1	1	0	0	0	1	0	3	1	1	1	33.333333333333336	36.36363636363637	30.0	0	0	0	0	0
ds005207	Surrey cEEGrid sleep data set	True	2024-05-31T23:36:01.694Z	2024-06-01T19:05:41.209Z	1.0.0	2024-06-01T15:54:26.000Z	EEG	eeg		20	1	1	223	606	74214619739	223	59	3	1	1	1.0	1	1	1	0	0	0	1	1	1	1	1	0	0	0	1	0	1	1	1	1	77.77777777777777	63.63636363636363	60.0	3	3	0	3	0
ds005215	Hippocampal Systems for Event Encoding and Sequencing during Ongoing Narrative Comprehension	True	2024-06-03T09:27:02.723Z	2024-06-12T06:13:45.523Z	1.0.4	2026-01-06T04:54:16.000Z	fMRI	mri	mri_structural|mri_functional	65	0	1	263	265	15577468615	130	0	0	0	0		0	0	0	0	0	0	0	0	1	1	1	0	1	0	1	0	977	1	1	1	0.0	54.54545454545455	50.0	0	0	0	0	0
ds005216	UltraCortex: Submillimeter Ultra-High Field 9.4T Brain MR Image Collection and Manual Cortical Segmentations	True	2024-06-03T10:25:57.104Z	2024-06-11T13:13:09.701Z	1.1.0	2024-07-05T10:24:37.000Z	other/structural	mri	mri_structural	78	3	0	177	377	14872303852	282	0	0	0	0		0	0	1	0	0	0	0	0	1	1	1	0	0	0	1	0	3	0	0	0	0.0	54.54545454545455	50.0	0	0	0	0	0
ds005226	An fMRI Dataset on Occluded Image Interpretation for Human Amodal Completion Research	True	2024-06-03T16:07:21.896Z	2024-11-24T13:41:39.167Z	1.0.8	2025-05-15T12:32:43.000Z	fMRI	mri	mri_functional|mri_structural	65	2	2	1044	25361	494789280519	1096	130	1	1	1	1.0	1	1	1	1	1	1	0	0	1	1	1	1	1	1	1	0	6892	1	1	1	77.77777777777777	100.0	100.0	1	1	0	1	0
ds005230	Reinforcement-Learning Generalization	True	2024-06-03T19:19:23.193Z	2024-06-21T14:18:09.182Z	1.0.0	2024-06-05T14:50:53.000Z	fMRI	mri	mri_functional|mri_structural	44	1	3	355	357	11919634333	174	0	0	0	0		0	0	1	0	0	0	0	0	1	1	1	0	0	0	1	0	2	1	1	1	0.0	54.54545454545455	50.0	0	0	0	0	0
ds005233	Bat rsfMRI	True	2024-06-04T19:22:41.378Z	2024-06-04T22:22:59.835Z	1.0.2	2024-06-05T15:22:02.000Z	fMRI	mri	mri_functional|mri_structural	13	1	2	57	59	5993371961	40	0	0	0	0		0	0	0	0	0	0	0	0	1	1	1	0	0	0	1	0	3	1	1	1	0.0	54.54545454545455	50.0	0	0	0	0	0
ds005234	Perception of vowel sounds in children with autism spectrum disorders and typically developing children (MEG/ERF study)	True	2024-06-07T17:16:07.438Z	2024-06-08T10:01:15.182Z	2.2.0	2025-10-30T09:13:33.000Z	MEG			0	0	0	0	41774	248932021380	773	228	228	1	1	1.0	1	1	1	1	1	0	1	0	1	1	1	1	1	0	1	0	7374	1	1	1	77.77777777777777	90.9090909090909	90.0	228	228	0	228	0
ds005236	Effects of environmental enrichment on brain microstructure in C58 mice (adult cohort)	True	2024-06-09T03:58:57.418Z	2024-08-13T09:03:48.045Z	1.0.0	2024-06-16T13:02:37.000Z	other/structural	mri	mri_diffusion|mri_structural	59	0	0	300	302	678804846	118	0	0	0	0		0	0	1	1	0	0	0	0	1	1	1	0	0	0	1	0	0	0	0	0	0.0	63.63636363636363	60.0	0	0	0	0	0
ds005237	Transdiagnostic Connectome Project	True	2024-06-11T01:17:16.334Z	2024-06-18T04:09:09.780Z	1.1.3	2025-02-17T00:02:19.000Z	fMRI	mri	mri_functional|mri_structural	241	0	5	6530	8216	1005856599358	2577	664	664	3	3	1.0	1	1	1	0	0	0	0	0	1	1	1	1	1	0	1	0	50000	1	1	1	77.77777777777777	72.72727272727273	70.0	664	664	0	664	0
ds005238	High-resolution CBV and BOLD in the human somatosensory cortex during finger stimulation at 7T	True	2024-06-11T10:56:02.180Z	2024-08-30T13:54:57.215Z	1.0.0	2024-06-11T13:51:18.000Z	fMRI	mri	mri_structural|mri_functional	11	3	1	209	212	10298829226	96	0	0	0	0		0	0	1	1	1	0	0	0	1	1	1	1	1	0	1	0	2	1	1	1	0.0	81.81818181818181	80.0	0	0	0	0	0
ds005239	motor-fmri	True	2024-06-11T16:03:56.431Z	2024-07-01T17:42:45.270Z	1.0.1	2024-06-12T16:41:13.000Z	fMRI	mri	mri_functional|mri_structural	4	2	6	747	5395	215784447422	598	83	0	2	0	0.0	1	0	1	1	0	0	1	0	1	1	1	1	0	1	1	0	2	1	1	1	33.333333333333336	90.9090909090909	90.0	0	0	0	0	0
ds005241	NeuroMorph: A High-Temporal Resolution MEG Dataset for Morpheme-Based Linguistic Analysis	True	2024-06-12T15:20:44.636Z	2024-06-12T15:58:04.517Z	1.1.0	2024-06-14T14:53:48.000Z	MEG	meg		24	3	2	554	556	150839267026	117	72	72	2	2	1.0	1	1	1	1	1	0	1	0	1	1	1	1	0	0	1	0	0	1	1	1	66.66666666666667	81.81818181818181	80.0	72	72	0	72	0
ds005256	A multimodal fMRI dataset unifying naturalistic processes with a rich array of experimental tasks	True	2024-06-16T04:03:06.406Z	2025-03-07T22:13:29.571Z	1.1.0	2025-03-13T22:28:25.000Z	fMRI	mri	mri_functional|mri_diffusion|mri_structural	118	4	6	23509	28394	2237774476837	10591	4221	6	6	6	1.0	1	1	1	1	1	1	0	0	1	1	1	1	1	1	1	0	1888	1	1	1	88.88888888888889	100.0	100.0	6	6	0	6	0
ds005258	Keep Control Validation Dataset	True	2024-06-17T06:35:41.038Z	2024-06-24T11:39:18.276Z	1.0.5	2024-08-01T17:09:05.000Z	other/structural			2	0	0	75	78	288247834	0	6	6	3	3	1.0	1	1	1	0	0	0	1	0	1	1	1	1	1	1	1	0	2	1	1	1	77.77777777777777	72.72727272727273	70.0	6	6	0	6	0
ds005261	Gloups_MEG	True	2024-06-17T13:06:26.783Z	2024-10-09T16:33:40.824Z	3.0.0	2025-05-12T07:26:44.000Z	MEG	meg		17	0	2	434	15024	241623245055	318	236	51	11	1	0.09090909090909091	1	1	1	1	1	0	1	0	1	1	1	1	1	0	1	0	2587	1	1	1	66.66666666666667	90.9090909090909	90.0	51	51	0	51	0
ds005262	ArEEG: Arabic Inner Speech EEG dataset	True	2024-06-17T17:02:01.429Z	2024-06-17T18:11:35.865Z	1.0.1	2025-01-22T21:44:02.000Z	EEG	eeg		12	21	0	561	563	722211079	558	0	0	0	0		0	0	0	0	0	0	0	0	1	1	1	0	0	0	1	2790	16184	0	1	0	0.0	54.54545454545455	50.0	0	0	0	0	0
ds005263	SoCal Kinesia and Incentivization for Parkinson's Disease (SKIP): Incentivized Reaching	True	2024-06-19T23:58:33.169Z	2024-06-20T06:33:29.893Z	1.0.0	2024-06-20T06:29:10.000Z	fMRI	mri	mri_functional|mri_structural	68	0	1	1193	1261	69391904805	488	204	68	1	1	1.0	1	1	1	1	0	0	0	0	1	1	1	1	1	1	1	0	3	1	1	1	77.77777777777777	90.9090909090909	90.0	68	68	0	68	0
ds005264	SoCal Kinesia and Incentivization for Parkinson's Disease (SKIP): Ultra-High Field Functional Connectivity	True	2024-06-20T03:18:11.661Z	2024-06-20T06:37:14.742Z	1.1.1	2026-03-24T20:03:48.000Z	fMRI	mri	mri_functional|mri_structural	28	0	1	775	777	52671367563	308	0	0	0	0		0	0	1	1	0	0	0	0	1	1	1	1	1	1	1	42	3026	1	1	1	0.0	90.9090909090909	90.0	0	0	0	0	0
ds005265	SoCal Kinesia and Incentivization for Parkinson's Disease (SKIP): Approach-Avoid	True	2024-06-20T04:13:06.468Z	2024-06-20T06:37:49.292Z	1.0.0	2024-06-20T06:36:33.000Z	fMRI	mri	mri_functional|mri_structural	78	0	1	2108	2110	48053438102	701	623	78	1	1	1.0	1	1	1	1	0	0	0	0	1	1	1	1	1	1	1	0	2	1	1	1	77.77777777777777	90.9090909090909	90.0	78	78	0	78	0
ds005266	SoCal Kinesia and Incentivization for Parkinson's Disease (SKIP): Active Escape	True	2024-06-20T04:37:08.047Z	2024-06-20T06:44:13.741Z	1.0.0	2024-06-20T06:40:55.000Z	fMRI	mri	mri_functional|mri_structural	68	0	1	1610	1612	67342985049	536	465	68	1	1	1.0	1	1	1	1	0	0	0	0	1	1	1	1	1	1	1	0	3	1	1	1	77.77777777777777	90.9090909090909	90.0	68	68	0	68	0
ds005267	Fixating Targets in Visual Search: The Role of Dorsal and Ventral Attention Networks in the Processing of Relevance and Rarity	True	2024-06-20T13:20:28.421Z	2024-06-20T15:19:33.120Z	1.0.1	2024-06-21T07:24:25.000Z	fMRI	mri	mri_functional|mri_structural	21	1	1	591	640	38652493070	274	126	0	1	0	0.0	1	0	1	1	0	0	0	0	1	1	1	1	0	1	1	0	1	1	1	1	33.333333333333336	81.81818181818181	80.0	0	0	0	0	0
ds005270	BOLD variability during cognitive control for an adult lifespan sample	True	2024-06-21T02:36:18.366Z	2024-06-21T20:00:02.174Z	1.0.0	2024-06-21T18:38:43.000Z	fMRI	mri	mri_functional|mri_structural|mri_diffusion	158	0	4	2988	2990	43906931656	1100	473	1	3	0	0.0	1	1	1	1	0	0	0	0	1	1	1	1	1	1	1	2	25174	1	1	1	66.66666666666667	100.0	100.0	1	1	0	1	0
ds005273	Neural representation of consciously seen and unseen information	True	2024-06-21T12:40:05.658Z	2024-06-22T16:40:07.540Z	1.0.0	2024-06-22T16:34:52.000Z	EEG	eeg		33	0	1	324	326	47690882240	95	32	32	1	1	1.0	1	1	0	0	1	0	1	0	1	1	1	0	0	0	1	0	1	1	1	1	66.66666666666667	45.45454545454545	40.0	32	32	0	32	0
ds005274	UV_EEG	True	2024-06-21T19:59:14.305Z	2024-07-07T09:38:41.154Z	1.0.0	2024-06-21T20:16:16.000Z	EEG	eeg		22	0	1	135	137	75400374	66	22	0	1	0	0.0	1	0	1	0	0	0	1	0	1	1	1	0	0	0	1	0	3	1	1	1	33.333333333333336	45.45454545454545	40.0	0	0	0	0	0
ds005279	Picture-Word Interference Dataset	True	2024-06-24T16:17:02.918Z	2024-06-25T16:13:19.541Z	1.0.3	2024-07-03T20:27:47.000Z	MEG	meg|mri	mri_structural	30	1	0	1590	1632	63222923605	30	0	0	0	0		0	0	0	0	1	0	0	0	1	1	1	1	0	0	1	0	3	0	1	0	0.0	54.54545454545455	50.0	0	0	0	0	0
ds005280	223 By BP	True	2024-06-25T10:11:53.180Z	2025-07-08T06:34:13.157Z	1.0.0	2024-06-26T06:57:02.000Z	EEG	eeg		223	3	1	4689	6030	147724470838	3345	669	1	1	1	1.0	1	1	1	1	0	0	1	0	1	1	1	0	1	0	1	0	1	1	1	1	77.77777777777777	72.72727272727273	70.0	1	1	0	1	0
ds005284	26 By Biosemi	True	2024-06-26T05:58:33.685Z	2025-07-08T06:35:59.669Z	1.0.0	2024-06-26T09:15:50.000Z	EEG	eeg		26	0	1	136	295	4746339333	182	26	1	1	1	1.0	1	1	1	1	0	0	1	0	1	1	1	0	1	0	1	0	1	1	1	1	77.77777777777777	72.72727272727273	70.0	1	1	0	1	0
ds005285	29 By ANT	True	2024-06-26T06:21:03.974Z	2025-07-08T06:36:42.389Z	1.0.0	2024-06-26T06:49:38.000Z	EEG	eeg		29	4	1	818	995	29203789766	406	116	1	1	1	1.0	1	1	1	1	0	0	1	0	1	1	1	0	1	0	1	0	1	1	1	1	77.77777777777777	72.72727272727273	70.0	1	1	0	1	0
ds005286	30 By ANT	True	2024-06-26T06:59:46.221Z	2025-07-08T06:45:25.722Z	1.0.0	2024-06-26T09:16:24.000Z	EEG	eeg		30	0	1	216	399	20784924520	270	30	1	1	1	1.0	1	1	1	1	0	0	1	0	1	1	1	0	1	0	1	0	1	1	1	1	77.77777777777777	72.72727272727273	70.0	1	1	0	1	0
ds005289	39 By BP	True	2024-06-26T09:06:30.952Z	2025-07-08T06:39:20.208Z	1.0.0	2024-06-26T14:04:32.000Z	EEG	eeg		39	5	1	1371	1608	23735704543	819	195	1	1	1	1.0	1	1	1	1	0	0	1	0	1	1	1	0	1	0	1	0	1	1	1	1	77.77777777777777	72.72727272727273	70.0	1	1	0	1	0
ds005291	65 By ANT	True	2024-06-26T10:01:34.320Z	2025-07-08T06:38:56.841Z	1.0.0	2024-06-26T14:05:42.000Z	EEG	eeg		65	0	1	461	854	46098108229	585	65	1	1	1	1.0	1	1	1	1	0	0	1	0	1	1	1	0	1	0	1	0	1	1	1	1	77.77777777777777	72.72727272727273	70.0	1	1	0	1	0
ds005292	142 by Biosemi	True	2024-06-26T14:05:20.306Z	2025-07-08T06:38:33.547Z	1.0.0	2024-06-27T01:42:37.000Z	EEG	eeg		142	3	1	2136	2991	124596665246	1278	426	1	1	1	1.0	1	1	1	1	0	0	1	0	1	1	1	0	1	0	1	0	1	1	1	1	77.77777777777777	72.72727272727273	70.0	1	1	0	1	0
ds005293	95 By BP	True	2024-06-27T01:43:35.308Z	2025-07-08T06:38:05.001Z	1.0.0	2024-07-29T07:01:52.000Z	EEG	eeg		95	6	1	3996	4569	322446554583	2280	570	1	1	1	1.0	1	1	1	1	0	0	1	0	1	1	1	0	1	0	1	0	1	1	1	1	77.77777777777777	72.72727272727273	70.0	1	1	0	1	0
ds005295	Dataset accompanying "Reading Reshapes Stimulus Selectivity in the Visual Word Form Area", Chauhan, McCook and White (2024)	True	2024-06-28T18:31:40.360Z	2024-09-25T16:54:17.798Z	1.0.2	2024-10-18T21:30:44.000Z	fMRI	mri	mri_functional|mri_structural	17	3	6	1214	1216	50748096818	577	0	0	0	0		0	0	1	1	1	0	0	0	1	1	1	1	1	0	1	0	2	1	1	1	0.0	81.81818181818181	80.0	0	0	0	0	0
ds005296	Assessing sensitivity to semantic and syntactic information in deaf readers: An ERP study	True	2024-06-28T23:15:10.460Z	2024-06-28T23:25:07.637Z	1.0.1	2026-03-11T05:52:00.000Z	EEG	eeg		62	0	1	317	320	9154624035	124	62	1	1	1	1.0	1	1	1	1	0	0	1	0	1	1	1	0	1	0	1	2	1924	1	1	1	55.55555555555556	72.72727272727273	70.0	1	1	0	1	0
ds005299	Maternal Brain Project	True	2024-06-29T23:25:29.156Z	2024-06-30T21:54:59.864Z	1.0.0	2024-06-30T21:50:33.000Z	other/structural	mri	mri_structural|mri_diffusion	1	27	0	374	381	7748930972	162	0	0	0	0		0	0	1	0	0	0	0	0	1	1	1	1	1	0	1	0	1	0	0	0	0.0	72.72727272727273	70.0	0	0	0	0	0
ds005304	Neural Bases of Psychological Reactance: An fMRI Study on Dogmatic and Suggestive Health Communication	True	2024-07-03T12:47:00.768Z	2024-07-03T15:44:09.216Z	1.0.3	2024-12-12T14:54:49.000Z	fMRI	mri	mri_structural|mri_functional	35	0	1	143	145	6618769597	70	0	0	0	0		0	0	0	0	0	0	0	0	1	1	0	1	0	0	1	0	1474	1	1	1	0.0	45.45454545454545	40.0	0	0	0	0	0
ds005305	EEG Resting-state Microstates Correlates of Executive Functions	True	2024-07-03T14:53:31.095Z	2024-07-04T08:07:00.928Z	1.0.1	2024-07-04T08:10:16.000Z	EEG	eeg		165	0	1	1161	4424	6887595053	330	165	1	1	1	1.0	1	1	1	1	0	0	1	0	1	1	1	0	1	0	1	0	0	1	1	1	77.77777777777777	72.72727272727273	70.0	1	1	0	1	0
ds005307	Laser-evoked potentials in the human spinal cord and cortex	True	2024-07-04T16:21:54.524Z	2024-08-15T09:27:19.562Z	1.0.1	2024-08-15T14:43:17.000Z	EEG	eeg		7	0	1	523	554	19956343711	233	87	73	1	1	1.0	1	1	1	1	1	0	1	0	1	1	1	0	0	0	1	0	0	1	1	1	66.66666666666667	72.72727272727273	70.0	73	73	0	73	0
ds005329	Are the ventral anterior temporal lobes involved in accessing conceptual knowledge during spoken word production? fMRI evidence from auditory naming	True	2024-07-11T00:31:39.060Z	2025-03-04T08:21:50.281Z	2.0.0	2025-08-13T07:37:23.000Z	fMRI	mri	mri_functional|mri_structural	25	0	2	407	636	69548938799	427	100	100	2	2	1.0	1	1	0	0	0	0	0	0	1	1	1	1	0	1	1	0	5902	1	1	1	77.77777777777777	72.72727272727273	70.0	100	100	0	100	0
ds005339	Yale_reading_dataset	True	2024-07-12T12:51:10.812Z	2026-04-02T18:22:20.830Z	1.0.0	2026-04-02T18:19:12.000Z	fMRI	mri	mri_functional|mri_diffusion|mri_structural	223	8	5	8818	8822	55871777973	2684	1887	0	5	0	0.0	1	0	0	0	1	1	0	0	1	1	1	0	0	0	1	0	31639	1	1	1	33.333333333333336	54.54545454545455	50.0	0	0	0	0	0
ds005340	Fundamental frequency predominantly drives talker differences in auditory brainstem responses to continuous speech	True	2024-07-12T16:26:44.885Z	2024-11-22T23:47:44.239Z	1.0.4	2024-11-22T21:58:06.000Z	EEG	eeg		15	0	1	112	924	20556600898	45	15	1	1	1	1.0	1	1	1	1	1	0	1	0	1	1	1	1	1	1	1	0	707	1	1	1	77.77777777777777	100.0	100.0	1	1	0	1	0
ds005341	PREDYS	True	2024-07-15T13:29:19.272Z	2025-04-09T14:06:31.431Z	1.0.0	2025-04-09T13:55:25.000Z	fMRI	mri	mri_functional|mri_diffusion|mri_structural	49	0	3	4419	17578	168360697130	2611	414	0	3	0	0.0	1	0	1	1	0	0	0	0	1	1	1	1	1	1	1	0	27315	1	1	1	33.333333333333336	90.9090909090909	90.0	0	0	0	0	0
ds005342	EEG data offline and online during motor imagery for standing and sitting	True	2024-07-15T16:58:04.496Z	2024-07-15T19:31:33.979Z	1.0.3	2024-07-15T19:07:42.000Z	EEG	eeg		32	0	1	134	137	2181610593	32	32	1	1	1	1.0	1	1	1	1	0	0	1	0	1	1	1	1	1	1	1	0	0	1	1	1	66.66666666666667	90.9090909090909	90.0	1	1	0	1	0
ds005343	Gaffrey Lab Infant Microstates and Attention	True	2024-07-16T02:28:09.557Z	2025-02-27T15:14:22.715Z	1.0.0	2024-07-16T12:00:23.000Z	EEG	eeg		43	0	1	264	316	28482713394	86	43	1	1	1	1.0	1	1	1	1	0	0	1	0	1	1	1	1	1	1	1	0	0	1	1	1	77.77777777777777	90.9090909090909	90.0	1	1	0	1	0
ds005345	Le Petit Prince (LPP) Multi-talker: Naturalistic 7T fMRI and EEG Dataset	True	2024-07-16T14:14:02.035Z	2025-01-17T10:13:44.904Z	1.0.1	2025-04-17T07:54:50.000Z	EEG	mri|eeg	mri_functional|mri_structural	26	0	2	421	704	435000970369	505	0	0	0	0		0	0	1	1	0	0	0	0	1	1	1	0	0	1	1	0	4267	1	1	1	0.0	72.72727272727273	70.0	0	0	0	0	0
ds005346	Naturalistic fMRI and MEG recordings during viewing of a reality TV show	True	2024-07-16T14:15:32.746Z	2025-04-03T05:52:13.731Z	1.0.5	2025-12-18T13:13:46.000Z	MEG	mri|meg	mri_functional|mri_structural	60	0	4	543	939	120452034097	508	0	0	0	0		0	0	1	1	0	0	0	0	1	1	1	1	1	1	1	0	2678	1	1	1	0.0	90.9090909090909	90.0	0	0	0	0	0
ds005354	geo-nav-fmri	True	2024-07-17T11:27:36.561Z	2025-11-16T23:54:47.957Z	1.0.0	2024-07-22T09:30:42.000Z	fMRI	mri	mri_functional|mri_structural	20	0	14	11325	11327	267439132453	5660	0	0	0	0		0	0	1	1	0	0	0	0	1	1	1	1	0	1	1	0	1	1	1	1	0.0	90.9090909090909	90.0	0	0	0	0	0
ds005355	BSC_BIDS_071724	True	2024-07-17T17:18:17.420Z	2024-07-17T17:27:41.284Z	1.0.1	2024-07-17T17:30:56.000Z	fMRI	mri	mri_functional|mri_structural	12	0	1	381	385	7824878165	100	88	88	1	1	1.0	1	1	1	1	0	0	0	0	1	1	1	1	1	1	1	0	0	1	1	1	77.77777777777777	100.0	100.0	88	88	0	88	0
ds005356	MEG: Major Depression & Probabilistic Learning Task	True	2024-07-17T17:45:08.266Z	2025-01-13T17:09:24.639Z	1.5.0	2025-03-06T16:10:24.000Z	MEG	meg		85	1	1	630	742	174385067213	209	84	84	1	1	1.0	1	1	1	1	1	0	1	0	1	1	1	0	0	0	1	0	2044	1	1	1	66.66666666666667	72.72727272727273	70.0	84	84	0	84	0
ds005357	Neurogame Project	True	2024-07-18T08:44:52.055Z	2024-07-18T09:38:26.551Z	1.0.1	2026-03-16T11:09:27.000Z	fMRI	mri	mri_structural|mri_functional	45	0	1	183	185	12442558091	90	0	0	0	0		0	0	0	0	0	0	0	0	1	1	1	1	0	0	1	0	633	1	1	1	0.0	45.45454545454545	40.0	0	0	0	0	0
ds005360	Hormone Health Study (HHS)	True	2024-07-19T20:54:56.261Z	2024-07-20T01:09:27.792Z	1.0.1	2025-04-09T23:14:19.000Z	other/structural	mri	mri_diffusion|mri_structural	22	3	0	2272	2274	8776137387	594	0	0	0	0		0	0	1	1	0	0	0	0	1	1	1	1	1	1	1	0	9566	0	0	0	0.0	90.9090909090909	90.0	0	0	0	0	0
ds005363	Object recognition in healthy aging (ORHA) - EEG	True	2024-07-23T17:57:27.581Z	2024-07-27T11:22:27.098Z	1.0.0	2024-07-27T11:07:23.000Z	EEG	eeg		43	1	1	306	308	19011101429	129	43	0	1	0	0.0	1	0	1	1	1	0	1	0	1	1	1	1	0	0	1	0	1	1	1	1	22.22222222222222	81.81818181818181	80.0	0	0	0	0	0
ds005364	neuroCOVID MRI dWI and fMRI with reversal learning	True	2024-07-23T22:53:08.010Z	2024-07-24T15:11:03.678Z	1.0.0	2024-07-23T23:08:56.000Z	fMRI	mri	mri_structural|mri_diffusion|mri_functional	100	0	1	1426	1428	17731055472	666	95	1	1	1	1.0	1	1	1	1	0	0	0	0	1	1	1	1	1	0	1	0	6	1	1	1	77.77777777777777	81.81818181818181	80.0	1	1	0	1	0
ds005365	Neurobiological substrates of Altered State of Consciousness Induced by High Ventilation Breathwork	True	2024-07-24T14:57:50.376Z	2024-07-24T15:26:06.608Z	1.0.1	2024-07-24T15:39:21.000Z	fMRI	mri	mri_functional|mri_structural	1	0	2	40	42	2250565528	14	4	0	1	0	0.0	1	0	1	1	1	0	0	0	1	1	1	1	0	1	1	0	1	1	1	1	33.333333333333336	81.81818181818181	80.0	0	0	0	0	0
ds005366	Large-scale fMRI dataset for the design of motor-based Brain-Computer Interfaces	True	2024-07-24T18:28:59.259Z	2024-07-30T05:57:03.310Z	2.0.0	2025-02-24T09:04:17.000Z	fMRI	mri	mri_functional|mri_structural	155	2	11	1971	2066	59438461815	632	471	0	6	0	0.0	1	0	1	1	1	0	0	0	1	1	1	1	1	1	1	0	23550	1	1	1	33.333333333333336	100.0	100.0	0	0	0	0	0
ds005371	Test-retest reliability of multi-metabolite edited MRS at 3T using PRESS and sLASER	True	2024-07-25T00:53:11.609Z	2024-08-07T01:51:16.609Z	2.3.1	2025-12-08T15:49:53.000Z	other/structural	mri	mri_structural	14	2	0	62	6138	31450914018	265	0	0	0	0		0	0	1	1	0	0	0	0	1	1	1	1	1	1	1	0	364	0	0	0	0.0	100.0	100.0	0	0	0	0	0
ds005374	Object recognition in healthy aging (ORHA) - fMRI	True	2024-07-25T18:32:43.877Z	2024-07-27T11:22:08.179Z	1.0.1	2024-07-27T11:20:25.000Z	fMRI	mri	mri_functional|mri_structural	43	2	2	3460	3467	77280957080	1169	946	0	2	0	0.0	1	0	1	1	1	1	0	0	1	1	1	1	0	0	1	0	0	1	1	1	33.333333333333336	81.81818181818181	80.0	0	0	0	0	0
ds005375	POLEX	True	2024-07-26T08:06:27.612Z	2024-07-26T08:55:12.138Z	1.0.0	2024-07-26T08:39:38.000Z	fMRI	mri	mri_functional|mri_structural	58	0	3	467	469	12772517542	232	0	0	0	0		0	0	0	0	0	0	0	0	1	1	1	1	1	1	1	0	3	1	1	1	0.0	81.81818181818181	80.0	0	0	0	0	0
ds005381	Discrimination-Estimation Task	True	2024-07-27T22:43:27.681Z	2024-11-13T15:37:38.483Z	1.1.0	2025-08-08T06:17:21.000Z	fMRI	mri	mri_functional|mri_structural	50	5	3	3955	54218	521364999329	12057	1007	1	1	1	1.0	1	1	1	1	0	0	0	0	1	1	1	1	1	0	1	0	34854	1	1	1	77.77777777777777	81.81818181818181	80.0	1	1	0	1	0
ds005383	TMNRED, A Chinese Language EEG Dataset for Fuzzy Semantic Target Identification in Natural Reading Environments	True	2024-07-28T15:44:23.976Z	2024-07-30T04:45:36.087Z	1.0.0	2024-07-28T17:18:44.000Z	EEG	eeg		30	8	1	1925	3858	18712238212	1899	240	240	1	1	1.0	1	1	1	1	1	0	1	0	1	1	1	0	0	0	1	0	0	1	1	1	66.66666666666667	72.72727272727273	70.0	240	240	0	240	0
ds005385	Resting-state EEG data before and after cognitive activity across the adult lifespan and a 5-year follow-up	True	2024-07-30T08:04:42.767Z	2024-07-31T06:38:58.326Z	1.0.3	2025-05-05T12:05:14.000Z	EEG	eeg		608	2	1	17541	17543	79529430923	3264	3264	3264	2	2	1.0	1	1	1	1	0	0	1	0	1	1	1	1	1	0	1	0	50000	1	1	1	66.66666666666667	81.81818181818181	80.0	3264	3264	0	3264	0
ds005386	AttExp_fMRI	True	2024-07-30T09:31:21.891Z	2024-09-28T08:13:39.436Z	1.0.0	2024-07-30T10:49:36.000Z	fMRI	mri	mri_functional|mri_structural	52	0	1	1772	1774	82440635256	676	416	0	1	0	0.0	1	0	0	0	0	0	0	0	1	1	1	0	1	1	1	0	3	1	1	1	33.333333333333336	72.72727272727273	70.0	0	0	0	0	0
ds005397	Affordances of stairs	True	2024-08-01T12:27:38.523Z	2024-08-01T14:44:52.271Z	1.0.4	2025-11-10T12:51:56.000Z	EEG	eeg		26	0	1	188	256	12993735937	78	26	1	1	1	1.0	1	1	1	1	1	0	1	0	1	1	1	0	0	1	1	0	1432	1	1	1	66.66666666666667	81.81818181818181	80.0	1	1	0	1	0
ds005398	Open iEEG Dataset (Pediatric iEEG, Wayne State University and UCLA)	True	2024-08-04T16:43:46.618Z	2024-08-15T02:46:38.873Z	1.1.1	2026-03-24T17:01:03.000Z	iEEG	ieeg		185	1	1	1300	1486	109784402268	185	0	0	0	0		0	0	1	1	1	0	1	1	1	1	1	0	0	0	1	0	4442	1	1	1	0.0	72.72727272727273	70.0	0	0	0	0	0
ds005402	MPTP mouse	True	2024-08-06T09:34:42.383Z	2024-08-06T11:13:15.220Z	1.0.0	2024-08-06T11:11:20.000Z	fMRI	mri	mri_diffusion|mri_structural|mri_functional	34	1	1	380	382	2134543532	170	0	0	0	0		0	0	1	1	0	0	0	0	1	1	1	0	0	0	1	0	2	1	1	1	0.0	63.63636363636363	60.0	0	0	0	0	0
ds005403	Delayed Auditory Feedback EEG/EGG	True	2024-08-06T14:59:09.909Z	2024-08-06T17:09:51.870Z	1.0.1	2024-08-06T18:19:30.000Z	EEG	eeg		32	0	1	291	815	145656630881	102	32	0	1	0	0.0	1	0	1	1	1	0	1	0	1	1	1	1	0	1	1	0	1	1	1	1	33.333333333333336	90.9090909090909	90.0	0	0	0	0	0
ds005405	Protecting the Aging Brain - fMRI study of the brain in ketosis	True	2024-08-06T15:55:05.936Z	2025-02-05T21:41:45.146Z	1.0.2	2025-10-24T14:43:20.000Z	fMRI	mri	mri_functional|mri_structural	101	2	1	2820	2822	491307737660	2012	0	0	0	0		0	0	1	0	0	0	0	0	1	1	1	0	1	0	1	0	50000	1	1	1	0.0	72.72727272727273	70.0	0	0	0	0	0
ds005406	EEG frequency tagging reveals the integration of dissimilar observed actions	True	2024-08-09T14:41:21.877Z	2024-08-12T10:00:45.816Z	1.0.0	2024-08-12T09:54:38.000Z	EEG	eeg		29	0	1	295	297	14241905076	87	29	29	1	1	1.0	1	1	1	1	1	0	1	0	1	1	1	0	0	0	1	0	0	1	1	1	66.66666666666667	72.72727272727273	70.0	29	29	0	29	0
ds005408	The effect of speech masking on the human subcortical response to continuous speech	True	2024-08-10T00:49:48.180Z	2025-09-24T19:55:28.439Z	1.0.1	2026-04-07T15:26:48.000Z	EEG	eeg		25	0	1	207	2248	40639242571	87	29	1	1	1	1.0	1	1	1	1	1	0	1	0	1	1	1	1	1	1	1	0	1279	1	1	1	77.77777777777777	100.0	100.0	1	1	0	1	0
ds005410	Semantic_conditioning	True	2024-08-13T12:43:18.263Z	2024-08-26T13:50:46.075Z	1.0.1	2024-08-26T13:51:29.000Z	EEG	eeg		81	0	1	492	494	21213481224	81	81	1	1	1	1.0	1	1	1	1	0	0	1	0	1	1	1	0	1	0	1	0	2	1	1	1	66.66666666666667	72.72727272727273	70.0	1	1	0	1	0
ds005411	Free Recall of Word Lists with Repeated Items	True	2024-08-13T16:37:26.160Z	2024-08-14T14:43:17.778Z	1.0.1	2024-08-14T14:45:19.000Z	iEEG	ieeg		48	7	1	1370	1372	168961243391	193	97	97	1	1	1.0	1	1	1	1	1	0	1	0	1	1	1	1	0	0	1	0	0	1	1	1	77.77777777777777	81.81818181818181	80.0	97	97	0	97	0
ds005412	Grant DataSet	True	2024-08-15T05:08:23.143Z	2024-08-15T05:25:13.627Z	1.0.0	2024-08-15T05:23:16.000Z	other/structural	mri	mri_structural	1	0	0	7	9	10594723	1	0	0	0	0		0	0	1	1	0	0	0	0	1	1	1	1	1	0	1	0	0	0	0	0	0.0	81.81818181818181	80.0	0	0	0	0	0
ds005413	Expectation effects on pain and visual perception	True	2024-08-16T18:06:42.513Z	2025-04-17T06:05:45.671Z	1.0.0	2025-04-17T05:59:38.000Z	fMRI	mri|beh	mri_functional|mri_structural	45	0	2	2258	2260	160113518180	855	315	2	2	2	1.0	1	1	1	0	0	0	0	0	1	1	1	1	1	1	1	0	26059	1	1	1	77.77777777777777	90.9090909090909	90.0	2	2	0	2	0
ds005415	Numbers	True	2024-08-17T03:31:16.602Z	2024-10-25T12:50:27.643Z	1.0.0	2024-10-25T12:49:06.000Z	iEEG	ieeg|mri	mri_structural	13	0	1	133	5316	14446484620	54	13	0	1	0	0.0	1	0	0	0	1	0	1	0	1	1	1	0	0	0	1	0	1	1	1	1	22.22222222222222	45.45454545454545	40.0	0	0	0	0	0
ds005416	Fatigue Characterization of EEG under Mixed Reality Stereo Vision	True	2024-08-19T09:02:50.476Z	2024-12-16T00:51:53.997Z	1.0.1	2024-12-17T01:14:50.000Z	EEG	eeg		23	0	1	143	145	22869325264	46	23	23	1	1	1.0	1	1	1	1	0	0	1	0	1	1	1	1	0	1	1	0	509	1	1	1	77.77777777777777	81.81818181818181	80.0	23	23	0	23	0
ds005418	Cerebrovascular Reactivity: CO2 inhalation and resting state comparisons	True	2024-08-19T10:55:29.817Z	2024-08-19T12:32:22.465Z	3.2.0	2024-08-21T11:02:40.000Z	fMRI	mri	mri_functional|mri_structural	35	0	2	286	16102	73747160761	1330	1	0	1	0	0.0	1	0	1	1	0	0	0	0	1	1	1	1	1	0	1	0	1	1	1	1	33.333333333333336	81.81818181818181	80.0	0	0	0	0	0
ds005420	Resting state EEG with closed eyes and open eyes in females from 60 to 80 years old	True	2024-08-21T17:19:54.276Z	2024-08-27T21:55:24.675Z	1.0.0	2024-08-21T17:22:57.000Z	EEG	eeg		37	0	2	258	260	390189484	72	0	0	0	0		0	0	1	1	1	0	1	0	1	1	1	0	0	0	1	0	0	1	1	1	0.0	72.72727272727273	70.0	0	0	0	0	0
ds005422	NextBrain Data Extension	True	2024-08-22T20:41:14.212Z	2024-08-23T06:43:14.622Z	1.0.1	2024-08-23T06:42:39.000Z	other/structural	mri	mri_structural	1	1	0	4	8	199712077	2	0	0	0	0		0	0	0	0	0	0	0	0	1	1	1	1	1	0	1	0	0	0	0	0	0.0	72.72727272727273	70.0	0	0	0	0	0
ds005424	BaBa21	True	2024-08-23T13:45:54.276Z	2025-09-30T09:22:59.332Z	1.0.1	2025-09-30T09:37:36.000Z	other/structural	mri	mri_structural	21	4	0	201	552	3460743878	513	0	0	0	0		0	0	1	0	0	0	0	0	1	1	1	1	1	1	1	0	6254	0	0	0	0.0	90.9090909090909	90.0	0	0	0	0	0
ds005427	The neural dynamics associated with computational complexity	True	2024-08-25T03:31:52.173Z	2024-08-25T11:52:17.427Z	1.1.1	2024-08-25T11:36:32.000Z	fMRI	mri	mri_functional|mri_structural	20	0	1	746	748	82303126817	180	140	1	1	1	1.0	1	1	0	0	0	0	0	0	1	1	1	1	1	1	1	0	2	1	1	1	88.88888888888889	81.81818181818181	80.0	1	1	0	1	0
ds005429	Auditory oddball comparison (Optimum-1, Learning-oddball, and the local–global paradigm)	True	2024-08-26T14:54:36.161Z	2024-09-25T13:46:21.673Z	1.0.0	2024-08-30T05:31:09.000Z	EEG	eeg		15	3	3	430	527	17685373747	273	61	0	3	0	0.0	1	0	1	0	1	0	1	0	1	1	1	0	1	0	1	0	1	1	1	1	33.333333333333336	72.72727272727273	70.0	0	0	0	0	0
ds005431	Animal Brain Collection Project	True	2024-08-27T05:21:54.256Z	2025-03-19T06:22:09.511Z	1.3.0	2026-03-18T06:29:22.000Z	other/structural	mri	mri_diffusion|mri_structural	52	0	0	249	251	11713375870	142	0	0	0	0		0	0	0	0	0	0	0	0	1	1	1	0	0	0	1	0	3702	0	0	0	0.0	45.45454545454545	40.0	0	0	0	0	0
ds005448	STReEF	True	2024-09-03T06:27:56.217Z	2025-06-25T18:41:04.888Z	1.0.0	2024-10-08T19:09:02.000Z	iEEG	ieeg		13	1	1	191	239	48025798592	98	18	13	1	0	0.0	1	1	1	1	1	1	1	0	1	1	1	1	1	0	1	0	0	1	1	1	44.44444444444444	81.81818181818181	80.0	13	13	0	13	0
ds005449	Valenced tactile information is evoked by neutral visual cues following emotional learning	True	2024-09-03T18:40:15.695Z	2024-09-05T18:32:36.308Z	1.0.0	2024-09-05T18:32:10.000Z	fMRI	mri	mri_functional|mri_structural	122	0	7	4841	4843	122553600981	1943	475	475	5	5	1.0	1	1	1	1	0	0	0	0	1	1	1	1	1	1	1	0	4	1	1	1	77.77777777777777	100.0	100.0	475	475	0	475	0
ds005450	BOBS Repo	True	2024-09-03T22:00:00.490Z		1.0.0	2025-03-18T01:24:14.000Z	other/structural	mri	mri_structural	51	8	0	431	438	4073793095	213	0	0	0	0		0	0	0	0	0	0	0	0	1	1	1	1	1	0	1	0	8241	0	0	0	0.0	72.72727272727273	70.0	0	0	0	0	0
ds005454	fMRIPrep boot camp -- 7T training dataset	True	2024-09-05T12:01:40.729Z	2024-09-05T13:07:16.233Z	1.0.0	2024-09-05T13:03:47.000Z	fMRI	mri	mri_structural|mri_functional	5	0	2	96	98	7115056769	40	1	1	1	1	1.0	1	1	1	1	1	0	0	0	1	1	1	0	1	0	1	0	0	1	1	1	77.77777777777777	72.72727272727273	70.0	1	1	0	1	0
ds005455	An fMRI dataset for investigating language control and cognitive control in bilinguals	True	2024-09-05T13:06:25.550Z	2024-09-05T14:47:12.994Z	1.1.6	2025-06-01T08:39:33.000Z	fMRI	mri	mri_functional|mri_structural	77	0	2	1163	2174	15937200815	1003	308	0	2	0	0.0	1	0	1	1	1	0	0	0	1	1	1	1	1	1	1	0	9087	1	1	1	33.333333333333336	90.9090909090909	90.0	0	0	0	0	0
ds005460	CLIMATE BRAIN - Questionnaires, Tasks and the Neuroimaging Dataset	True	2024-09-06T09:59:38.611Z	2025-04-14T12:20:35.802Z	2.0.0	2025-02-14T14:35:09.000Z	fMRI	mri	mri_functional|mri_structural	160	0	2	2887	6092	195576859311	2400	640	2	2	2	1.0	1	1	1	1	0	0	0	0	1	1	1	1	0	1	1	0	22723	1	1	1	77.77777777777777	81.81818181818181	80.0	2	2	0	2	0
ds005464	Priority	True	2024-09-06T15:57:58.627Z	2024-09-06T18:27:49.830Z	1.0.1	2024-09-24T15:43:18.000Z	fMRI	mri	mri_functional|mri_structural	29	1	2	991	993	34741523909	464	58	0	1	0	0.0	1	0	1	1	0	0	0	0	1	1	1	1	1	0	1	0	2	1	1	1	33.333333333333336	90.9090909090909	90.0	0	0	0	0	0
ds005467	University of Florida Mouse Sepsis fMRI Study	True	2024-09-06T22:53:51.437Z	2024-09-07T01:28:13.740Z	1.0.0	2024-09-07T01:00:25.000Z	fMRI	mri	mri_structural|mri_functional	24	0	1	125	133	1269563051	48	0	0	0	0		0	0	1	1	1	0	0	0	1	1	1	1	0	1	1	0	1	1	1	1	0.0	90.9090909090909	90.0	0	0	0	0	0
ds005468	Coordinated Representations for Naturalistic Memory Encoding and Retrieval in Hippocampal Neural Subspaces	True	2024-09-08T04:39:57.851Z	2024-11-21T06:40:49.037Z	1.0.2	2024-11-26T02:27:04.000Z	fMRI	mri	mri_functional|mri_structural	24	0	2	341	344	22707674955	168	0	0	0	0		0	0	1	0	0	0	0	0	1	1	1	1	0	0	1	1	3844	1	1	1	0.0	63.63636363636363	60.0	0	0	0	0	0
ds005469	Sense of agency in free and coerced moral decision-making among civilians and military personnel	True	2024-09-09T12:48:31.369Z	2024-09-25T08:41:54.184Z	2.0.0	2024-09-19T08:49:18.000Z	fMRI	mri	mri_functional|mri_structural	43	0	5	1022	26768	235888369713	5939	172	0	4	0	0.0	1	0	1	0	0	0	0	0	1	1	1	1	1	0	1	0	5	1	1	1	33.333333333333336	72.72727272727273	70.0	0	0	0	0	0
ds005472	ds004331-fmriprep	True	2024-09-10T23:04:38.008Z	2024-10-22T21:27:01.962Z	1.0.0	2024-10-22T21:26:17.000Z	fMRI			0	0	0	3079	19678	27111972206	2465	0	0	0	0		0	0	0	0	0	0	0	0	1	1	1	0	0	0	1	2	1	0	1	0	0.0	54.54545454545455	50.0	0	0	0	0	0
ds005473	29 By BP	True	2024-09-11T04:15:49.006Z	2025-07-08T06:37:15.076Z	1.0.0	2024-09-11T10:00:36.000Z	EEG	eeg		29	2	1	412	589	25737207372	348	58	1	1	1	1.0	1	1	1	1	0	0	1	0	1	1	1	0	1	0	1	0	1	1	1	1	77.77777777777777	72.72727272727273	70.0	1	1	0	1	0
ds005479	Monetary Incentive Delay task - structural and functional images of 37 men; study of associations between circadian characteristics (eveningness, distinctness) and affective processing	True	2024-09-11T16:15:41.396Z	2024-09-11T17:47:59.157Z	1.1.1	2025-10-09T12:04:25.000Z	fMRI	mri	mri_functional|mri_structural	37	0	1	375	45729	95273054904	29099	37	37	1	1	1.0	1	1	1	1	0	0	0	0	1	1	1	1	1	1	1	0	2703	1	1	1	77.77777777777777	100.0	100.0	37	37	0	37	0
ds005481	ds004496-fmriprep	True	2024-09-11T16:48:53.864Z	2024-10-17T20:16:30.812Z	1.0.0	2024-10-22T21:38:02.000Z	fMRI			0	0	0	2479	24559	32245101505	2146	0	0	0	0		0	0	0	0	0	0	0	0	1	1	1	0	0	0	1	2	1	0	1	0	0.0	54.54545454545455	50.0	0	0	0	0	0
ds005483	[11C]PS13 PET shows that age is positively correlated with constitutively expressed cyclooxygenase-1 in the brain	True	2024-09-11T19:30:55.182Z	2025-10-10T07:31:05.389Z	2.0.1	2025-10-10T07:33:41.000Z	PET	pet|mri	mri_structural	33	2	0	255	257	9597309740	87	0	0	0	0		0	0	1	1	0	0	0	0	1	1	1	0	0	0	1	0	2894	0	0	0	0.0	72.72727272727273	70.0	0	0	0	0	0
ds005486	PREDICT	True	2024-09-12T16:28:01.458Z	2024-10-07T20:36:20.706Z	1.0.1	2025-03-01T17:12:32.000Z	EEG	eeg		159	5	1	1782	1785	398401152773	1335	0	0	0	0		0	0	0	0	0	0	0	0	1	1	1	0	0	0	1	0	36049	1	1	1	0.0	36.36363636363637	30.0	0	0	0	0	0
ds005489	Free Recall with Open-Loop Stimulation at Encoding	True	2024-09-15T18:28:05.055Z	2024-09-16T23:26:46.451Z	1.0.3	2024-09-17T23:14:43.000Z	iEEG	ieeg		38	7	1	1095	1097	69728764462	154	78	78	1	1	1.0	1	1	1	1	1	0	1	0	1	1	1	1	0	0	1	0	0	1	1	1	77.77777777777777	81.81818181818181	80.0	78	78	0	78	0
ds005491	Categorized Free Recall with Open-Loop Stimulation at Encoding	True	2024-09-16T20:43:53.335Z	2024-09-16T23:26:58.081Z	1.0.0	2024-09-16T21:26:48.000Z	iEEG	ieeg		19	3	1	370	372	24202629955	51	26	26	1	1	1.0	1	1	1	1	1	0	1	0	1	1	1	1	0	0	1	0	1	1	1	1	77.77777777777777	81.81818181818181	80.0	26	26	0	26	0
ds005492	Neurowater Project	True	2024-09-17T09:22:26.661Z	2024-09-17T09:51:47.083Z	1.0.1	2026-03-16T11:10:22.000Z	fMRI	mri	mri_structural|mri_functional	35	0	1	143	145	9564256650	70	0	0	0	0		0	0	0	0	0	0	0	0	1	1	1	1	0	0	1	0	493	1	1	1	0.0	45.45454545454545	40.0	0	0	0	0	0
ds005494	Cued Recall of Paired Associates with Open-Loop Stimulation at Encoding or Retrieval	True	2024-09-17T22:23:36.032Z	2024-09-17T22:51:47.901Z	1.0.1	2024-09-25T15:44:34.000Z	iEEG	ieeg		20	3	1	368	370	28279607571	51	26	26	1	1	1.0	1	1	1	1	1	0	1	0	1	1	1	1	0	0	1	0	0	1	1	1	77.77777777777777	81.81818181818181	80.0	26	26	0	26	0
ds005496	Whisker Stim	True	2024-09-18T19:16:30.247Z	2024-09-20T21:05:56.869Z	1.0.1	2024-09-20T21:04:30.000Z	fMRI	mri	mri_functional|mri_structural	6	12	1	191	193	11903882359	93	0	0	0	0		0	0	1	1	0	0	0	0	1	1	1	1	0	0	1	0	1	1	1	1	0.0	72.72727272727273	70.0	0	0	0	0	0
ds005497	Visual Stim	True	2024-09-18T20:23:15.434Z	2024-09-20T21:02:46.777Z	1.0.0	2024-09-20T20:59:42.000Z	fMRI	mri	mri_functional|mri_structural	19	10	1	429	431	27333860930	212	0	0	0	0		0	0	1	1	0	0	0	0	1	1	1	1	0	1	1	0	1	1	1	1	0.0	81.81818181818181	80.0	0	0	0	0	0
ds005498	Single-pulse TMS fMRI	True	2024-09-18T23:34:00.000Z	2024-10-01T00:00:45.433Z	2.0.0	2025-03-06T00:27:23.000Z	fMRI	mri	mri_functional|mri_structural	152	5	13	3474	3476	47926081450	1735	1	0	1	0	0.0	1	0	1	0	0	0	0	0	1	1	1	0	1	1	1	0	50000	1	1	1	33.333333333333336	72.72727272727273	70.0	0	0	0	0	0
ds005503	In silico discovery of representational relationships across visual cortex	True	2024-09-19T21:33:46.508Z	2024-09-20T16:13:47.435Z	1.1.7	2025-06-25T10:08:48.000Z	fMRI	mri	mri_functional|mri_structural	6	2	3	556	1527	42586918079	198	150	3	3	3	1.0	1	1	1	0	0	0	0	0	1	1	1	0	1	1	1	0	6045	1	1	1	77.77777777777777	81.81818181818181	80.0	3	3	0	3	0
ds005504	Psychosocial adversity and inhibitory control: an fMRI study of children growing up in extreme poverty	True	2024-09-21T00:48:59.276Z	2024-09-21T01:18:40.132Z	1.1.0	2026-03-23T22:35:48.000Z	fMRI	mri	mri_functional|mri_structural	68	0	1	548	1367	4655663093	272	816	0	1	0	0.0	1	0	1	0	0	0	0	0	1	1	1	0	1	0	1	0	2297	1	1	1	11.11111111111111	63.63636363636363	60.0	0	0	0	0	0
ds005505	Healthy Brain Network (HBN) EEG - Release 1	True	2024-09-21T13:20:28.497Z	2024-10-04T20:30:43.044Z	1.0.1	2025-03-07T21:58:22.000Z	EEG	eeg		136	0	10	5393	5408	110708824369	1342	1342	10	10	10	1.0	1	1	1	1	0	0	1	0	1	1	1	1	1	1	1	0	43714	1	1	1	88.88888888888889	100.0	100.0	10	10	0	10	0
ds005506	Healthy Brain Network (HBN) EEG - Release 2	True	2024-09-21T13:22:07.363Z	2024-10-04T20:31:01.268Z	1.0.1	2025-03-11T02:11:30.000Z	EEG	eeg		150	0	10	5645	5660	120126449650	1405	1405	10	10	10	1.0	1	1	1	1	0	0	1	0	1	1	1	1	1	1	1	0	46490	1	1	1	88.88888888888889	100.0	100.0	10	10	0	10	0
ds005507	Healthy Brain Network (HBN) EEG - Release 3	True	2024-09-21T13:23:55.136Z	2024-10-04T20:31:16.215Z	1.0.1	2025-03-11T02:23:03.000Z	EEG	eeg		184	0	10	7273	7289	149646718160	1812	1812	10	10	10	1.0	1	1	1	1	0	0	1	0	1	1	1	1	1	1	1	0	50000	1	1	1	88.88888888888889	100.0	100.0	10	10	0	10	0
ds005508	Healthy Brain Network (HBN) EEG - Release 4	True	2024-09-21T13:27:45.937Z	2024-10-04T20:31:25.621Z	1.0.1	2025-03-11T02:31:34.000Z	EEG	eeg		324	0	10	13393	13408	246753736933	3342	3342	10	10	10	1.0	1	1	1	1	0	0	1	0	1	1	1	1	1	1	1	0	50000	1	1	1	88.88888888888889	100.0	100.0	10	10	0	10	0
ds005509	Healthy Brain Network (HBN) EEG - Release 5	True	2024-09-21T13:31:30.684Z	2024-10-04T20:31:42.286Z	1.0.1	2025-03-11T02:37:20.000Z	EEG	eeg		330	0	10	13329	13344	240701124393	3326	3326	10	10	10	1.0	1	1	1	1	0	0	1	0	1	1	1	1	1	1	1	0	50000	1	1	1	88.88888888888889	100.0	100.0	10	10	0	10	0
ds005510	Healthy Brain Network (HBN) EEG - Release 6	True	2024-09-21T13:34:17.158Z	2024-10-04T20:32:01.730Z	1.0.1	2025-03-11T02:42:03.000Z	EEG	eeg		135	0	10	4933	4948	97492961757	1227	1227	10	10	10	1.0	1	1	1	1	0	0	1	0	1	1	1	1	1	1	1	0	36918	1	1	1	88.88888888888889	100.0	100.0	10	10	0	10	0
ds005511	Healthy Brain Network (HBN) EEG - Release 7	True	2024-09-21T13:37:16.449Z	2024-10-04T22:15:34.221Z	1.0.1	2025-03-11T02:45:12.000Z	EEG	eeg		381	0	10	12424	12439	262883881898	3100	3100	10	10	10	1.0	1	1	1	1	0	0	1	0	1	1	1	1	1	1	1	0	50000	1	1	1	88.88888888888889	100.0	100.0	10	10	0	10	0
ds005512	Healthy Brain Network (HBN) EEG - Release 8	True	2024-09-21T13:39:35.378Z	2024-10-04T20:32:22.219Z	1.0.1	2025-03-11T02:52:49.000Z	EEG	eeg		257	0	10	9305	9320	168778507427	2320	2320	10	10	10	1.0	1	1	1	1	0	0	1	0	1	1	1	1	1	1	1	0	50000	1	1	1	88.88888888888889	100.0	100.0	10	10	0	10	0
ds005514	Healthy Brain Network (HBN) EEG - Release 9	True	2024-09-21T13:48:01.282Z	2024-10-04T20:32:32.532Z	1.0.1	2025-03-11T02:55:15.000Z	EEG	eeg		295	0	10	11565	11580	198677728665	2885	2885	10	10	10	1.0	1	1	1	1	0	0	1	0	1	1	1	1	1	1	1	0	50000	1	1	1	88.88888888888889	100.0	100.0	10	10	0	10	0
ds005515	Healthy Brain Network (HBN) EEG - Release 10	True	2024-09-21T13:49:57.271Z	2025-03-05T18:22:08.507Z	1.0.1	2025-03-11T03:01:17.000Z	EEG	eeg		533	0	8	10085	10098	172385741878	2516	2516	8	8	8	1.0	1	1	1	1	0	0	1	0	1	1	1	1	1	1	1	0	50000	1	1	1	77.77777777777777	100.0	100.0	8	8	0	8	0
ds005516	Healthy Brain Network (HBN) EEG - Release 11	True	2024-09-21T14:00:08.098Z	2025-03-05T18:22:19.574Z	1.0.1	2025-03-11T03:03:16.000Z	EEG	eeg		430	0	8	13609	13622	235564761634	3397	3397	8	8	8	1.0	1	1	1	1	0	0	1	0	1	1	1	1	1	1	1	0	50000	1	1	1	77.77777777777777	100.0	100.0	8	8	0	8	0
ds005518	Deciphering the neural responses to a naturalistic persuasive message	True	2024-09-21T20:52:42.695Z	2024-09-27T01:33:51.969Z	1.0.1	2024-10-17T22:31:54.000Z	fMRI	mri	mri_functional|mri_structural	50	0	1	257	259	30249563458	100	50	1	1	1	1.0	1	1	1	1	0	0	0	0	1	1	1	1	1	1	1	0	1	1	1	1	77.77777777777777	100.0	100.0	1	1	0	1	0
ds005520	Research data supporting 'EEG recording during playing MOBA game'	True	2024-09-22T09:53:00.145Z	2024-09-24T05:54:43.588Z	1.0.1	2025-05-16T14:00:14.000Z	EEG	eeg		23	0	3	396	631	296326427308	380	0	0	0	0		0	0	1	1	1	0	1	0	1	1	1	1	0	0	1	0	4441	1	1	1	0.0	81.81818181818181	80.0	0	0	0	0	0
ds005521	Macaque Color, Contrast, and Spatial Frequency Dataset	True	2024-09-23T19:38:07.098Z	2025-02-14T19:17:46.523Z	1.0.0	2025-02-10T14:13:06.000Z	fMRI	mri	mri_functional|mri_structural	2	10	5	879	881	38788802649	238	193	193	4	4	1.0	1	1	1	1	1	0	0	0	1	1	1	0	1	0	1	0	7088	1	1	1	77.77777777777777	81.81818181818181	80.0	193	193	0	193	0
ds005522	Spatial Navigation Memory of Object Locations	True	2024-09-24T15:54:45.157Z	2024-09-24T17:29:35.709Z	1.0.0	2024-09-24T17:18:59.000Z	iEEG	ieeg|beh		58	6	1	1297	1300	115392337005	176	94	94	1	1	1.0	1	1	1	1	1	0	1	0	1	1	1	1	0	0	1	1	3	1	1	1	77.77777777777777	81.81818181818181	80.0	94	94	0	94	0
ds005523	Spatial Memory of Object Locations with Open-Loop Stimulation at Encoding	True	2024-09-24T16:57:08.474Z	2024-09-24T18:52:12.710Z	1.0.1	2024-09-24T18:53:29.000Z	iEEG	ieeg		22	7	1	728	730	74834541515	102	51	51	1	1	1.0	1	1	1	1	1	0	1	0	1	1	1	1	0	0	1	0	0	1	1	1	55.55555555555556	81.81818181818181	80.0	51	51	0	51	0
ds005525	Circadian misalignment and energy balance	True	2024-09-24T20:18:24.760Z	2024-10-03T13:57:39.745Z	1.0.0	2024-10-03T13:54:21.000Z	fMRI	mri	mri_functional|mri_structural	11	4	6	1458	1460	10323386543	526	350	0	3	0	0.0	1	0	1	1	1	0	0	0	1	1	1	1	0	0	1	0	3	1	1	1	33.333333333333336	72.72727272727273	70.0	0	0	0	0	0
ds005529	DP-pCASL data (CBF, ATT, BBB kw) from 186 cognitively normal participants (8-92 years).	True	2024-09-25T07:55:28.936Z	2024-09-25T08:30:38.996Z	1.0.1	2024-09-25T08:36:09.000Z	other/structural	mri	mri_structural	186	0	0	190	1495	996758872	1488	0	0	0	0		0	0	0	0	0	0	0	0	1	1	1	1	0	0	1	1	1	0	0	0	0.0	54.54545454545455	50.0	0	0	0	0	0
ds005530	Depotentiation of emotional reactivity using TMR during REM sleep	True	2024-09-25T19:04:42.320Z	2024-09-25T19:11:10.898Z	1.0.9	2025-02-24T20:34:28.000Z	EEG	mri|eeg|beh	mri_functional|mri_structural	18	0	2	431	436	6949642931	150	39	21	2	1	0.5	1	1	1	1	1	0	1	0	1	1	1	1	0	1	1	0	3049	1	1	1	66.66666666666667	90.9090909090909	90.0	21	21	0	21	0
ds005531	Narrative Movie fMRI Dataset	True	2024-09-26T05:34:46.230Z	2024-10-04T05:38:38.488Z	1.0.0	2024-10-04T05:35:39.000Z	fMRI	mri	mri_functional|mri_structural	6	0	11	532	1844	282498082709	1300	0	0	0	0		0	0	1	0	0	0	0	0	1	1	1	1	1	1	1	0	3	1	1	1	0.0	81.81818181818181	80.0	0	0	0	0	0
ds005533	High-quality multimodal MRI with simultaneous EEG using conductive ink and polymer-thick film nets	True	2024-09-26T08:02:08.166Z	2024-10-02T12:43:55.191Z	1.0.1	2026-04-02T20:25:02.000Z	fMRI	mri	mri_functional	3	2	1	40	165	7972845608	73	12	0	1	0	0.0	1	0	1	0	0	0	0	0	1	1	1	1	0	0	1	0	146	1	1	1	33.333333333333336	72.72727272727273	70.0	0	0	0	0	0
ds005534	MultiRat_se	True	2024-09-26T15:04:02.101Z	2024-09-27T09:11:29.414Z	1.0.0	2024-09-27T07:58:42.000Z	fMRI	mri	mri_functional|mri_structural	191	4	1	1023	1025	11783320229	403	212	0	1	0	0.0	1	0	1	1	0	0	0	0	1	1	1	0	1	0	1	0	2	1	1	1	22.22222222222222	81.81818181818181	80.0	0	0	0	0	0
ds005540	EmoEEG-MC: A Multi-Context Emotional EEG Dataset for Cross-Context Emotion Decoding	True	2024-09-30T11:19:36.560Z	2024-10-07T10:35:55.795Z	1.0.7	2025-05-21T08:07:57.000Z	EEG	eeg|beh		60	0	1	415	1309	75594345013	124	0	0	0	0		0	0	1	1	0	0	0	0	1	1	1	1	1	1	1	0	4074	1	1	1	0.0	100.0	100.0	0	0	0	0	0
ds005545	Auditory naming	True	2024-09-30T21:57:55.144Z	2024-10-20T23:41:13.360Z	1.0.3	2025-04-23T16:00:00.000Z	iEEG	ieeg		106	5	1	1349	1351	42905693047	336	0	0	0	0		0	0	1	1	0	0	1	0	1	1	1	1	1	1	1	0	9076	1	1	1	0.0	100.0	100.0	0	0	0	0	0
ds005551	Testing neural mechanisms of event segmentation with fMRI	True	2024-10-01T19:40:53.212Z	2025-06-27T20:05:19.419Z	1.0.4	2025-10-01T20:58:00.000Z	fMRI	mri	mri_functional|mri_structural	47	0	1	1886	6246	155566049696	848	188	1	1	0	0.0	1	1	1	1	0	0	0	0	1	1	1	0	0	0	1	0	14802	1	1	1	66.66666666666667	72.72727272727273	70.0	1	1	0	1	0
ds005555	The Bitbrain Open Access Sleep (BOAS) dataset	True	2024-10-03T09:33:12.891Z	2024-10-03T16:44:39.000Z	1.1.1	2025-05-22T12:37:27.000Z	EEG	eeg		128	0	1	1414	1418	35921410419	256	256	256	1	1	1.0	1	1	1	1	1	0	1	0	1	1	1	1	1	1	1	0	5120	1	1	1	88.88888888888889	100.0	100.0	256	256	0	256	0
ds005557	Free Recall with Closed-Loop Stimulation at Encoding (Encoding Classifier)	True	2024-10-06T03:40:26.768Z	2024-10-06T04:42:11.137Z	1.0.0	2024-10-06T04:38:57.000Z	iEEG	ieeg		18	5	1	418	420	37243090370	58	29	29	1	1	1.0	1	1	1	1	1	0	1	0	1	1	1	1	0	0	1	0	0	1	1	1	77.77777777777777	81.81818181818181	80.0	29	29	0	29	0
ds005558	Categorized Free Recall with Closed-Loop Stimulation at Encoding (Encoding Classifier)	True	2024-10-06T04:32:14.781Z	2024-10-06T04:42:25.086Z	1.0.0	2024-10-06T04:41:45.000Z	iEEG	ieeg		9	3	1	165	167	13091494102	22	11	11	1	1	1.0	1	1	1	1	1	0	1	0	1	1	1	1	0	0	1	0	1	1	1	1	77.77777777777777	81.81818181818181	80.0	11	11	0	11	0
ds005559	Item and spatial pattern separation	True	2024-10-06T20:16:35.073Z	2024-10-09T18:00:07.575Z	2.0.1	2026-01-23T09:40:14.000Z	fMRI	mri	mri_functional|mri_structural|mri_diffusion	42	0	5	2228	2230	121699681927	904	336	0	2	0	0.0	1	0	1	0	0	0	0	0	1	1	1	1	1	1	1	50	12501	1	1	1	33.333333333333336	90.9090909090909	90.0	0	0	0	0	0
ds005563	Early Development of the Ascending Arousal Network	True	2024-10-08T20:15:07.678Z	2026-01-28T12:28:08.235Z	1.0.0	2026-01-28T12:25:12.000Z	other/structural	mri	mri_diffusion	7	0	0	24	215	11308829696	196	0	0	0	0		0	0	0	0	0	0	0	0	1	1	1	1	1	1	1	0	191	0	0	0	0.0	72.72727272727273	70.0	0	0	0	0	0
ds005565	Neural associations between fingerspelling, print, and signs: An ERP priming study with deaf readers	True	2024-10-10T00:40:09.570Z	2024-10-10T00:42:09.364Z	1.0.3	2024-10-17T20:57:24.000Z	EEG	eeg		24	0	1	131	134	2816607296	48	24	1	1	1	1.0	1	1	1	1	0	0	1	0	1	1	1	0	1	0	1	0	1	1	1	1	77.77777777777777	72.72727272727273	70.0	1	1	0	1	0
ds005571	Expectation of Conflict Stimuli	True	2024-10-11T22:56:27.790Z	2024-10-25T17:54:18.675Z	1.0.1	2024-11-11T14:35:45.000Z	EEG	mri|eeg	mri_structural|mri_functional	29	0	3	639	641	67959727863	300	71	3	3	3	1.0	1	1	1	1	0	0	1	0	1	1	1	1	1	0	1	0	5	1	1	1	77.77777777777777	81.81818181818181	80.0	3	3	0	3	0
ds005572	PREK	True	2024-10-12T16:14:04.786Z	2024-12-18T17:49:05.466Z	1.0.1	2025-07-24T06:54:12.000Z	other/structural	mri	mri_diffusion|mri_structural	48	2	0	625	627	1206626892	239	0	0	0	0		0	0	1	0	0	0	0	0	1	1	1	0	0	1	1	0	8509	0	0	0	0.0	63.63636363636363	60.0	0	0	0	0	0
ds005573	A comparison of resting state functional magnetic resonance imaging to invasive electrocortical stimulation for sensorimotor mapping in pediatric patients	True	2024-10-15T13:43:06.296Z	2024-10-15T14:18:47.063Z	1.0.0	2024-10-15T14:18:19.000Z	fMRI	mri	mri_structural|mri_functional	16	0	1	132	327	1549053740	64	0	0	0	0		0	0	0	0	0	0	0	0	1	1	1	1	0	0	1	0	1	1	1	1	0.0	54.54545454545455	50.0	0	0	0	0	0
ds005574	The "Podcast" ECoG dataset	True	2024-10-15T20:04:55.411Z	2025-01-08T20:20:42.861Z	1.0.2	2025-02-17T13:52:37.000Z	iEEG	ieeg|mri	mri_structural	9	0	1	77	159	15507131310	36	0	0	0	0		0	0	1	1	0	0	1	0	1	1	1	1	1	0	1	0	578	1	1	1	0.0	90.9090909090909	90.0	0	0	0	0	0
ds005576	dataset for 7T odor fMRI experiment	True	2024-10-17T01:03:36.271Z	2024-10-22T23:57:51.460Z	1.0.0	2024-10-21T23:53:00.000Z	fMRI	mri	mri_functional|mri_structural	25	0	1	503	505	45403661198	200	100	0	1	0	0.0	1	0	0	0	0	0	0	0	1	1	1	1	0	0	1	0	1	1	1	1	33.333333333333336	63.63636363636363	60.0	0	0	0	0	0
ds005577	Functional and structural differences in adults with dyslexia	True	2024-10-17T15:01:59.077Z	2025-01-06T11:59:43.978Z	1.0.0	2024-12-11T10:16:44.000Z	fMRI	mri	mri_functional|mri_diffusion|mri_structural	70	0	6	1414	1419	46102918740	630	3	3	3	3	1.0	1	1	1	1	0	0	0	0	1	1	1	1	1	0	1	0	11182	1	1	1	77.77777777777777	81.81818181818181	80.0	3	3	0	3	0
ds005581	Integration of overlapping sequences emerges with consolidation through mPFC neural ensembles and hippocampal-cortical connectivity	True	2024-10-21T21:06:47.201Z	2024-11-11T23:08:46.888Z	1.0.0	2024-11-08T16:31:10.000Z	fMRI	mri	mri_functional|mri_structural	24	2	3	2115	2125	66161546383	578	480	480	2	2	1.0	1	1	1	1	0	0	0	0	1	1	1	1	1	1	1	0	2	1	1	1	77.77777777777777	100.0	100.0	480	480	0	480	0
ds005586	Electroencephalographic responses to the number of objects in partially occluded and uncovered scenes	True	2024-10-22T16:19:49.352Z	2024-10-24T11:51:32.100Z	2.0.0	2024-10-24T11:57:34.000Z	EEG	eeg		23	0	1	236	241	30791089319	69	23	24	1	1	1.0	1	1	1	1	1	0	1	0	1	1	1	0	0	0	1	0	0	1	1	1	66.66666666666667	72.72727272727273	70.0	24	24	0	24	0
ds005588	SoDec - Responsibility fMRI experiment dataset	True	2024-10-23T11:11:16.166Z	2024-10-23T16:44:14.727Z	1.0.1	2025-10-27T15:37:52.000Z	fMRI	mri	mri_functional|mri_structural	40	0	1	285	287	17456871703	120	80	0	1	0	0.0	1	0	1	1	0	0	0	0	1	1	1	0	0	1	1	0	3621	1	1	1	33.333333333333336	81.81818181818181	80.0	0	0	0	0	0
ds005589	A multi-subject and multi-session EEG dataset for modelling human visual object recognition	True	2024-10-23T13:04:22.831Z	2024-10-26T16:37:08.454Z	1.0.3	2025-06-07T17:17:57.000Z	other/structural			32	5	0	809	6841	504027157064	0	798	8	2	2	1.0	1	1	0	0	0	0	0	0	1	1	1	0	0	0	1	0	0	1	1	1	77.77777777777777	54.54545454545455	50.0	8	8	0	8	0
ds005594	Alphabetic Decision Task (Arial Light Font)	True	2024-10-24T11:03:30.698Z	2024-11-09T16:17:19.211Z	1.0.3	2024-11-12T09:42:30.000Z	EEG	eeg		16	0	1	133	135	11695589464	48	16	16	1	1	1.0	1	1	1	1	1	0	1	0	1	1	1	1	1	1	1	0	0	1	1	1	77.77777777777777	100.0	100.0	16	16	0	16	0
ds005595	Precise perivascular space segmentation on T2-weighted magnetic resonance imaging from Human Connectome Project-Aging	True	2024-10-24T16:10:23.746Z	2024-10-25T17:53:08.143Z	1.0.0	2024-10-24T16:55:09.000Z	other/structural	mri	mri_structural	200	0	0	405	808	4054730354	400	0	0	0	0		0	0	1	1	0	0	0	0	1	1	1	1	0	0	1	0	1	0	0	0	0.0	72.72727272727273	70.0	0	0	0	0	0
ds005596	A naturalistic fMRI dataset in response to puclic speaking	True	2024-10-24T16:36:28.290Z	2024-10-28T11:31:15.510Z	1.1.1	2024-10-28T13:37:04.000Z	fMRI	mri	mri_structural|mri_functional	31	2	1	243	245	29309079228	120	0	0	0	0		0	0	0	0	0	0	0	0	1	1	1	0	0	0	1	0	2	1	1	1	0.0	54.54545454545455	50.0	0	0	0	0	0
ds005597	Retrospective Task/Rest fMRI Data from Tumor Patients - for Sora	True	2024-10-24T18:17:51.708Z	2024-10-25T00:00:47.956Z	1.0.1	2024-10-25T00:59:01.000Z	fMRI	mri	mri_functional|mri_structural	4	1	3	53	58	9261534478	25	0	0	0	0		0	0	0	0	0	0	0	0	1	1	1	1	1	0	1	0	4	1	1	1	0.0	63.63636363636363	60.0	0	0	0	0	0
ds005598	Visuomotor Rotation Learning and Reward-based motor learning	True	2024-10-25T21:24:34.416Z	2024-11-12T02:47:29.663Z	1.0.3	2025-11-05T22:34:45.000Z	fMRI	mri	mri_functional|mri_structural	45	2	7	895	901	26214951564	442	0	0	0	0		0	0	1	0	0	0	0	0	1	1	1	0	0	0	1	0	10826	1	1	1	0.0	54.54545454545455	50.0	0	0	0	0	0
ds005600	Thalamocortical contributions to hierarchical cognitive control	True	2024-10-26T20:06:34.637Z	2024-10-26T22:30:22.178Z	1.1.0	2024-10-26T22:29:30.000Z	fMRI	mri	mri_functional|mri_structural	59	0	2	2129	2131	100225840903	768	472	0	1	0	0.0	1	0	0	0	1	1	0	0	1	1	1	1	0	0	1	0	2	1	1	1	33.333333333333336	54.54545454545455	50.0	0	0	0	0	0
ds005602	The Imaging Database for Epilepsy And Surgery (IDEAS)	True	2024-10-28T11:54:14.165Z	2024-10-28T13:31:54.061Z	1.0.0	2024-10-28T13:28:13.000Z	other/structural	mri	mri_structural	542	0	0	2073	2075	4104172619	1035	0	0	0	0		0	0	0	0	0	0	0	0	1	1	1	0	1	0	1	0	1	0	0	0	0.0	54.54545454545455	50.0	0	0	0	0	0
ds005603	Mitchell_Hacker_2013	True	2024-10-28T13:26:44.237Z	2024-10-28T14:11:53.959Z	1.0.1	2024-10-28T14:02:42.000Z	fMRI	mri	mri_functional|mri_structural	8	0	1	141	172	2150556246	95	0	0	0	0		0	0	1	0	0	0	0	0	1	1	1	1	1	1	1	0	3	1	1	1	0.0	90.9090909090909	90.0	0	0	0	0	0
ds005604	V4 crowding	True	2024-10-29T12:44:06.929Z	2024-10-29T19:53:11.796Z	1.0.1	2024-10-30T07:33:38.000Z	fMRI	mri	mri_functional|mri_structural	49	2	13	2146	20020	129343368916	1046	268	0	7	0	0.0	1	0	0	0	1	1	0	0	1	1	1	1	1	0	1	0	4	1	1	1	33.333333333333336	63.63636363636363	60.0	0	0	0	0	0
ds005605	Positron Emission Tomography Quantification in rodents of Cyclooxygenase-2 (COX-2), a Potential Biomarker of Neuroinflammation	True	2024-10-30T17:03:04.857Z	2024-11-04T18:58:25.125Z	1.1.0	2024-11-04T18:59:25.000Z	PET	pet		18	4	0	65	69	376111438	30	0	0	0	0		0	0	1	1	0	0	0	0	1	1	1	1	1	1	1	0	1	0	0	0	0.0	100.0	100.0	0	0	0	0	0
ds005613	NEBULA101 NeuroBehavioural Understanding of Language Aptitude	True	2024-11-04T16:07:40.726Z	2024-11-22T16:35:10.470Z	1.0.1	2024-11-07T11:06:11.000Z	fMRI	mri	mri_functional|mri_diffusion|mri_structural	101	1	2	12057	13289	120777915787	1234	303	303	1	1	1.0	1	1	1	1	0	0	0	0	1	1	1	1	0	1	1	0	2	1	1	1	55.55555555555556	81.81818181818181	80.0	303	303	0	303	0
ds005616	whole-spine	True	2024-11-05T14:15:25.049Z	2024-11-05T14:48:58.332Z	1.1.2	2025-04-29T13:11:16.000Z	other/structural	mri	mri_structural	59	0	0	233	3828	10003294958	1925	0	0	0	0		0	0	1	1	0	0	0	0	1	1	1	0	0	0	1	0	1732	0	0	0	0.0	63.63636363636363	60.0	0	0	0	0	0
[truncated: 446 more rows]
[truncated: 38 more columns]
