# Supplementary material for: Event Files are Common, But Semantic Event Metadata Remain Uneven in OpenNeuro BIDS Datasets
Source: Neuroinformatics. 2026 Jul 8;24(3):40. doi: 10.1007/s12021-026-09797-y (PMC13346197; doi:10.1007/s12021-026-09797-y)
Supplement: Supplementary file 1 — Supplementary Material 1 Reproducibility package containing analysis scripts, requirements, derived CSV/JSON outputs, figures, manifest hashes, validation notes, and the manuscript source Markdown used to reproduce the reported audit tables and figures (ZIP 898 KB) [file 12021_2026_9797_MOESM1_ESM.zip › results/openneuro_event_annotation_family_summary.csv]

family	n	events_tsv_rate	events_json_rate	applicable_json_dataset_rate	descriptive_applicable_json_dataset_rate	experiment_specific_applicable_json_dataset_rate	complete_descriptive_json_coverage_dataset_rate	complete_experiment_specific_json_coverage_dataset_rate	json_definitions_rate	hed_json_rate	hed_tsv_rate	semantic_columns_rate	event_tsv_files	event_json_files	event_json_root_files	event_json_subject_or_deeper_files	event_tsv_files_with_applicable_json_rate	event_tsv_files_with_descriptive_json_rate	event_tsv_files_with_experiment_specific_json_rate	event_json_experiment_specific_file_rate	event_json_bookkeeping_only_file_rate	event_json_provenance_or_shell_file_rate	median_event_score	median_discovery_score	median_submitter_discovery_score_excluding_doi
fMRI	922	0.7472885032537961	0.2440347071583514	0.24295010845986983	0.23101952277657267	0.22668112798264642	0.21800433839479394	0.20932754880694143	0.24078091106290672	0.0032537960954446853	0.0	0.7245119305856833	178706	17220	350	314	0.38296419818025135	0.3730093001913758	0.3709388604747462	0.9184088269454123	0.0007549361207897793	0.0808362369337979	33.333333333333336	72.72727272727273	70.0
MEG	59	0.8305084745762712	0.4406779661016949	0.4067796610169492	0.3898305084745763	0.3728813559322034	0.3389830508474576	0.3220338983050847	0.4406779661016949	0.01694915254237288	0.0	0.8305084745762712	10832	2917	15	0	0.4689807976366322	0.44534711964549484	0.43445347119645494	0.9592046623243058	0.04045251971203291	0.00034281796366129587	33.333333333333336	81.81818181818181	80.0
other/structural	23	0.9565217391304348	0.7391304347826086	0.7391304347826086	0.7391304347826086	0.7391304347826086	0.7391304347826086	0.7391304347826086	0.7391304347826086	0.0	0.0	0.9565217391304348	2876	1541	8	0	0.8105006954102921	0.8105006954102921	0.8105006954102921	1.0	0.0	0.0	77.77777777777777	81.81818181818181	80.0
EEG	410	0.8951219512195122	0.7390243902439024	0.7121951219512195	0.6585365853658537	0.526829268292683	0.6317073170731707	0.5	0.6829268292682927	0.0975609756097561	0.004878048780487805	0.8780487804878049	97809	30737	323	999	0.8369475201668558	0.8211718757987506	0.7190851557627621	0.7811432475518105	0.21186192536682175	0.006994827081367732	66.66666666666667	72.72727272727273	70.0
iEEG	69	0.6956521739130435	0.4782608695652174	0.4782608695652174	0.391304347826087	0.391304347826087	0.37681159420289856	0.37681159420289856	0.4057971014492754	0.014492753623188406	0.0	0.6666666666666666	11458	3499	14	0	0.37737825100366557	0.32754407400942576	0.32754407400942576	0.8782509288368106	0.0	0.12174907116318948	33.333333333333336	81.81818181818181	80.0
