# Supplementary material for: Event Files are Common, But Semantic Event Metadata Remain Uneven in OpenNeuro BIDS Datasets
Source: Neuroinformatics. 2026 Jul 8;24(3):40. doi: 10.1007/s12021-026-09797-y (PMC13346197; doi:10.1007/s12021-026-09797-y)
Supplement: Supplementary file 1 — Supplementary Material 1 Reproducibility package containing analysis scripts, requirements, derived CSV/JSON outputs, figures, manifest hashes, validation notes, and the manuscript source Markdown used to reproduce the reported audit tables and figures (ZIP 898 KB) [file 12021_2026_9797_MOESM1_ESM.zip › results/openneuro_event_annotation_summary.json]

{
  "started_at_utc": "2026-06-26T13:29:53+00:00",
  "finished_at_utc": "2026-06-26T13:32:43+00:00",
  "graphql_endpoint": "https://openneuro.org/crn/graphql",
  "primary_denominator": "public latest snapshots with OpenNeuro task metadata or observed event TSV files",
  "n_public_latest_snapshots": 1713,
  "n_event_relevant_snapshots": 1483,
  "n_broad_functional_or_event_snapshots": 1523,
  "n_file_tree_fetch_errors": 2,
  "n_event_relevant_file_tree_fetch_errors": 2,
  "family_counts_event_relevant": {
    "fMRI": 922,
    "EEG": 410,
    "iEEG": 69,
    "MEG": 59,
    "other/structural": 23
  },
  "overall_rates_event_relevant": {
    "has_events_tsv": {
      "k": 1175,
      "n": 1483,
      "rate": 0.7923128792987189,
      "wilson95": [
        0.7709247605138693,
        0.8121905372581416
      ]
    },
    "has_events_json": {
      "k": 604,
      "n": 1483,
      "rate": 0.40728253540121373,
      "wilson95": [
        0.38254696887655115,
        0.4324971984968018
      ]
    },
    "has_root_event_json": {
      "k": 362,
      "n": 1483,
      "rate": 0.24409979770734996,
      "wilson95": [
        0.2229170237934591,
        0.2666048781569951
      ]
    },
    "has_subject_or_deeper_event_json": {
      "k": 5,
      "n": 1483,
      "rate": 0.0033715441672285905,
      "wilson95": [
        0.0014409557068440233,
        0.00786834807842481
      ]
    },
    "has_applicable_event_json": {
      "k": 590,
      "n": 1483,
      "rate": 0.3978422117329737,
      "wilson95": [
        0.3732261270710274,
        0.4229861737076124
      ]
    },
    "has_descriptive_applicable_event_json": {
      "k": 550,
      "n": 1483,
      "rate": 0.37086985839514497,
      "wilson95": [
        0.34664865755961155,
        0.39575831009127643
      ]
    },
    "has_experiment_specific_applicable_event_json": {
      "k": 491,
      "n": 1483,
      "rate": 0.3310856372218476,
      "wilson95": [
        0.3075975183037799,
        0.35544658298367404
      ]
    },
    "complete_descriptive_event_json_coverage": {
      "k": 523,
      "n": 1483,
      "rate": 0.3526635198921106,
      "wilson95": [
        0.32875491678168073,
        0.3773334510079747
      ]
    },
    "complete_experiment_specific_event_json_coverage": {
      "k": 460,
      "n": 1483,
      "rate": 0.31018206338503035,
      "wilson95": [
        0.28715527421932674,
        0.33418969389411957
      ]
    },
    "event_json_has_descriptions": {
      "k": 573,
      "n": 1483,
      "rate": 0.3863789615643965,
      "wilson95": [
        0.36192092369297135,
        0.41142411050637395
      ]
    },
    "hed_in_event_json": {
      "k": 45,
      "n": 1483,
      "rate": 0.030343897505057317,
      "wilson95": [
        0.02275441429167634,
        0.040360222621344366
      ]
    },
    "hed_column_in_events_tsv": {
      "k": 2,
      "n": 1483,
      "rate": 0.0013486176668914363,
      "wilson95": [
        0.0003699175481558818,
        0.004903986252531563
      ]
    },
    "semantic_event_columns_seen": {
      "k": 1145,
      "n": 1483,
      "rate": 0.7720836142953472,
      "wilson95": [
        0.7500466831336817,
        0.7927146147925151
      ]
    },
    "event_tsv_required_columns_seen": {
      "k": 1077,
      "n": 1483,
      "rate": 0.7262306136210385,
      "wilson95": [
        0.7029741149206227,
        0.7483181166883962
      ]
    },
    "has_dataset_doi": {
      "k": 1399,
      "n": 1483,
      "rate": 0.9433580579905597,
      "wilson95": [
        0.930407276331139,
        0.9540178869562824
      ]
    },
    "has_license": {
      "k": 1438,
      "n": 1483,
      "rate": 0.9696561024949427,
      "wilson95": [
        0.9596397773786557,
        0.9772455857083236
      ]
    },
    "has_funding": {
      "k": 831,
      "n": 1483,
      "rate": 0.5603506405933918,
      "wilson95": [
        0.5349652995651787,
        0.5854241333081661
      ]
    },
    "has_references": {
      "k": 896,
      "n": 1483,
      "rate": 0.6041807147673635,
      "wilson95": [
        0.5790531522945404,
        0.6287699469114012
      ]
    },
    "has_ethics": {
      "k": 388,
      "n": 1483,
      "rate": 0.26163182737693863,
      "wilson95": [
        0.23989845852157246,
        0.28459690996192044
      ]
    }
  },
  "overall_rates_broad_sensitivity": {
    "has_events_tsv": {
      "k": 1175,
      "n": 1523,
      "rate": 0.7715036112934996,
      "wilson95": [
        0.7497493781237908,
        0.7918916647116326
      ]
    },
    "has_events_json": {
      "k": 604,
      "n": 1523,
      "rate": 0.39658568614576495,
      "wilson95": [
        0.3723071543702794,
        0.4213845886851517
      ]
    },
    "has_root_event_json": {
      "k": 362,
      "n": 1523,
      "rate": 0.23768877216021012,
      "wilson95": [
        0.21698737052407446,
        0.2597100983689082
      ]
    },
    "has_subject_or_deeper_event_json": {
      "k": 5,
      "n": 1523,
      "rate": 0.003282994090610637,
      "wilson95": [
        0.0014030891698484042,
        0.007662330648778363
      ]
    },
    "has_applicable_event_json": {
      "k": 590,
      "n": 1523,
      "rate": 0.38739330269205513,
      "wilson95": [
        0.36323965258974894,
        0.412113578737276
      ]
    },
    "has_descriptive_applicable_event_json": {
      "k": 550,
      "n": 1523,
      "rate": 0.36112934996717005,
      "wilson95": [
        0.3373833138906195,
        0.3855741696409595
      ]
    },
    "has_experiment_specific_applicable_event_json": {
      "k": 491,
      "n": 1523,
      "rate": 0.32239001969796455,
      "wilson95": [
        0.2993886141762271,
        0.346285141357069
      ]
    },
    "complete_descriptive_event_json_coverage": {
      "k": 523,
      "n": 1523,
      "rate": 0.3434011818778726,
      "wilson95": [
        0.3199740955558961,
        0.3676162582137567
      ]
    },
    "complete_experiment_specific_event_json_coverage": {
      "k": 460,
      "n": 1523,
      "rate": 0.3020354563361786,
      "wilson95": [
        0.2794979904464052,
        0.32556906054542023
      ]
    },
    "event_json_has_descriptions": {
      "k": 573,
      "n": 1523,
      "rate": 0.37623112278397897,
      "wilson95": [
        0.3522414161548574,
        0.400843622359103
      ]
    },
    "hed_in_event_json": {
      "k": 45,
      "n": 1523,
      "rate": 0.02954694681549573,
      "wilson95": [
        0.022154850832863504,
        0.0393063167812093
      ]
    },
    "hed_column_in_events_tsv": {
      "k": 2,
      "n": 1523,
      "rate": 0.0013131976362442547,
      "wilson95": [
        0.00036020005704666836,
        0.004775538676921646
      ]
    },
    "semantic_event_columns_seen": {
      "k": 1145,
      "n": 1523,
      "rate": 0.7518056467498359,
      "wilson95": [
        0.7294958022934341,
        0.7728484296954048
      ]
    },
    "event_tsv_required_columns_seen": {
      "k": 1077,
      "n": 1523,
      "rate": 0.7071569271175312,
      "wilson95": [
        0.6838039550298713,
        0.7294675057067093
      ]
    },
    "has_dataset_doi": {
      "k": 1436,
      "n": 1523,
      "rate": 0.942875902823375,
      "wilson95": [
        0.9300675024781461,
        0.9534557947225629
      ]
    },
    "has_license": {
      "k": 1476,
      "n": 1523,
      "rate": 0.96913985554826,
      "wilson95": [
        0.9592051095824747,
        0.97671393541368
      ]
    },
    "has_funding": {
      "k": 848,
      "n": 1523,
      "rate": 0.556795797767564,
      "wilson95": [
        0.5317351898626288,
        0.5815706147450233
      ]
    },
    "has_references": {
      "k": 903,
      "n": 1523,
      "rate": 0.592908732764281,
      "wilson95": [
        0.5680310201640668,
        0.6173189376623236
      ]
    },
    "has_ethics": {
      "k": 399,
      "n": 1523,
      "rate": 0.26198292843072885,
      "wilson95": [
        0.24051794104453314,
        0.2846455945592371
      ]
    }
  },
  "overall_rates_successful_filetree_sensitivity": {
    "has_events_tsv": {
      "k": 1175,
      "n": 1481,
      "rate": 0.7933828494260635,
      "wilson95": [
        0.7720162336665973,
        0.8132314335760632
      ]
    },
    "has_events_json": {
      "k": 604,
      "n": 1481,
      "rate": 0.40783254557731263,
      "wilson95": [
        0.38307381369053095,
        0.43306817347029025
      ]
    },
    "has_root_event_json": {
      "k": 362,
      "n": 1481,
      "rate": 0.24442943956785956,
      "wilson95": [
        0.22322203402736024,
        0.26695922707425784
      ]
    },
    "has_subject_or_deeper_event_json": {
      "k": 5,
      "n": 1481,
      "rate": 0.00337609723160027,
      "wilson95": [
        0.0014429027581243361,
        0.00787894014871868
      ]
    },
    "has_applicable_event_json": {
      "k": 590,
      "n": 1481,
      "rate": 0.3983794733288319,
      "wilson95": [
        0.37373992896417113,
        0.4235448261105805
      ]
    },
    "has_descriptive_applicable_event_json": {
      "k": 550,
      "n": 1481,
      "rate": 0.3713706954760297,
      "wilson95": [
        0.34712533608849544,
        0.3962816130260572
      ]
    },
    "has_experiment_specific_applicable_event_json": {
      "k": 491,
      "n": 1481,
      "rate": 0.33153274814314654,
      "wilson95": [
        0.3080198197779705,
        0.3559173655452889
      ]
    },
    "complete_descriptive_event_json_coverage": {
      "k": 523,
      "n": 1481,
      "rate": 0.35313977042538824,
      "wilson95": [
        0.329206654888603,
        0.37783277520281544
      ]
    },
    "complete_experiment_specific_event_json_coverage": {
      "k": 460,
      "n": 1481,
      "rate": 0.3106009453072249,
      "wilson95": [
        0.2875491859877847,
        0.3346326997163206
      ]
    },
    "event_json_has_descriptions": {
      "k": 573,
      "n": 1481,
      "rate": 0.38690074274139097,
      "wilson95": [
        0.3624189225522883,
        0.41196776498937876
      ]
    },
    "hed_in_event_json": {
      "k": 45,
      "n": 1481,
      "rate": 0.03038487508440243,
      "wilson95": [
        0.02278524548594523,
        0.04041440338109666
      ]
    },
    "hed_column_in_events_tsv": {
      "k": 2,
      "n": 1481,
      "rate": 0.0013504388926401081,
      "wilson95": [
        0.0003704172046422108,
        0.004910590255185889
      ]
    },
    "semantic_event_columns_seen": {
      "k": 1145,
      "n": 1481,
      "rate": 0.7731262660364618,
      "wilson95": [
        0.751105695413547,
        0.7937336173589641
      ]
    },
    "event_tsv_required_columns_seen": {
      "k": 1077,
      "n": 1481,
      "rate": 0.7272113436866982,
      "wilson95": [
        0.7039615506241761,
        0.749285492015997
      ]
    },
    "has_dataset_doi": {
      "k": 1397,
      "n": 1481,
      "rate": 0.9432815665091154,
      "wilson95": [
        0.9303140122771595,
        0.9539554780446046
      ]
    },
    "has_license": {
      "k": 1436,
      "n": 1481,
      "rate": 0.9696151249155975,
      "wilson95": [
        0.9595855966189032,
        0.9772147545140547
      ]
    },
    "has_funding": {
      "k": 831,
      "n": 1481,
      "rate": 0.5611073598919649,
      "wilson95": [
        0.5357075623269482,
        0.5861909736580019
      ]
    },
    "has_references": {
      "k": 894,
      "n": 1481,
      "rate": 0.6036461850101283,
      "wilson95": [
        0.5784971438183617,
        0.6282589365539015
      ]
    },
    "has_ethics": {
      "k": 388,
      "n": 1481,
      "rate": 0.26198514517218097,
      "wilson95": [
        0.24022692571902016,
        0.2849749092567271
      ]
    }
  },
  "family_rates": {
    "EEG": {
      "has_events_tsv": {
        "k": 367,
        "n": 410,
        "rate": 0.8951219512195122,
        "wilson95": [
          0.8617074075207295,
          0.9212011027171975
        ]
      },
      "has_events_json": {
        "k": 303,
        "n": 410,
        "rate": 0.7390243902439024,
        "wilson95": [
          0.6944358313144956,
          0.7791754896936329
        ]
      },
      "has_applicable_event_json": {
        "k": 292,
        "n": 410,
        "rate": 0.7121951219512195,
        "wilson95": [
          0.6665615862699157,
          0.7538892803393413
        ]
      },
      "has_descriptive_applicable_event_json": {
        "k": 270,
        "n": 410,
        "rate": 0.6585365853658537,
        "wilson95": [
          0.6113542323633635,
          0.7027757254481505
        ]
      },
      "has_experiment_specific_applicable_event_json": {
        "k": 216,
        "n": 410,
        "rate": 0.526829268292683,
        "wilson95": [
          0.478476270831637,
          0.5746841835672347
        ]
      },
      "complete_descriptive_event_json_coverage": {
        "k": 259,
        "n": 410,
        "rate": 0.6317073170731707,
        "wilson95": [
          0.5839972905072248,
          0.6769722129054174
        ]
      },
      "complete_experiment_specific_event_json_coverage": {
        "k": 205,
        "n": 410,
        "rate": 0.5,
        "wilson95": [
          0.45182728794145377,
          0.5481727120585462
        ]
      },
      "event_json_has_descriptions": {
        "k": 280,
        "n": 410,
        "rate": 0.6829268292682927,
        "wilson95": [
          0.636363664991218,
          0.726093978637452
        ]
      },
      "hed_in_event_json": {
        "k": 40,
        "n": 410,
        "rate": 0.0975609756097561,
        "wilson95": [
          0.07246592781281859,
          0.13012725620410778
        ]
      },
      "hed_column_in_events_tsv": {
        "k": 2,
        "n": 410,
        "rate": 0.004878048780487805,
        "wilson95": [
          0.0013387578067556357,
          0.017609220104977973
        ]
      },
      "semantic_event_columns_seen": {
        "k": 360,
        "n": 410,
        "rate": 0.8780487804878049,
        "wilson95": [
          0.8428178032220194,
          0.9062613269438983
        ]
      },
      "recursive_event_tsv_file_coverage": {
        "n_event_tsv_files": 97809,
        "applicable_json_rate": 0.8369475201668558,
        "descriptive_json_rate": 0.8211718757987506,
        "experiment_specific_json_rate": 0.7190851557627621
      },
      "median_event_score": 66.66666666666667
    },
    "MEG": {
      "has_events_tsv": {
        "k": 49,
        "n": 59,
        "rate": 0.8305084745762712,
        "wilson95": [
          0.71536779263512,
          0.9052416065081895
        ]
      },
      "has_events_json": {
        "k": 26,
        "n": 59,
        "rate": 0.4406779661016949,
        "wilson95": [
          0.321502117676121,
          0.5671064517084132
        ]
      },
      "has_applicable_event_json": {
        "k": 24,
        "n": 59,
        "rate": 0.4067796610169492,
        "wilson95": [
          0.29089033587192775,
          0.5340659874466261
        ]
      },
      "has_descriptive_applicable_event_json": {
        "k": 23,
        "n": 59,
        "rate": 0.3898305084745763,
        "wilson95": [
          0.2757936183396798,
          0.5173365819458838
        ]
      },
      "has_experiment_specific_applicable_event_json": {
        "k": 22,
        "n": 59,
        "rate": 0.3728813559322034,
        "wilson95": [
          0.2608399879232115,
          0.5004640893293619
        ]
      },
      "complete_descriptive_event_json_coverage": {
        "k": 20,
        "n": 59,
        "rate": 0.3389830508474576,
        "wilson95": [
          0.23137653685587656,
          0.46627529433071635
        ]
      },
      "complete_experiment_specific_event_json_coverage": {
        "k": 19,
        "n": 59,
        "rate": 0.3220338983050847,
        "wilson95": [
          0.21687575241885632,
          0.44894995573474633
        ]
      },
      "event_json_has_descriptions": {
        "k": 26,
        "n": 59,
        "rate": 0.4406779661016949,
        "wilson95": [
          0.321502117676121,
          0.5671064517084132
        ]
      },
      "hed_in_event_json": {
        "k": 1,
        "n": 59,
        "rate": 0.01694915254237288,
        "wilson95": [
          0.0029982339183556445,
          0.08995725964142297
        ]
      },
      "hed_column_in_events_tsv": {
        "k": 0,
        "n": 59,
        "rate": 0.0,
        "wilson95": [
          -6.938893903907228e-18,
          0.061129370526788386
        ]
      },
      "semantic_event_columns_seen": {
        "k": 49,
        "n": 59,
        "rate": 0.8305084745762712,
        "wilson95": [
          0.71536779263512,
          0.9052416065081895
        ]
      },
      "recursive_event_tsv_file_coverage": {
        "n_event_tsv_files": 10832,
        "applicable_json_rate": 0.4689807976366322,
        "descriptive_json_rate": 0.44534711964549484,
        "experiment_specific_json_rate": 0.43445347119645494
      },
      "median_event_score": 33.333333333333336
    },
    "fMRI": {
      "has_events_tsv": {
        "k": 689,
        "n": 922,
        "rate": 0.7472885032537961,
        "wilson95": [
          0.7182515059106003,
          0.7742734244169287
        ]
      },
      "has_events_json": {
        "k": 225,
        "n": 922,
        "rate": 0.2440347071583514,
        "wilson95": [
          0.2174097243071107,
          0.27278376886264016
        ]
      },
      "has_applicable_event_json": {
        "k": 224,
        "n": 922,
        "rate": 0.24295010845986983,
        "wilson95": [
          0.21637117595519292,
          0.27166212015171787
        ]
      },
      "has_descriptive_applicable_event_json": {
        "k": 213,
        "n": 922,
        "rate": 0.23101952277657267,
        "wilson95": [
          0.20496313885823256,
          0.2593079895574379
        ]
      },
      "has_experiment_specific_applicable_event_json": {
        "k": 209,
        "n": 922,
        "rate": 0.22668112798264642,
        "wilson95": [
          0.20082221819261376,
          0.2548081219716965
        ]
      },
      "complete_descriptive_event_json_coverage": {
        "k": 201,
        "n": 922,
        "rate": 0.21800433839479394,
        "wilson95": [
          0.1925527677458877,
          0.24579599591570228
        ]
      },
      "complete_experiment_specific_event_json_coverage": {
        "k": 193,
        "n": 922,
        "rate": 0.20932754880694143,
        "wilson95": [
          0.1843004263781688,
          0.23676676078070086
        ]
      },
      "event_json_has_descriptions": {
        "k": 222,
        "n": 922,
        "rate": 0.24078091106290672,
        "wilson95": [
          0.21429479622088973,
          0.269418105760341
        ]
      },
      "hed_in_event_json": {
        "k": 3,
        "n": 922,
        "rate": 0.0032537960954446853,
        "wilson95": [
          0.001107188008342994,
          0.009522557210919325
        ]
      },
      "hed_column_in_events_tsv": {
        "k": 0,
        "n": 922,
        "rate": 0.0,
        "wilson95": [
          4.336808689942018e-19,
          0.004149154030742204
        ]
      },
      "semantic_event_columns_seen": {
        "k": 668,
        "n": 922,
        "rate": 0.7245119305856833,
        "wilson95": [
          0.6947877643595647,
          0.7523730276483233
        ]
      },
      "recursive_event_tsv_file_coverage": {
        "n_event_tsv_files": 178706,
        "applicable_json_rate": 0.38296419818025135,
        "descriptive_json_rate": 0.3730093001913758,
        "experiment_specific_json_rate": 0.3709388604747462
      },
      "median_event_score": 33.333333333333336
    },
    "iEEG": {
      "has_events_tsv": {
        "k": 48,
        "n": 69,
        "rate": 0.6956521739130435,
        "wilson95": [
          0.5791642983213836,
          0.7915037310829005
        ]
      },
      "has_events_json": {
        "k": 33,
        "n": 69,
        "rate": 0.4782608695652174,
        "wilson95": [
          0.36468721213563554,
          0.5941274512638886
        ]
      },
      "has_applicable_event_json": {
        "k": 33,
        "n": 69,
        "rate": 0.4782608695652174,
        "wilson95": [
          0.36468721213563554,
          0.5941274512638886
        ]
      },
      "has_descriptive_applicable_event_json": {
        "k": 27,
        "n": 69,
        "rate": 0.391304347826087,
        "wilson95": [
          0.2848132354273476,
          0.5092600815702724
        ]
      },
      "has_experiment_specific_applicable_event_json": {
        "k": 27,
        "n": 69,
        "rate": 0.391304347826087,
        "wilson95": [
          0.2848132354273476,
          0.5092600815702724
        ]
      },
      "complete_descriptive_event_json_coverage": {
        "k": 26,
        "n": 69,
        "rate": 0.37681159420289856,
        "wilson95": [
          0.27183529027019365,
          0.4947811356604423
        ]
      },
      "complete_experiment_specific_event_json_coverage": {
        "k": 26,
        "n": 69,
        "rate": 0.37681159420289856,
        "wilson95": [
          0.27183529027019365,
          0.4947811356604423
        ]
      },
      "event_json_has_descriptions": {
        "k": 28,
        "n": 69,
        "rate": 0.4057971014492754,
        "wilson95": [
          0.29788908641297196,
          0.523641121651632
        ]
      },
      "hed_in_event_json": {
        "k": 1,
        "n": 69,
        "rate": 0.014492753623188406,
        "wilson95": [
          0.002562924644588467,
          0.07763122461144728
        ]
      },
      "hed_column_in_events_tsv": {
        "k": 0,
        "n": 69,
        "rate": 0.0,
        "wilson95": [
          3.469446951953614e-18,
          0.05273725818905173
        ]
      },
      "semantic_event_columns_seen": {
        "k": 46,
        "n": 69,
        "rate": 0.6666666666666666,
        "wilson95": [
          0.5492647542871832,
          0.7664894929831328
        ]
      },
      "recursive_event_tsv_file_coverage": {
        "n_event_tsv_files": 11458,
        "applicable_json_rate": 0.37737825100366557,
        "descriptive_json_rate": 0.32754407400942576,
        "experiment_specific_json_rate": 0.32754407400942576
      },
      "median_event_score": 33.333333333333336
    },
    "other/structural": {
      "has_events_tsv": {
        "k": 22,
        "n": 23,
        "rate": 0.9565217391304348,
        "wilson95": [
          0.7900884492974114,
          0.9922833338565469
        ]
      },
      "has_events_json": {
        "k": 17,
        "n": 23,
        "rate": 0.7391304347826086,
        "wilson95": [
          0.5352999516257462,
          0.8745138395501366
        ]
      },
      "has_applicable_event_json": {
        "k": 17,
        "n": 23,
        "rate": 0.7391304347826086,
        "wilson95": [
          0.5352999516257462,
          0.8745138395501366
        ]
      },
      "has_descriptive_applicable_event_json": {
        "k": 17,
        "n": 23,
        "rate": 0.7391304347826086,
        "wilson95": [
          0.5352999516257462,
          0.8745138395501366
        ]
      },
      "has_experiment_specific_applicable_event_json": {
        "k": 17,
        "n": 23,
        "rate": 0.7391304347826086,
        "wilson95": [
          0.5352999516257462,
          0.8745138395501366
        ]
      },
      "complete_descriptive_event_json_coverage": {
        "k": 17,
        "n": 23,
        "rate": 0.7391304347826086,
        "wilson95": [
          0.5352999516257462,
          0.8745138395501366
        ]
      },
      "complete_experiment_specific_event_json_coverage": {
        "k": 17,
        "n": 23,
        "rate": 0.7391304347826086,
        "wilson95": [
          0.5352999516257462,
          0.8745138395501366
        ]
      },
      "event_json_has_descriptions": {
        "k": 17,
        "n": 23,
        "rate": 0.7391304347826086,
        "wilson95": [
          0.5352999516257462,
          0.8745138395501366
        ]
      },
      "hed_in_event_json": {
        "k": 0,
        "n": 23,
        "rate": 0.0,
        "wilson95": [
          0.0,
          0.14311661845042686
        ]
      },
      "hed_column_in_events_tsv": {
        "k": 0,
        "n": 23,
        "rate": 0.0,
        "wilson95": [
          0.0,
          0.14311661845042686
        ]
      },
      "semantic_event_columns_seen": {
        "k": 22,
        "n": 23,
        "rate": 0.9565217391304348,
        "wilson95": [
          0.7900884492974114,
          0.9922833338565469
        ]
      },
      "recursive_event_tsv_file_coverage": {
        "n_event_tsv_files": 2876,
        "applicable_json_rate": 0.8105006954102921,
        "descriptive_json_rate": 0.8105006954102921,
        "experiment_specific_json_rate": 0.8105006954102921
      },
      "median_event_score": 77.77777777777777
    }
  },
  "median_scores": {
    "event_score": 33.333333333333336,
    "discovery_score": 72.72727272727273,
    "submitter_discovery_score_excluding_doi": 70.0
  },
  "spearman_warning_event_score": {
    "rho": -0.0663301126272841,
    "p": 0.0106183054408019
  },
  "recursive_sidecar_diagnostics": {
    "event_json_files_total_recursive": 55914,
    "event_json_files_at_dataset_root": 710,
    "event_json_files_subject_or_deeper": 1313,
    "event_json_files_with_tsv_target": 55874,
    "event_json_files_orphan_no_tsv_target": 40,
    "event_tsv_files_total_recursive": 301681,
    "event_tsv_files_with_applicable_json": 162034,
    "event_tsv_files_with_descriptive_json": 157885,
    "event_tsv_files_with_experiment_specific_json": 147412,
    "event_tsv_files_with_matching_documented_json_sampled_headers": 5865,
    "event_tsv_files_with_matching_experiment_specific_json_sampled_headers": 4516
  },
  "event_dictionary_content_diagnostics": {
    "event_json_sampled": 55914,
    "event_json_parse_ok": 55912,
    "event_json_parse_fail_count": 2,
    "event_json_experiment_specific_count": 47237,
    "event_json_bookkeeping_only_count": 6643,
    "event_json_provenance_or_shell_count": 2034,
    "event_json_with_levels_count": 28721,
    "event_json_with_legacy_string_count": 1402,
    "event_json_with_generated_by_count": 0,
    "event_json_with_global_hed_count": 0
  },
  "advisory_category_counts": {
    "review: event timing without descriptive dictionary": 625,
    "review: complete dictionary without detected HED": 415,
    "not applicable: no event TSV": 308,
    "review: incomplete experiment specific coverage": 90,
    "good practice: complete dictionary with detected HED": 45
  },
  "sampling_diagnostics": {
    "event_json_datasets_exceeding_cap": 0,
    "event_tsv_datasets_exceeding_cap": 1056,
    "event_json_skipped_large": 0,
    "event_tsv_header_fetch_failures_after_sampling": 8
  }
}
