# Supplementary material for: Event Files are Common, But Semantic Event Metadata Remain Uneven in OpenNeuro BIDS Datasets
Source: Neuroinformatics. 2026 Jul 8;24(3):40. doi: 10.1007/s12021-026-09797-y (PMC13346197; doi:10.1007/s12021-026-09797-y)
Supplement: Supplementary file 1 — Supplementary Material 1 Reproducibility package containing analysis scripts, requirements, derived CSV/JSON outputs, figures, manifest hashes, validation notes, and the manuscript source Markdown used to reproduce the reported audit tables and figures (ZIP 898 KB) [file 12021_2026_9797_MOESM1_ESM.zip › scripts/run_openneuro_event_annotation_audit.py]

#!/usr/bin/env python3
"""OpenNeuro BIDS event-annotation readiness audit.

The script uses only OpenNeuro public GraphQL metadata, file trees, small
JSON sidecars, and short TSV headers. It intentionally avoids downloading raw
neuroimaging or electrophysiology data.
"""

from __future__ import annotations

import argparse
import concurrent.futures as futures
import datetime as dt
import gzip
import hashlib
import json
import math
import os
import random
import re
import sys
import time
import urllib.parse
from collections import Counter, defaultdict
from pathlib import Path
from typing import Any

import matplotlib as mpl
import matplotlib.pyplot as plt
import numpy as np
import pandas as pd
import requests
from scipy import stats


GRAPHQL_URL = "https://openneuro.org/crn/graphql"
USER_AGENT = "openneuro-event-annotation-audit/1.0 (metadata-only reproducibility audit)"

INDEX_QUERY = """
query($first:Int,$after:String){
  datasets(first:$first, after:$after) {
    edges {
      cursor
      node {
        id
        public
      }
    }
    pageInfo { hasNextPage endCursor }
  }
}
"""

DATASET_DETAIL_QUERY = """
query($id:ID!){
  dataset(id:$id) {
        id
        name
        created
        publishDate
        public
        brainInitiative
        latestSnapshot {
          tag
          created
          description {
            Name
            BIDSVersion
            License
            Authors
            Funding
            ReferencesAndLinks
            DatasetDOI
            DatasetType
            EthicsApprovals
          }
          summary {
            modalities
            primaryModality
            secondaryModalities
            sessions
            subjects
            tasks
            totalFiles
            size
            dataProcessed
            schemaVersion
          }
          issuesStatus { errors warnings }
          validation { errors warnings }
        }
        metadata {
          species
          associatedPaperDOI
          openneuroPaperDOI
          modalities
          trialCount
          studyDesign
          studyDomain
          dataProcessed
          affirmedDefaced
          affirmedConsent
        }
  }
}
"""

FILES_QUERY = """
query($datasetId:ID!,$tag:String!){
  snapshot(datasetId:$datasetId, tag:$tag) {
    id
    tag
    files(recursive:true) {
      id
      filename
      size
      directory
    }
  }
}
"""

TASK_RE = re.compile(r"(?:^|[_/])task-([^_/]+)")
SUBJECT_RE = re.compile(r"(?:^|/)sub-([^/]+)")
SESSION_RE = re.compile(r"(?:^|/)ses-([^/]+)")
RUN_RE = re.compile(r"(?:^|[_/])run-([^_/]+)")

RAW_SUFFIXES = (
    ".nii",
    ".nii.gz",
    ".fif",
    ".vhdr",
    ".vmrk",
    ".eeg",
    ".edf",
    ".bdf",
    ".set",
    ".fdt",
    ".nwb",
    ".bin",
    ".mat",
)

EVENT_REQUIRED_COLUMNS = {"onset", "duration"}
GENERIC_NON_SEMANTIC_EVENT_COLUMNS = {
    "onset",
    "duration",
    "sample",
    "sampling_frequency",
    "timestamp",
}
GENERIC_BOOKKEEPING_EVENT_COLUMNS = {
    "onset",
    "duration",
    "sample",
    "sampling_frequency",
    "timestamp",
    "time",
    "latency",
    "urevent",
    "epoch",
    "event",
    "event_id",
    "type",
    "value",
    "trial",
    "trial_index",
    "run",
    "block",
    "channel",
    "channels",
}
SEMANTIC_HINT_COLUMNS = {
    "trial_type",
    "stim_file",
    "response_time",
    "response",
    "condition",
    "event_type",
    "value",
    "accuracy",
    "correct",
    "button",
    "key_press",
    "HED",
}
EVENT_JSON_COLUMN_METADATA_KEYS = {
    "Description",
    "LongName",
    "Levels",
    "Units",
    "HED",
    "TermURL",
    "Delimiter",
}
EVENT_JSON_GLOBAL_KEYS = {
    "HEDVersion",
    "HEDDefinitions",
    "HEDSchemaVersion",
    "TaskName",
    "CogAtlasID",
    "CogPOID",
    "GeneratedBy",
    "SourceDatasets",
}
ENTITY_RE = re.compile(r"(?:^|_)([A-Za-z0-9]+)-([^_]+)")


def utc_now() -> str:
    return dt.datetime.now(dt.timezone.utc).replace(microsecond=0).isoformat()


def ensure_dirs(root: Path) -> dict[str, Path]:
    paths = {
        "data": root / "data",
        "cache": root / "data" / "cache",
        "results": root / "results",
        "figures": root / "results" / "figures",
        "paper": root / "paper",
        "archive": root / "archive",
    }
    for path in paths.values():
        path.mkdir(parents=True, exist_ok=True)
    return paths


def graphql(
    session: requests.Session,
    query: str,
    variables: dict[str, Any],
    timeout: int = 60,
    attempts: int = 5,
) -> dict[str, Any]:
    for attempt in range(attempts):
        try:
            response = session.post(
                GRAPHQL_URL,
                json={"query": query, "variables": variables},
                timeout=timeout,
            )
            response.raise_for_status()
            payload = response.json()
            if "errors" in payload:
                raise RuntimeError(payload["errors"])
            return payload["data"]
        except Exception:
            if attempt == attempts - 1:
                raise
            time.sleep(1.5 * (attempt + 1) + random.random())
    raise RuntimeError("unreachable")


def read_json_gz(path: Path) -> Any:
    with gzip.open(path, "rt", encoding="utf-8") as handle:
        return json.load(handle)


def write_json_gz(path: Path, payload: Any) -> None:
    tmp = path.with_suffix(path.suffix + ".tmp")
    with gzip.open(tmp, "wt", encoding="utf-8") as handle:
        json.dump(payload, handle, ensure_ascii=False)
    tmp.replace(path)


def dataset_detail_cache_name(dataset_id: str) -> str:
    return f"dataset_detail_{dataset_id}.json.gz"


def fetch_dataset_detail(cache_dir: Path, dataset_id: str, public_hint: bool | None, refresh: bool) -> dict[str, Any]:
    path = cache_dir / dataset_detail_cache_name(dataset_id)
    if path.exists() and not refresh:
        return read_json_gz(path)
    session = requests.Session()
    session.headers.update({"User-Agent": USER_AGENT})
    data = graphql(session, DATASET_DETAIL_QUERY, {"id": dataset_id}, timeout=90)
    payload = data.get("dataset")
    if not payload:
        payload = {"id": dataset_id, "public": bool(public_hint), "_detail_error": "dataset query returned null"}
    write_json_gz(path, payload)
    return payload


def fetch_index(
    cache_dir: Path,
    refresh: bool,
    first: int = 100,
    detail_workers: int = 4,
    limit: int = 0,
) -> list[dict[str, Any]]:
    cache_name = "openneuro_dataset_index.json.gz" if not limit else f"openneuro_dataset_index_limit{limit}.json.gz"
    cache_path = cache_dir / cache_name
    if cache_path.exists() and not refresh:
        return read_json_gz(cache_path)

    session = requests.Session()
    session.headers.update({"User-Agent": USER_AGENT})
    id_records: list[dict[str, Any]] = []
    after = None
    page = 0
    while True:
        page += 1
        data = graphql(session, INDEX_QUERY, {"first": first, "after": after}, timeout=90)
        conn = data["datasets"]
        for edge in conn["edges"]:
            id_records.append(edge["node"])
        print(f"index page {page}: ids={len(id_records)}", flush=True)
        page_info = conn["pageInfo"]
        if not page_info["hasNextPage"]:
            break
        after = page_info["endCursor"]

    if limit:
        id_records = id_records[:limit]

    records: list[dict[str, Any]] = []

    def run(node: dict[str, Any]) -> dict[str, Any]:
        dataset_id = node["id"]
        try:
            return fetch_dataset_detail(cache_dir, dataset_id, node.get("public"), refresh)
        except Exception as exc:
            return {"id": dataset_id, "public": bool(node.get("public")), "_detail_error": repr(exc)}

    completed = 0
    with futures.ThreadPoolExecutor(max_workers=max(1, detail_workers)) as pool:
        futs = [pool.submit(run, node) for node in id_records]
        for fut in futures.as_completed(futs):
            records.append(fut.result())
            completed += 1
            if completed == 1 or completed % 100 == 0 or completed == len(id_records):
                print(f"dataset details: {completed}/{len(id_records)}", flush=True)

    records.sort(key=lambda row: row.get("id", ""))
    write_json_gz(cache_path, records)
    return records


def file_cache_name(dataset_id: str, tag: str) -> str:
    safe_tag = re.sub(r"[^A-Za-z0-9_.-]+", "_", tag)
    return f"files_{dataset_id}_{safe_tag}.json.gz"


def fetch_files_one(cache_dir: Path, dataset_id: str, tag: str, refresh: bool) -> dict[str, Any]:
    path = cache_dir / file_cache_name(dataset_id, tag)
    if path.exists() and not refresh:
        return read_json_gz(path)
    session = requests.Session()
    session.headers.update({"User-Agent": USER_AGENT})
    data = graphql(session, FILES_QUERY, {"datasetId": dataset_id, "tag": tag}, timeout=90, attempts=3)
    payload = data.get("snapshot") or {"files": []}
    write_json_gz(path, payload)
    return payload


def fetch_all_file_trees(cache_dir: Path, datasets: list[dict[str, Any]], refresh: bool, workers: int) -> dict[str, dict[str, Any]]:
    todo: list[tuple[str, str]] = []
    for ds in datasets:
        latest = ds.get("latestSnapshot") or {}
        if ds.get("public") and latest.get("tag"):
            todo.append((ds["id"], latest["tag"]))
    results: dict[str, dict[str, Any]] = {}

    def run(item: tuple[str, str]) -> tuple[str, dict[str, Any]]:
        dataset_id, tag = item
        try:
            return dataset_id, fetch_files_one(cache_dir, dataset_id, tag, refresh)
        except Exception as exc:
            return dataset_id, {"files": [], "fetch_error": repr(exc)}

    completed = 0
    with futures.ThreadPoolExecutor(max_workers=workers) as pool:
        futs = [pool.submit(run, item) for item in todo]
        for fut in futures.as_completed(futs):
            dataset_id, payload = fut.result()
            results[dataset_id] = payload
            completed += 1
            if completed == 1 or completed % 25 == 0 or completed == len(todo):
                print(f"file trees: {completed}/{len(todo)}", flush=True)
    return results


def first_url(file_record: dict[str, Any], dataset_id: str | None = None) -> str | None:
    urls = file_record.get("urls") or []
    if urls:
        return urls[0]
    object_id = file_record.get("id")
    filename = file_record.get("filename")
    if dataset_id and object_id and filename:
        display_name = urllib.parse.quote(filename.rsplit("/", 1)[-1])
        return f"https://openneuro.org/crn/datasets/{dataset_id}/objects/{object_id}?filename={display_name}"
    return None


def fetch_small_text(url: str, max_bytes: int = 512_000, range_only: bool = False, timeout: int = 10) -> str | None:
    headers = {"User-Agent": USER_AGENT}
    if range_only:
        headers["Range"] = f"bytes=0-{max_bytes - 1}"
    try:
        with requests.get(url, headers=headers, timeout=timeout, stream=True) as response:
            response.raise_for_status()
            chunks: list[bytes] = []
            total = 0
            for chunk in response.iter_content(chunk_size=8192):
                if not chunk:
                    break
                chunks.append(chunk)
                total += len(chunk)
                if total >= max_bytes:
                    break
            content = b"".join(chunks)[:max_bytes]
        return content.decode("utf-8", errors="replace")
    except Exception:
        return None


def find_hed_in_json(obj: Any) -> bool:
    if isinstance(obj, dict):
        for key, value in obj.items():
            if str(key).lower() in {"hed", "hedversion", "heddefinitions", "hedschemaversion"}:
                return True
            if find_hed_in_json(value):
                return True
    elif isinstance(obj, list):
        return any(find_hed_in_json(item) for item in obj)
    return False


def event_json_has_descriptions(obj: Any) -> bool:
    if not isinstance(obj, dict):
        return False
    for value in obj.values():
        if isinstance(value, dict):
            if isinstance(value.get("Description"), str) and value.get("Description", "").strip():
                return True
            levels = value.get("Levels")
            if isinstance(levels, dict) and any(str(v).strip() for v in levels.values()):
                return True
        elif isinstance(value, str) and value.strip():
            return True
    return False


def parse_bids_entities(filename: str) -> dict[str, str]:
    base = filename.rsplit("/", 1)[-1]
    base = re.sub(r"\.tsv(?:\.gz)?$|\.json$", "", base)
    base = re.sub(r"_events$", "", base)
    return {key: value for key, value in ENTITY_RE.findall(base)}


def directory_of(filename: str) -> str:
    return filename.rsplit("/", 1)[0] if "/" in filename else ""


def path_depth(filename: str) -> int:
    return filename.count("/")


def event_file_level(filename: str) -> str:
    if "/" not in filename:
        return "dataset_root"
    if re.search(r"/sub-[^/]+/", filename):
        if re.search(r"/ses-[^/]+/", filename):
            return "session_or_below"
        return "subject_or_below"
    return "nested_non_subject"


def json_sidecar_applies_to_tsv(json_name: str, tsv_name: str) -> bool:
    json_dir = directory_of(json_name)
    tsv_dir = directory_of(tsv_name)
    if json_dir and not (tsv_dir == json_dir or tsv_dir.startswith(json_dir + "/")):
        return False
    json_entities = parse_bids_entities(json_name)
    tsv_entities = parse_bids_entities(tsv_name)
    for key, value in json_entities.items():
        if tsv_entities.get(key) != value:
            return False
    return True


def normalize_json_key(key: Any) -> str:
    return str(key).strip()


def summarize_event_json_content(obj: Any) -> dict[str, Any]:
    summary = {
        "classification": "invalid_or_non_object",
        "n_top_level_keys": 0,
        "n_column_like_keys": 0,
        "n_described_columns": 0,
        "n_experiment_specific_columns": 0,
        "n_level_columns": 0,
        "n_hed_columns": 0,
        "has_legacy_string_descriptions": False,
        "has_global_hed": False,
        "has_generated_by": False,
        "documented_columns": [],
        "experiment_specific_columns": [],
    }
    if not isinstance(obj, dict):
        return summary
    keys = [normalize_json_key(key) for key in obj.keys() if normalize_json_key(key)]
    summary["n_top_level_keys"] = len(keys)
    if not keys:
        summary["classification"] = "empty_shell"
        return summary

    documented: set[str] = set()
    experiment_specific: set[str] = set()
    level_columns: set[str] = set()
    hed_columns: set[str] = set()
    column_like: set[str] = set()
    has_legacy_string = False
    has_global_hed = False
    has_generated_by = False

    for raw_key, value in obj.items():
        key = normalize_json_key(raw_key)
        if not key:
            continue
        key_lower = key.lower()
        if key in {"HEDVersion", "HEDDefinitions", "HEDSchemaVersion"}:
            has_global_hed = True
            continue
        if key == "GeneratedBy":
            has_generated_by = True
            continue
        if key in EVENT_JSON_GLOBAL_KEYS:
            continue
        if isinstance(value, dict):
            metadata_keys = set(value.keys()) & EVENT_JSON_COLUMN_METADATA_KEYS
            if metadata_keys:
                column_like.add(key)
                if (
                    (isinstance(value.get("Description"), str) and value["Description"].strip())
                    or (isinstance(value.get("LongName"), str) and value["LongName"].strip())
                    or (isinstance(value.get("Units"), str) and value["Units"].strip())
                    or (isinstance(value.get("TermURL"), str) and value["TermURL"].strip())
                    or (isinstance(value.get("Levels"), dict) and len(value["Levels"]) > 0)
                    or ("HED" in value)
                ):
                    documented.add(key)
                if isinstance(value.get("Levels"), dict) and len(value["Levels"]) > 0:
                    level_columns.add(key)
                if "HED" in value:
                    hed_columns.add(key)
            elif value:
                # Nested mappings without BIDS metadata keys are weak evidence of
                # event-code maps, but not enough to call a BIDS column dictionary.
                column_like.add(key)
        elif isinstance(value, str) and value.strip():
            # Some lightweight sidecars use string-valued column descriptions,
            # but arbitrary top-level strings can also be non-column metadata.
            # Treat them as weak column evidence only for recognizable
            # semantic event-column names.
            column_like.add(key)
            if key_lower in SEMANTIC_HINT_COLUMNS and key_lower not in GENERIC_BOOKKEEPING_EVENT_COLUMNS:
                documented.add(key)
                has_legacy_string = True

    for key in documented:
        if key.lower() not in GENERIC_BOOKKEEPING_EVENT_COLUMNS:
            experiment_specific.add(key)

    summary.update({
        "n_column_like_keys": len(column_like),
        "n_described_columns": len(documented),
        "n_experiment_specific_columns": len(experiment_specific),
        "n_level_columns": len(level_columns),
        "n_hed_columns": len(hed_columns),
        "has_legacy_string_descriptions": has_legacy_string,
        "has_global_hed": has_global_hed,
        "has_generated_by": has_generated_by,
        "documented_columns": sorted(documented),
        "experiment_specific_columns": sorted(experiment_specific),
    })

    if has_global_hed or hed_columns:
        summary["classification"] = "hed_event_dictionary"
    elif experiment_specific:
        summary["classification"] = "experiment_specific_event_dictionary"
    elif documented:
        summary["classification"] = "bookkeeping_only_event_dictionary"
    elif column_like:
        summary["classification"] = "column_shell_without_descriptions"
    elif has_generated_by:
        summary["classification"] = "provenance_or_tool_metadata_only"
    else:
        summary["classification"] = "non_column_metadata_only"
    return summary


def event_dictionary_is_descriptive(json_summary: dict[str, Any]) -> bool:
    return int(json_summary.get("n_described_columns", 0)) > 0 or bool(json_summary.get("has_global_hed"))


def event_dictionary_is_experiment_specific(json_summary: dict[str, Any]) -> bool:
    return (
        int(json_summary.get("n_experiment_specific_columns", 0)) > 0
        or json_summary.get("classification") == "hed_event_dictionary"
    )


def infer_advisory_category(
    has_event_tsv: bool,
    tsv_total: int,
    descriptive_coverage_rate: float,
    experiment_specific_coverage_rate: float,
    has_hed: bool,
) -> str:
    if not has_event_tsv:
        return "not applicable: no event TSV"
    if descriptive_coverage_rate <= 0:
        return "review: event timing without descriptive dictionary"
    if experiment_specific_coverage_rate < 1:
        return "review: incomplete experiment specific coverage"
    if not has_hed:
        return "review: complete dictionary without detected HED"
    if tsv_total > 0 and experiment_specific_coverage_rate >= 1:
        return "good practice: complete dictionary with detected HED"
    return "review: needs curator inspection"


def task_from_name(filename: str) -> str | None:
    match = TASK_RE.search(filename)
    return match.group(1) if match else None


def is_event_tsv(filename: str) -> bool:
    base = filename.rsplit("/", 1)[-1]
    return base == "events.tsv" or base.endswith("_events.tsv")


def is_event_json(filename: str) -> bool:
    base = filename.rsplit("/", 1)[-1]
    return base == "events.json" or base.endswith("_events.json")


def count_truthy(value: Any) -> int:
    if value is None:
        return 0
    if isinstance(value, bool):
        return int(value)
    if isinstance(value, (list, tuple, set, dict)):
        return int(len(value) > 0)
    if isinstance(value, str):
        return int(bool(value.strip()))
    return int(bool(value))


def lower_list(values: Any) -> list[str]:
    if values is None:
        return []
    if isinstance(values, str):
        return [values.lower()]
    if isinstance(values, list):
        return [str(v).lower() for v in values]
    return [str(values).lower()]


def family_from_files_and_summary(files: list[dict[str, Any]], summary: dict[str, Any], metadata: dict[str, Any]) -> str:
    names = [f.get("filename", "").lower() for f in files if not f.get("directory")]
    modality_blob = " ".join(
        lower_list(summary.get("modalities"))
        + lower_list(summary.get("secondaryModalities"))
        + lower_list(metadata.get("modalities"))
    )
    has_ieeg = "ieeg" in modality_blob or any("/ieeg/" in name or name.endswith("_ieeg.json") for name in names)
    has_meg = "meg" in modality_blob or any("/meg/" in name or name.endswith("_meg.json") for name in names)
    has_eeg = (
        "eeg" in modality_blob
        or any("/eeg/" in name or name.endswith("_eeg.json") or name.endswith("_eeg.set") for name in names)
    )
    has_func = "mri_functional" in modality_blob or any("/func/" in name or "_bold." in name for name in names)
    has_pet = "pet" in modality_blob or any("/pet/" in name for name in names)
    if has_ieeg:
        return "iEEG"
    if has_meg:
        return "MEG"
    if has_eeg:
        return "EEG"
    if has_func:
        return "fMRI"
    if has_pet:
        return "PET"
    return "other/structural"


def validation_counts(latest: dict[str, Any]) -> tuple[int, int]:
    issues = latest.get("issuesStatus") or {}
    validation = latest.get("validation") or {}
    errors = issues.get("errors")
    warnings = issues.get("warnings")
    if errors is None:
        errors = validation.get("errors")
    if warnings is None:
        warnings = validation.get("warnings")
    return int(errors or 0), int(warnings or 0)


def sidecar_cache_key(url: str) -> str:
    return hashlib.sha1(url.encode("utf-8")).hexdigest()


def load_or_fetch_text(cache_dir: Path, url: str, suffix: str, max_bytes: int, range_only: bool) -> str | None:
    path = cache_dir / f"text_{sidecar_cache_key(url)}{suffix}.txt.gz"
    if path.exists():
        try:
            with gzip.open(path, "rt", encoding="utf-8") as handle:
                return handle.read()
        except Exception:
            pass
    text = fetch_small_text(url, max_bytes=max_bytes, range_only=range_only)
    if text is not None:
        with gzip.open(path, "wt", encoding="utf-8") as handle:
            handle.write(text)
    return text


def inspect_event_annotations(
    dataset_id: str,
    files: list[dict[str, Any]],
    cache_dir: Path,
    max_json_per_dataset: int,
    max_tsv_headers_per_dataset: int,
) -> dict[str, Any]:
    event_json_files = [
        f for f in files
        if not f.get("directory") and is_event_json(f.get("filename", ""))
    ]
    event_tsv_files = [
        f for f in files
        if not f.get("directory") and is_event_tsv(f.get("filename", ""))
    ]

    # Prefer inherited/task-level sidecars, then small files, then per-run files.
    json_ranked = sorted(
        event_json_files,
        key=lambda f: (
            f.get("filename", "").count("/"),
            int(f.get("size") or 0),
            f.get("filename", ""),
        ),
    )[:max_json_per_dataset]
    tsv_ranked = sorted(
        event_tsv_files,
        key=lambda f: (
            f.get("filename", "").count("/"),
            int(f.get("size") or 0),
            f.get("filename", ""),
        ),
    )[:max_tsv_headers_per_dataset]

    hed_in_json = False
    json_has_descriptions = False
    json_parse_ok = 0
    json_sampled = 0
    json_skipped_large = 0
    json_classifications: Counter[str] = Counter()
    json_dataset_root_count = 0
    json_subject_or_deeper_count = 0
    json_experiment_specific_count = 0
    json_bookkeeping_only_count = 0
    json_provenance_or_shell_count = 0
    json_with_levels_count = 0
    json_with_legacy_string_count = 0
    json_with_generated_by_count = 0
    json_with_global_hed_count = 0
    descriptive_json_names: set[str] = set()
    experiment_specific_json_names: set[str] = set()
    json_documented_columns_by_name: dict[str, set[str]] = {}
    json_experiment_columns_by_name: dict[str, set[str]] = {}

    def inspect_json_record(record: dict[str, Any]) -> dict[str, Any]:
        filename = record.get("filename", "")
        url = first_url(record, dataset_id=dataset_id)
        if not url:
            return {
                "filename": filename,
                "sampled": 0,
                "parse_ok": 0,
                "skipped_large": 0,
                "has_hed": False,
                "has_descriptions": False,
                "content_summary": summarize_event_json_content(None),
            }
        size = int(record.get("size") or 0)
        if size > 2_000_000:
            return {
                "filename": filename,
                "sampled": 0,
                "parse_ok": 0,
                "skipped_large": 1,
                "has_hed": False,
                "has_descriptions": False,
                "content_summary": summarize_event_json_content(None),
            }
        text = load_or_fetch_text(cache_dir, url, ".json", max_bytes=2_000_000, range_only=False)
        if not text:
            return {
                "filename": filename,
                "sampled": 1,
                "parse_ok": 0,
                "skipped_large": 0,
                "has_hed": False,
                "has_descriptions": False,
                "content_summary": summarize_event_json_content(None),
            }
        try:
            obj = json.loads(text)
        except Exception:
            return {
                "filename": filename,
                "sampled": 1,
                "parse_ok": 0,
                "skipped_large": 0,
                "has_hed": False,
                "has_descriptions": False,
                "content_summary": summarize_event_json_content(None),
            }
        content_summary = summarize_event_json_content(obj)
        return {
            "filename": filename,
            "sampled": 1,
            "parse_ok": 1,
            "skipped_large": 0,
            "has_hed": find_hed_in_json(obj),
            "has_descriptions": event_json_has_descriptions(obj),
            "content_summary": content_summary,
        }

    if json_ranked:
        with futures.ThreadPoolExecutor(max_workers=min(8, len(json_ranked))) as pool:
            for item in pool.map(inspect_json_record, json_ranked):
                filename = item["filename"]
                json_sampled += item["sampled"]
                json_parse_ok += item["parse_ok"]
                json_skipped_large += item["skipped_large"]
                hed_in_json = hed_in_json or item["has_hed"]
                json_has_descriptions = json_has_descriptions or item["has_descriptions"]
                content_summary = item["content_summary"]
                classification = content_summary["classification"]
                json_classifications[classification] += 1
                if event_file_level(filename) == "dataset_root":
                    json_dataset_root_count += 1
                if event_file_level(filename) in {"subject_or_below", "session_or_below"}:
                    json_subject_or_deeper_count += 1
                if event_dictionary_is_experiment_specific(content_summary):
                    json_experiment_specific_count += 1
                    experiment_specific_json_names.add(filename)
                elif classification == "bookkeeping_only_event_dictionary":
                    json_bookkeeping_only_count += 1
                elif classification in {
                    "empty_shell",
                    "column_shell_without_descriptions",
                    "provenance_or_tool_metadata_only",
                    "non_column_metadata_only",
                    "invalid_or_non_object",
                }:
                    json_provenance_or_shell_count += 1
                if int(content_summary["n_level_columns"]) > 0:
                    json_with_levels_count += 1
                if content_summary["has_legacy_string_descriptions"]:
                    json_with_legacy_string_count += 1
                if content_summary["has_generated_by"]:
                    json_with_generated_by_count += 1
                if content_summary["has_global_hed"]:
                    json_with_global_hed_count += 1
                if event_dictionary_is_descriptive(content_summary):
                    descriptive_json_names.add(filename)
                json_documented_columns_by_name[filename] = {
                    col.lower() for col in content_summary["documented_columns"]
                }
                json_experiment_columns_by_name[filename] = {
                    col.lower() for col in content_summary["experiment_specific_columns"]
                }

    headers_sampled = 0
    header_fetch_ok = 0
    header_parse_ok = 0
    header_columns: set[str] = set()
    header_columns_by_tsv: dict[str, set[str]] = {}
    hed_column = False
    required_columns_seen = False
    semantic_columns_seen = False

    def inspect_tsv_header(record: dict[str, Any]) -> dict[str, Any]:
        url = first_url(record, dataset_id=dataset_id)
        if not url:
            return {"filename": record.get("filename", ""), "sampled": 0, "fetch_ok": 0, "parse_ok": 0, "cols": []}
        text = load_or_fetch_text(cache_dir, url, ".tsvheader", max_bytes=8192, range_only=True)
        if not text:
            return {"filename": record.get("filename", ""), "sampled": 1, "fetch_ok": 0, "parse_ok": 0, "cols": []}
        first_line = text.splitlines()[0] if text.splitlines() else ""
        cols = [col.strip() for col in first_line.split("\t") if col.strip()]
        return {"filename": record.get("filename", ""), "sampled": 1, "fetch_ok": 1, "parse_ok": int(bool(cols)), "cols": cols}

    if tsv_ranked:
        with futures.ThreadPoolExecutor(max_workers=min(8, len(tsv_ranked))) as pool:
            header_results = list(pool.map(inspect_tsv_header, tsv_ranked))
    else:
        header_results = []

    for item in header_results:
        headers_sampled += item["sampled"]
        header_fetch_ok += item["fetch_ok"]
        header_parse_ok += item["parse_ok"]
        cols = item["cols"]
        lower_cols = {col.lower() for col in cols}
        if item["filename"]:
            header_columns_by_tsv[item["filename"]] = lower_cols
        header_columns.update(cols)
        required_columns_seen = required_columns_seen or EVENT_REQUIRED_COLUMNS.issubset(lower_cols)
        hed_column = hed_column or ("hed" in lower_cols)
        semantic_columns_seen = semantic_columns_seen or bool(
            (set(cols) | lower_cols) & SEMANTIC_HINT_COLUMNS
        ) or bool(lower_cols - GENERIC_NON_SEMANTIC_EVENT_COLUMNS)

    def ancestors_for_dir(path: str) -> list[str]:
        if not path:
            return [""]
        ancestors = [""]
        parts = path.split("/")
        for idx in range(1, len(parts) + 1):
            ancestors.append("/".join(parts[:idx]))
        return ancestors

    def entities_apply(json_entities: dict[str, str], tsv_entities: dict[str, str]) -> bool:
        return all(tsv_entities.get(key) == value for key, value in json_entities.items())

    json_infos = []
    json_by_dir: dict[str, list[dict[str, Any]]] = defaultdict(list)
    for record in event_json_files:
        name = record.get("filename", "")
        info = {
            "name": name,
            "dir": directory_of(name),
            "entities": parse_bids_entities(name),
        }
        json_infos.append(info)
        json_by_dir[info["dir"]].append(info)

    tsv_with_applicable_json = 0
    tsv_with_descriptive_json = 0
    tsv_with_experiment_specific_json = 0
    tsv_with_matching_documented_json = 0
    tsv_with_matching_experiment_specific_json = 0
    json_names_with_tsv_target: set[str] = set()
    for tsv in event_tsv_files:
        tsv_name = tsv.get("filename", "")
        tsv_entities = parse_bids_entities(tsv_name)
        applicable_json = []
        for candidate_dir in ancestors_for_dir(directory_of(tsv_name)):
            for info in json_by_dir.get(candidate_dir, []):
                if entities_apply(info["entities"], tsv_entities):
                    applicable_json.append(info["name"])
                    json_names_with_tsv_target.add(info["name"])
        if applicable_json:
            tsv_with_applicable_json += 1
        if any(name in descriptive_json_names for name in applicable_json):
            tsv_with_descriptive_json += 1
        if any(name in experiment_specific_json_names for name in applicable_json):
            tsv_with_experiment_specific_json += 1
        tsv_cols = header_columns_by_tsv.get(tsv_name, set())
        if tsv_cols and any((json_documented_columns_by_name.get(name, set()) & tsv_cols) for name in applicable_json):
            tsv_with_matching_documented_json += 1
        if tsv_cols and any((json_experiment_columns_by_name.get(name, set()) & tsv_cols) for name in applicable_json):
            tsv_with_matching_experiment_specific_json += 1

    json_with_tsv_target = len(json_names_with_tsv_target)
    orphan_json = max(0, len(event_json_files) - json_with_tsv_target)

    tsv_total = len(event_tsv_files)
    descriptive_coverage_rate = tsv_with_descriptive_json / tsv_total if tsv_total else 0.0
    experiment_specific_coverage_rate = tsv_with_experiment_specific_json / tsv_total if tsv_total else 0.0
    advisory_category = infer_advisory_category(
        has_event_tsv=bool(event_tsv_files),
        tsv_total=tsv_total,
        descriptive_coverage_rate=descriptive_coverage_rate,
        experiment_specific_coverage_rate=experiment_specific_coverage_rate,
        has_hed=hed_in_json or hed_column,
    )

    return {
        "dataset_id": dataset_id,
        "event_json_sampled": json_sampled,
        "event_json_parse_ok": json_parse_ok,
        "event_json_skipped_large": json_skipped_large,
        "event_json_total": len(event_json_files),
        "event_json_exceeds_cap": len(event_json_files) > max_json_per_dataset,
        "event_json_has_descriptions": json_has_descriptions,
        "event_json_dataset_root_count": json_dataset_root_count,
        "event_json_subject_or_deeper_count": json_subject_or_deeper_count,
        "event_json_experiment_specific_count": json_experiment_specific_count,
        "event_json_bookkeeping_only_count": json_bookkeeping_only_count,
        "event_json_provenance_or_shell_count": json_provenance_or_shell_count,
        "event_json_with_levels_count": json_with_levels_count,
        "event_json_with_legacy_string_count": json_with_legacy_string_count,
        "event_json_with_generated_by_count": json_with_generated_by_count,
        "event_json_with_global_hed_count": json_with_global_hed_count,
        "event_json_classifications": dict(json_classifications),
        "event_json_with_tsv_target": json_with_tsv_target,
        "event_json_orphan_count": orphan_json,
        "hed_in_event_json": hed_in_json,
        "event_tsv_headers_sampled": headers_sampled,
        "event_tsv_header_fetch_ok": header_fetch_ok,
        "event_tsv_header_parse_ok": header_parse_ok,
        "event_tsv_total": len(event_tsv_files),
        "event_tsv_exceeds_cap": len(event_tsv_files) > max_tsv_headers_per_dataset,
        "event_tsv_required_columns_seen": required_columns_seen,
        "hed_column_in_events_tsv": hed_column,
        "semantic_event_columns_seen": semantic_columns_seen,
        "event_tsv_with_applicable_json": tsv_with_applicable_json,
        "event_tsv_with_descriptive_json": tsv_with_descriptive_json,
        "event_tsv_with_experiment_specific_json": tsv_with_experiment_specific_json,
        "event_tsv_with_matching_documented_json": tsv_with_matching_documented_json,
        "event_tsv_with_matching_experiment_specific_json": tsv_with_matching_experiment_specific_json,
        "event_descriptive_sidecar_coverage_rate": descriptive_coverage_rate,
        "event_experiment_specific_sidecar_coverage_rate": experiment_specific_coverage_rate,
        "advisory_category": advisory_category,
        "event_header_columns": sorted(header_columns),
    }


def summarize_dataset(ds: dict[str, Any], file_payload: dict[str, Any], event_inspection: dict[str, Any]) -> dict[str, Any]:
    latest = ds.get("latestSnapshot") or {}
    desc = latest.get("description") or {}
    summary = latest.get("summary") or {}
    metadata = ds.get("metadata") or {}
    files = file_payload.get("files") or []
    files = [f for f in files if not f.get("directory")]
    filenames = [f.get("filename", "") for f in files]
    basenames = [name.rsplit("/", 1)[-1] for name in filenames]
    lower_names = [name.lower() for name in filenames]

    event_tsv = [name for name in filenames if is_event_tsv(name)]
    event_json = [name for name in filenames if is_event_json(name)]
    event_tsv_tasks = {task_from_name(name) for name in event_tsv if task_from_name(name)}
    event_json_tasks = {task_from_name(name) for name in event_json if task_from_name(name)}
    task_sidecar_coverage = (
        len(event_tsv_tasks & event_json_tasks) / len(event_tsv_tasks)
        if event_tsv_tasks else math.nan
    )

    files_size_total = sum(int(f.get("size") or 0) for f in files)
    raw_files = [
        name for name in lower_names
        if any(name.endswith(suffix) for suffix in RAW_SUFFIXES)
    ]
    family = family_from_files_and_summary(files, summary, metadata)
    errors, warnings = validation_counts(latest)

    discovery_fields = {
        "DatasetDOI": count_truthy(desc.get("DatasetDOI")),
        "License": count_truthy(desc.get("License")),
        "Authors": count_truthy(desc.get("Authors")),
        "Funding": count_truthy(desc.get("Funding")),
        "ReferencesAndLinks": count_truthy(desc.get("ReferencesAndLinks")),
        "DatasetType": count_truthy(desc.get("DatasetType")),
        "EthicsApprovals": count_truthy(desc.get("EthicsApprovals")),
        "BIDSVersion": count_truthy(desc.get("BIDSVersion")),
        "participants.tsv": int("participants.tsv" in basenames),
        "participants.json": int("participants.json" in basenames),
        "README": int(any(base.lower().startswith("readme") for base in basenames)),
    }
    discovery_score = 100 * sum(discovery_fields.values()) / len(discovery_fields)
    submitter_discovery_fields = {key: value for key, value in discovery_fields.items() if key != "DatasetDOI"}
    submitter_discovery_score = 100 * sum(submitter_discovery_fields.values()) / len(submitter_discovery_fields)

    event_fields = {
        "events.tsv": int(bool(event_tsv)),
        "events.json": int(event_inspection["event_tsv_with_applicable_json"] > 0),
        "task-level events.json coverage": int(task_sidecar_coverage == 1.0) if event_tsv_tasks else 0,
        "event JSON descriptions": int(event_inspection["event_json_has_descriptions"]),
        "experiment specific event JSON": int(event_inspection["event_tsv_with_experiment_specific_json"] > 0),
        "HED in event JSON": int(event_inspection["hed_in_event_json"]),
        "HED column in events.tsv": int(event_inspection["hed_column_in_events_tsv"]),
        "semantic event columns": int(event_inspection["semantic_event_columns_seen"]),
        "required onset/duration observed": int(event_inspection["event_tsv_required_columns_seen"]),
    }
    event_score = 100 * sum(event_fields.values()) / len(event_fields)
    task_evidence = bool(summary.get("tasks") or event_tsv)
    broad_event_expected = bool(
        event_tsv
        or summary.get("tasks")
        or family in {"fMRI", "EEG", "MEG", "iEEG"}
    )

    return {
        "dataset_id": ds.get("id"),
        "dataset_name": desc.get("Name") or ds.get("name"),
        "public": bool(ds.get("public")),
        "created": ds.get("created"),
        "publishDate": ds.get("publishDate"),
        "latest_tag": latest.get("tag"),
        "snapshot_created": latest.get("created"),
        "family": family,
        "modalities": "|".join(lower_list(summary.get("modalities"))),
        "secondary_modalities": "|".join(lower_list(summary.get("secondaryModalities"))),
        "n_subjects": len(summary.get("subjects") or []),
        "n_sessions": len(summary.get("sessions") or []),
        "n_tasks_summary": len(summary.get("tasks") or []),
        "n_files_summary": int(summary.get("totalFiles") or 0),
        "n_files_tree": len(files),
        "tree_size_bytes": files_size_total,
        "n_raw_files": len(raw_files),
        "n_events_tsv": len(event_tsv),
        "n_events_json": len(event_json),
        "n_event_tsv_tasks": len(event_tsv_tasks),
        "n_event_json_tasks": len(event_json_tasks),
        "task_sidecar_coverage": task_sidecar_coverage,
        "has_events_tsv": int(bool(event_tsv)),
        "has_events_json": int(bool(event_json)),
        "has_participants_tsv": discovery_fields["participants.tsv"],
        "has_participants_json": discovery_fields["participants.json"],
        "has_scans_tsv": int(any(base.endswith("_scans.tsv") for base in basenames)),
        "has_scans_json": int(any(base.endswith("_scans.json") for base in basenames)),
        "has_channels_tsv": int(any(base.endswith("_channels.tsv") for base in basenames)),
        "has_channels_json": int(any(base.endswith("_channels.json") for base in basenames)),
        "has_dataset_doi": discovery_fields["DatasetDOI"],
        "has_license": discovery_fields["License"],
        "has_authors": discovery_fields["Authors"],
        "has_funding": discovery_fields["Funding"],
        "has_references": discovery_fields["ReferencesAndLinks"],
        "has_ethics": discovery_fields["EthicsApprovals"],
        "has_bids_version": discovery_fields["BIDSVersion"],
        "validation_errors": errors,
        "validation_warnings": warnings,
        "event_expected": int(task_evidence),
        "broad_event_expected": int(broad_event_expected),
        "task_or_event_evidence": int(task_evidence),
        "event_score": event_score,
        "discovery_score": discovery_score,
        "submitter_discovery_score_excluding_doi": submitter_discovery_score,
        "event_json_sampled": event_inspection["event_json_sampled"],
        "event_json_parse_ok": event_inspection["event_json_parse_ok"],
        "event_json_skipped_large": event_inspection["event_json_skipped_large"],
        "event_json_total_detected": event_inspection["event_json_total"],
        "event_json_exceeds_cap": int(event_inspection["event_json_exceeds_cap"]),
        "event_json_has_descriptions": int(event_inspection["event_json_has_descriptions"]),
        "event_json_dataset_root_count": event_inspection["event_json_dataset_root_count"],
        "event_json_subject_or_deeper_count": event_inspection["event_json_subject_or_deeper_count"],
        "has_root_event_json": int(event_inspection["event_json_dataset_root_count"] > 0),
        "has_subject_or_deeper_event_json": int(event_inspection["event_json_subject_or_deeper_count"] > 0),
        "event_json_experiment_specific_count": event_inspection["event_json_experiment_specific_count"],
        "event_json_bookkeeping_only_count": event_inspection["event_json_bookkeeping_only_count"],
        "event_json_provenance_or_shell_count": event_inspection["event_json_provenance_or_shell_count"],
        "event_json_with_levels_count": event_inspection["event_json_with_levels_count"],
        "event_json_with_legacy_string_count": event_inspection["event_json_with_legacy_string_count"],
        "event_json_with_generated_by_count": event_inspection["event_json_with_generated_by_count"],
        "event_json_with_global_hed_count": event_inspection["event_json_with_global_hed_count"],
        "event_json_classifications": json.dumps(event_inspection["event_json_classifications"], sort_keys=True),
        "event_json_with_tsv_target": event_inspection["event_json_with_tsv_target"],
        "event_json_orphan_count": event_inspection["event_json_orphan_count"],
        "hed_in_event_json": int(event_inspection["hed_in_event_json"]),
        "has_applicable_event_json": int(event_inspection["event_tsv_with_applicable_json"] > 0),
        "has_descriptive_applicable_event_json": int(event_inspection["event_tsv_with_descriptive_json"] > 0),
        "has_experiment_specific_applicable_event_json": int(event_inspection["event_tsv_with_experiment_specific_json"] > 0),
        "complete_descriptive_event_json_coverage": int(bool(event_tsv) and event_inspection["event_tsv_with_descriptive_json"] == len(event_tsv)),
        "complete_experiment_specific_event_json_coverage": int(bool(event_tsv) and event_inspection["event_tsv_with_experiment_specific_json"] == len(event_tsv)),
        "event_tsv_headers_sampled": event_inspection["event_tsv_headers_sampled"],
        "event_tsv_header_fetch_ok": event_inspection["event_tsv_header_fetch_ok"],
        "event_tsv_header_parse_ok": event_inspection["event_tsv_header_parse_ok"],
        "event_tsv_total_detected": event_inspection["event_tsv_total"],
        "event_tsv_exceeds_cap": int(event_inspection["event_tsv_exceeds_cap"]),
        "event_tsv_required_columns_seen": int(event_inspection["event_tsv_required_columns_seen"]),
        "hed_column_in_events_tsv": int(event_inspection["hed_column_in_events_tsv"]),
        "semantic_event_columns_seen": int(event_inspection["semantic_event_columns_seen"]),
        "event_tsv_with_applicable_json": event_inspection["event_tsv_with_applicable_json"],
        "event_tsv_with_descriptive_json": event_inspection["event_tsv_with_descriptive_json"],
        "event_tsv_with_experiment_specific_json": event_inspection["event_tsv_with_experiment_specific_json"],
        "event_tsv_with_matching_documented_json": event_inspection["event_tsv_with_matching_documented_json"],
        "event_tsv_with_matching_experiment_specific_json": event_inspection["event_tsv_with_matching_experiment_specific_json"],
        "event_descriptive_sidecar_coverage_rate": event_inspection["event_descriptive_sidecar_coverage_rate"],
        "event_experiment_specific_sidecar_coverage_rate": event_inspection["event_experiment_specific_sidecar_coverage_rate"],
        "advisory_category": event_inspection["advisory_category"],
        "fetch_error": file_payload.get("fetch_error", ""),
    }


def wilson_ci(k: int, n: int, alpha: float = 0.05) -> tuple[float, float]:
    if n == 0:
        return (math.nan, math.nan)
    z = stats.norm.ppf(1 - alpha / 2)
    phat = k / n
    denom = 1 + z * z / n
    center = (phat + z * z / (2 * n)) / denom
    margin = z * math.sqrt((phat * (1 - phat) + z * z / (4 * n)) / n) / denom
    return center - margin, center + margin


def set_plot_style() -> None:
    mpl.rcParams.update({
        "figure.dpi": 160,
        "savefig.dpi": 600,
        "font.family": "DejaVu Sans",
        "font.size": 8.5,
        "axes.titlesize": 9.0,
        "axes.labelsize": 8.5,
        "xtick.labelsize": 7.5,
        "ytick.labelsize": 7.5,
        "legend.fontsize": 7.5,
        "axes.spines.top": False,
        "axes.spines.right": False,
        "axes.linewidth": 0.8,
        "grid.linewidth": 0.45,
        "pdf.fonttype": 42,
        "ps.fonttype": 42,
    })


def annotate_panel(ax: plt.Axes, label: str) -> None:
    ax.text(-0.16, 1.12, label, transform=ax.transAxes, fontsize=11, fontweight="bold", va="bottom")


def save_fig(fig: plt.Figure, path: Path) -> None:
    fig.savefig(path.with_suffix(".png"), bbox_inches="tight")
    fig.savefig(path.with_suffix(".pdf"), bbox_inches="tight")
    plt.close(fig)


def make_figures(df: pd.DataFrame, figures_dir: Path) -> None:
    set_plot_style()
    eligible = df[(df["public"]) & (df["event_expected"] == 1)].copy()
    display_families = ["fMRI", "EEG", "MEG", "iEEG"]
    eligible_display = eligible[eligible["family"].isin(display_families)].copy()
    family_order = [
        fam for fam in display_families
        if fam in eligible_display["family"].unique()
    ]
    palette = {
        "fMRI": "#5B8CC0",
        "EEG": "#E9A66A",
        "MEG": "#7CB7A3",
        "iEEG": "#D9C36A",
        "PET": "#CCB974",
        "other/structural": "#8A8A8A",
    }
    metric_palette = ["#5B8CC0", "#78AFC7", "#E9A66A", "#D9C36A", "#7CB7A3", "#8E83B7"]

    fig = plt.figure(figsize=(7.4, 6.0), constrained_layout=True)
    gs = fig.add_gridspec(2, 2, height_ratios=[1.0, 1.08])
    ax_a = fig.add_subplot(gs[0, 0])
    ax_b = fig.add_subplot(gs[0, 1])
    ax_c = fig.add_subplot(gs[1, :])

    cascade = [
        ("event relevant\nsnapshots", len(eligible)),
        ("with\nevents.tsv", int(eligible["has_events_tsv"].sum())),
        ("with any\nevents.json", int(eligible["has_events_json"].sum())),
        ("with applicable\nevents.json", int(eligible["has_applicable_event_json"].sum())),
        ("with descriptive\napplicable JSON", int(eligible["has_descriptive_applicable_event_json"].sum())),
        ("with experiment specific\nJSON", int(eligible["has_experiment_specific_applicable_event_json"].sum())),
        ("with HED\nin JSON", int(eligible["hed_in_event_json"].sum())),
    ]
    labels = [label.replace("\n", " ") for label, _ in cascade]
    vals = np.array([v for _, v in cascade])
    ypos = np.arange(len(cascade))[::-1]
    colors = ["#D9E7F2", "#C9DEEC", "#B6D1E4", "#A4C5DC", "#F2D7A8", "#D7C56D", "#8E83B7"]
    ax_a.barh(ypos, vals, color=colors, edgecolor="white", height=0.64)
    ax_a.set_yticks(ypos)
    ax_a.set_yticklabels(labels)
    ax_a.set_xlabel("Datasets")
    ax_a.grid(axis="x", alpha=0.25)
    ax_a.set_xlim(0, max(vals) * 1.16)
    for y_i, value in zip(ypos, vals):
        ax_a.text(value + max(vals) * 0.018, y_i, str(int(value)), ha="left", va="center", fontsize=7.0)
    annotate_panel(ax_a, "A")

    loc_categories = [
        ("no event JSON", lambda s: s["has_events_json"] == 0, "#E8E8E8"),
        (
            "root only",
            lambda s: (s["event_json_dataset_root_count"] > 0) & (s["event_json_total_detected"] == s["event_json_dataset_root_count"]),
            "#5B8CC0",
        ),
        (
            "nonroot only",
            lambda s: (s["event_json_dataset_root_count"] == 0) & (s["event_json_total_detected"] > 0),
            "#E9A66A",
        ),
        (
            "root and nonroot",
            lambda s: (s["event_json_dataset_root_count"] > 0) & (s["event_json_total_detected"] > s["event_json_dataset_root_count"]),
            "#7CB7A3",
        ),
    ]
    bottoms = np.zeros(len(family_order))
    xloc = np.arange(len(family_order))
    for label, mask_fn, color in loc_categories:
        parts = []
        for fam in family_order:
            sub = eligible_display[eligible_display["family"] == fam]
            parts.append(float(mask_fn(sub).mean()) if len(sub) else 0.0)
        ax_b.bar(xloc, parts, bottom=bottoms, color=color, width=0.55, label=label)
        bottoms += np.array(parts)
    ax_b.set_xticks(xloc)
    ax_b.set_xticklabels(family_order)
    ax_b.set_ylim(0, 1)
    ax_b.set_ylabel("Dataset fraction")
    ax_b.legend(frameon=False, fontsize=6.7, loc="upper left", bbox_to_anchor=(1.02, 1.0), borderaxespad=0)
    ax_b.grid(axis="y", alpha=0.25)
    annotate_panel(ax_b, "B")

    metrics = [
        ("has_events_tsv", "events.tsv"),
        ("has_events_json", "any JSON"),
        ("has_applicable_event_json", "applicable JSON"),
        ("has_descriptive_applicable_event_json", "descriptive JSON"),
        ("has_experiment_specific_applicable_event_json", "experiment specific"),
        ("hed_in_event_json", "HED JSON"),
    ]
    width = 0.16
    xm = np.arange(len(family_order))
    offsets = np.linspace(-width * (len(metrics) - 1) / 2, width * (len(metrics) - 1) / 2, len(metrics))
    for offset, (col, label), color in zip(offsets, metrics, metric_palette):
        rates = []
        lows = []
        highs = []
        for fam in family_order:
            sub = eligible_display[eligible_display["family"] == fam]
            n = len(sub)
            k = int(sub[col].sum()) if n else 0
            lo, hi = wilson_ci(k, n)
            rate = k / n if n else math.nan
            rates.append(rate)
            lows.append(max(0.0, rate - lo) if n else math.nan)
            highs.append(max(0.0, hi - rate) if n else math.nan)
        ax_c.bar(xm + offset, rates, width=width, color=color, label=label)
        ax_c.errorbar(xm + offset, rates, yerr=[lows, highs], fmt="none", color="#2F3940", lw=0.45, capsize=1.4)
    ax_c.set_xticks(xm)
    ax_c.set_xticklabels(family_order)
    ax_c.set_ylim(0, 1.04)
    ax_c.set_ylabel("Dataset fraction")
    ax_c.grid(axis="y", alpha=0.25)
    ax_c.legend(ncol=3, frameon=False, loc="upper center", bbox_to_anchor=(0.5, -0.16), fontsize=7.0)
    annotate_panel(ax_c, "C")
    save_fig(fig, figures_dir / "figure1_event_readiness")

    fig = plt.figure(figsize=(7.4, 6.1), constrained_layout=True)
    gs = fig.add_gridspec(2, 2, height_ratios=[1.0, 1.0])
    ax_a = fig.add_subplot(gs[0, 0])
    ax_b = fig.add_subplot(gs[0, 1])
    ax_c = fig.add_subplot(gs[1, 0])
    ax_d = fig.add_subplot(gs[1, 1])

    file_metrics = [
        ("event_tsv_with_applicable_json", "applicable JSON", "#5B8CC0"),
        ("event_tsv_with_descriptive_json", "descriptive JSON", "#E9A66A"),
        ("event_tsv_with_experiment_specific_json", "experiment specific", "#7CB7A3"),
    ]
    xf = np.arange(len(family_order))
    width = 0.18
    offsets = np.linspace(-width, width, len(file_metrics))
    for offset, (col, label, color) in zip(offsets, file_metrics):
        rates = []
        for fam in family_order:
            sub = eligible_display[eligible_display["family"] == fam]
            total = int(sub["event_tsv_total_detected"].sum())
            rate = float(sub[col].sum() / total) if total else math.nan
            rates.append(rate)
        ax_a.bar(xf + offset, rates, width=width, color=color, label=label)
    ax_a.set_xticks(xf)
    ax_a.set_xticklabels(family_order)
    ax_a.set_ylim(0, 1.04)
    ax_a.set_ylabel("Event TSV file fraction")
    ax_a.grid(axis="y", alpha=0.25)
    ax_a.legend(frameon=False, fontsize=7.0, loc="upper center", bbox_to_anchor=(0.5, -0.16), ncol=1)
    annotate_panel(ax_a, "A")

    json_classes = [
        ("event_json_experiment_specific_count", "experiment specific", "#7CB7A3"),
        ("event_json_bookkeeping_only_count", "bookkeeping only", "#D9C36A"),
        ("event_json_provenance_or_shell_count", "shell/provenance", "#E9A66A"),
    ]
    bottoms = np.zeros(len(family_order))
    for col, label, color in json_classes:
        rates = []
        for fam in family_order:
            sub = eligible_display[eligible_display["family"] == fam]
            total = int(sub["event_json_total_detected"].sum())
            rate = float(sub[col].sum() / total) if total else 0.0
            rates.append(rate)
        ax_b.bar(xf, rates, bottom=bottoms, width=0.55, color=color, label=label)
        bottoms += np.array(rates)
    other = np.maximum(0.0, 1.0 - bottoms)
    ax_b.bar(xf, other, bottom=bottoms, width=0.55, color="#E8E8E8", label="other/invalid")
    ax_b.set_xticks(xf)
    ax_b.set_xticklabels(family_order)
    ax_b.set_ylim(0, 1)
    ax_b.set_ylabel("Event JSON file fraction")
    ax_b.legend(frameon=False, fontsize=6.8, loc="upper left", bbox_to_anchor=(1.02, 1.0), borderaxespad=0)
    ax_b.grid(axis="y", alpha=0.25)
    annotate_panel(ax_b, "B")

    guidance_order = [
        ("review: event timing without descriptive dictionary", "review: no descriptive dictionary", "#CFA08E"),
        ("review: incomplete experiment specific coverage", "review: incomplete semantics", "#D8C981"),
        ("review: complete dictionary without detected HED", "review: no detected HED", "#8CBFAE"),
        ("good practice: complete dictionary with detected HED", "best practice signal", "#7FA6CC"),
        ("not applicable: no event TSV", "no event TSV", "#E8E8E8"),
    ]
    bottoms = np.zeros(len(family_order))
    for key, label, color in guidance_order:
        rates = []
        for fam in family_order:
            sub = eligible_display[eligible_display["family"] == fam]
            rate = float((sub["advisory_category"] == key).mean()) if len(sub) else 0.0
            rates.append(rate)
        ax_c.bar(xf, rates, bottom=bottoms, width=0.55, color=color, label=label)
        bottoms += np.array(rates)
    ax_c.set_xticks(xf)
    ax_c.set_xticklabels(family_order)
    ax_c.set_ylim(0, 1)
    ax_c.set_ylabel("Dataset fraction")
    ax_c.legend(frameon=False, fontsize=6.5, loc="upper left", bbox_to_anchor=(1.02, 1.0), borderaxespad=0)
    ax_c.grid(axis="y", alpha=0.25)
    annotate_panel(ax_c, "C")

    disc_cols = [
        ("has_dataset_doi", "DOI"),
        ("has_license", "license"),
        ("has_references", "refs"),
        ("has_ethics", "ethics"),
        ("has_experiment_specific_applicable_event_json", "event\nJSON"),
    ]
    heat = []
    for fam in family_order:
        sub = eligible_display[eligible_display["family"] == fam]
        heat.append([sub[col].mean() if len(sub) else np.nan for col, _ in disc_cols])
    im = ax_d.imshow(heat, cmap="YlGnBu", vmin=0, vmax=1, aspect="auto")
    ax_d.set_yticks(range(len(family_order)))
    ax_d.set_yticklabels(family_order)
    ax_d.set_xticks(range(len(disc_cols)))
    ax_d.set_xticklabels([label for _, label in disc_cols], rotation=45, ha="right", fontsize=6.7)
    cbar = fig.colorbar(im, ax=ax_d, fraction=0.046, pad=0.02)
    cbar.set_label("Fraction present")
    annotate_panel(ax_d, "D")
    save_fig(fig, figures_dir / "figure2_metadata_validation")


def compute_summary(df: pd.DataFrame, started_at: str, finished_at: str) -> dict[str, Any]:
    public = df[df["public"]].copy()
    eligible = public[public["event_expected"] == 1].copy()
    broad = public[public.get("broad_event_expected", public["event_expected"]) == 1].copy()
    successful = eligible[eligible["fetch_error"].fillna("").astype(str) == ""].copy()
    summary: dict[str, Any] = {
        "started_at_utc": started_at,
        "finished_at_utc": finished_at,
        "graphql_endpoint": GRAPHQL_URL,
        "primary_denominator": "public latest snapshots with OpenNeuro task metadata or observed event TSV files",
        "n_public_latest_snapshots": int(len(public)),
        "n_event_relevant_snapshots": int(len(eligible)),
        "n_broad_functional_or_event_snapshots": int(len(broad)),
        "n_file_tree_fetch_errors": int((public["fetch_error"].fillna("").astype(str) != "").sum()),
        "n_event_relevant_file_tree_fetch_errors": int((eligible["fetch_error"].fillna("").astype(str) != "").sum()),
        "family_counts_event_relevant": eligible["family"].value_counts().to_dict(),
        "overall_rates_event_relevant": {},
        "overall_rates_broad_sensitivity": {},
        "overall_rates_successful_filetree_sensitivity": {},
        "family_rates": {},
        "median_scores": {
            "event_score": float(eligible["event_score"].median()) if len(eligible) else math.nan,
            "discovery_score": float(public["discovery_score"].median()) if len(public) else math.nan,
            "submitter_discovery_score_excluding_doi": (
                float(public["submitter_discovery_score_excluding_doi"].median())
                if "submitter_discovery_score_excluding_doi" in public and len(public)
                else math.nan
            ),
        },
        "spearman_warning_event_score": {},
        "recursive_sidecar_diagnostics": {},
        "event_dictionary_content_diagnostics": {},
        "advisory_category_counts": {},
        "sampling_diagnostics": {
            "event_json_datasets_exceeding_cap": int((public.get("event_json_exceeds_cap", 0) == 1).sum()),
            "event_tsv_datasets_exceeding_cap": int((public.get("event_tsv_exceeds_cap", 0) == 1).sum()),
            "event_json_skipped_large": int(public.get("event_json_skipped_large", pd.Series(dtype=float)).sum()),
            "event_tsv_header_fetch_failures_after_sampling": int(
                ((public.get("event_tsv_headers_sampled", 0) > 0)
                 & (public.get("event_tsv_header_fetch_ok", 0) == 0)).sum()
            ),
        },
    }

    rate_cols = [
        "has_events_tsv",
        "has_events_json",
        "has_root_event_json",
        "has_subject_or_deeper_event_json",
        "has_applicable_event_json",
        "has_descriptive_applicable_event_json",
        "has_experiment_specific_applicable_event_json",
        "complete_descriptive_event_json_coverage",
        "complete_experiment_specific_event_json_coverage",
        "event_json_has_descriptions",
        "hed_in_event_json",
        "hed_column_in_events_tsv",
        "semantic_event_columns_seen",
        "event_tsv_required_columns_seen",
        "has_dataset_doi",
        "has_license",
        "has_funding",
        "has_references",
        "has_ethics",
    ]

    def add_rates(container: dict[str, Any], frame: pd.DataFrame) -> None:
        for col in rate_cols:
            if col in frame:
                k = int(frame[col].sum())
                n = int(len(frame))
                lo, hi = wilson_ci(k, n)
                container[col] = {
                    "k": k,
                    "n": n,
                    "rate": k / n if n else math.nan,
                    "wilson95": [lo, hi],
                }

    add_rates(summary["overall_rates_event_relevant"], eligible)
    add_rates(summary["overall_rates_broad_sensitivity"], broad)
    add_rates(summary["overall_rates_successful_filetree_sensitivity"], successful)

    if len(eligible):
        total_tsv = int(eligible["event_tsv_total_detected"].sum())
        total_json = int(eligible["event_json_total_detected"].sum())
        total_json_sampled = int(eligible["event_json_sampled"].sum())
        total_json_parse_ok = int(eligible["event_json_parse_ok"].sum())
        total_experiment_json = int(eligible["event_json_experiment_specific_count"].sum())
        total_bookkeeping_json = int(eligible["event_json_bookkeeping_only_count"].sum())
        total_shell_json = int(eligible["event_json_provenance_or_shell_count"].sum())
        summary["recursive_sidecar_diagnostics"] = {
            "event_json_files_total_recursive": total_json,
            "event_json_files_at_dataset_root": int(eligible["event_json_dataset_root_count"].sum()),
            "event_json_files_subject_or_deeper": int(eligible["event_json_subject_or_deeper_count"].sum()),
            "event_json_files_with_tsv_target": int(eligible["event_json_with_tsv_target"].sum()),
            "event_json_files_orphan_no_tsv_target": int(eligible["event_json_orphan_count"].sum()),
            "event_tsv_files_total_recursive": total_tsv,
            "event_tsv_files_with_applicable_json": int(eligible["event_tsv_with_applicable_json"].sum()),
            "event_tsv_files_with_descriptive_json": int(eligible["event_tsv_with_descriptive_json"].sum()),
            "event_tsv_files_with_experiment_specific_json": int(eligible["event_tsv_with_experiment_specific_json"].sum()),
            "event_tsv_files_with_matching_documented_json_sampled_headers": int(
                eligible["event_tsv_with_matching_documented_json"].sum()
            ),
            "event_tsv_files_with_matching_experiment_specific_json_sampled_headers": int(
                eligible["event_tsv_with_matching_experiment_specific_json"].sum()
            ),
        }
        summary["event_dictionary_content_diagnostics"] = {
            "event_json_sampled": total_json_sampled,
            "event_json_parse_ok": total_json_parse_ok,
            "event_json_parse_fail_count": int(total_json_sampled - total_json_parse_ok),
            "event_json_experiment_specific_count": total_experiment_json,
            "event_json_bookkeeping_only_count": total_bookkeeping_json,
            "event_json_provenance_or_shell_count": total_shell_json,
            "event_json_with_levels_count": int(eligible["event_json_with_levels_count"].sum()),
            "event_json_with_legacy_string_count": int(eligible["event_json_with_legacy_string_count"].sum()),
            "event_json_with_generated_by_count": int(eligible["event_json_with_generated_by_count"].sum()),
            "event_json_with_global_hed_count": int(eligible["event_json_with_global_hed_count"].sum()),
        }
        summary["advisory_category_counts"] = (
            eligible["advisory_category"].fillna("missing").value_counts().to_dict()
        )

    for family, sub in eligible.groupby("family"):
        summary["family_rates"][family] = {}
        for col in [
            "has_events_tsv",
            "has_events_json",
            "has_applicable_event_json",
            "has_descriptive_applicable_event_json",
            "has_experiment_specific_applicable_event_json",
            "complete_descriptive_event_json_coverage",
            "complete_experiment_specific_event_json_coverage",
            "event_json_has_descriptions",
            "hed_in_event_json",
            "hed_column_in_events_tsv",
            "semantic_event_columns_seen",
        ]:
            k = int(sub[col].sum())
            n = int(len(sub))
            lo, hi = wilson_ci(k, n)
            summary["family_rates"][family][col] = {
                "k": k,
                "n": n,
                "rate": k / n if n else math.nan,
                "wilson95": [lo, hi],
            }
        total_tsv = int(sub["event_tsv_total_detected"].sum())
        summary["family_rates"][family]["recursive_event_tsv_file_coverage"] = {
            "n_event_tsv_files": total_tsv,
            "applicable_json_rate": (
                float(sub["event_tsv_with_applicable_json"].sum() / total_tsv)
                if total_tsv else math.nan
            ),
            "descriptive_json_rate": (
                float(sub["event_tsv_with_descriptive_json"].sum() / total_tsv)
                if total_tsv else math.nan
            ),
            "experiment_specific_json_rate": (
                float(sub["event_tsv_with_experiment_specific_json"].sum() / total_tsv)
                if total_tsv else math.nan
            ),
        }
        summary["family_rates"][family]["median_event_score"] = float(sub["event_score"].median())
    if len(eligible) > 2:
        rho, p = stats.spearmanr(np.log1p(eligible["validation_warnings"]), eligible["event_score"], nan_policy="omit")
        summary["spearman_warning_event_score"] = {"rho": float(rho), "p": float(p)}
    return summary


def write_family_summary(root: Path, df: pd.DataFrame) -> None:
    eligible = df[(df["public"]) & (df["event_expected"] == 1)].copy()
    rows = []
    for family, sub in eligible.groupby("family", sort=False):
        n_tsv_files = int(sub["event_tsv_total_detected"].sum())
        n_json_files = int(sub["event_json_total_detected"].sum())
        rows.append({
            "family": family,
            "n": int(len(sub)),
            "events_tsv_rate": float(sub["has_events_tsv"].mean()),
            "events_json_rate": float(sub["has_events_json"].mean()),
            "applicable_json_dataset_rate": float(sub["has_applicable_event_json"].mean()),
            "descriptive_applicable_json_dataset_rate": float(sub["has_descriptive_applicable_event_json"].mean()),
            "experiment_specific_applicable_json_dataset_rate": float(sub["has_experiment_specific_applicable_event_json"].mean()),
            "complete_descriptive_json_coverage_dataset_rate": float(sub["complete_descriptive_event_json_coverage"].mean()),
            "complete_experiment_specific_json_coverage_dataset_rate": float(
                sub["complete_experiment_specific_event_json_coverage"].mean()
            ),
            "json_definitions_rate": float(sub["event_json_has_descriptions"].mean()),
            "hed_json_rate": float(sub["hed_in_event_json"].mean()),
            "hed_tsv_rate": float(sub["hed_column_in_events_tsv"].mean()),
            "semantic_columns_rate": float(sub["semantic_event_columns_seen"].mean()),
            "event_tsv_files": n_tsv_files,
            "event_json_files": n_json_files,
            "event_json_root_files": int(sub["event_json_dataset_root_count"].sum()),
            "event_json_subject_or_deeper_files": int(sub["event_json_subject_or_deeper_count"].sum()),
            "event_tsv_files_with_applicable_json_rate": float(
                sub["event_tsv_with_applicable_json"].sum() / n_tsv_files
            ) if n_tsv_files else math.nan,
            "event_tsv_files_with_descriptive_json_rate": float(
                sub["event_tsv_with_descriptive_json"].sum() / n_tsv_files
            ) if n_tsv_files else math.nan,
            "event_tsv_files_with_experiment_specific_json_rate": float(
                sub["event_tsv_with_experiment_specific_json"].sum() / n_tsv_files
            ) if n_tsv_files else math.nan,
            "event_json_experiment_specific_file_rate": float(
                sub["event_json_experiment_specific_count"].sum() / n_json_files
            ) if n_json_files else math.nan,
            "event_json_bookkeeping_only_file_rate": float(
                sub["event_json_bookkeeping_only_count"].sum() / n_json_files
            ) if n_json_files else math.nan,
            "event_json_provenance_or_shell_file_rate": float(
                sub["event_json_provenance_or_shell_count"].sum() / n_json_files
            ) if n_json_files else math.nan,
            "median_event_score": float(sub["event_score"].median()),
            "median_discovery_score": float(sub["discovery_score"].median()),
            "median_submitter_discovery_score_excluding_doi": float(
                sub["submitter_discovery_score_excluding_doi"].median()
            ),
        })
    pd.DataFrame(rows).to_csv(root / "results" / "openneuro_event_annotation_family_summary.csv", index=False)


def write_methods_note(root: Path, summary: dict[str, Any]) -> None:
    note = f"""# Reproducibility Note

Generated at `{summary['finished_at_utc']}` from the OpenNeuro GraphQL endpoint:

`{GRAPHQL_URL}`

The analysis intentionally downloaded only:

- dataset and latest-snapshot metadata exposed by the OpenNeuro API;
- recursive file names, sizes, and URLs for latest public snapshots;
- `events.json` and `_events.json` sidecars up to 2 MB, ranked toward inherited/task-level files;
- the first 8 KB of sampled `events.tsv` or `_events.tsv` files to inspect the first
  header line (default cap: 12 TSV files per dataset). These bounded text ranges may
  include early event rows, but downstream analysis uses only the parsed header columns.

No raw `.nii`, EEG/MEG/iEEG binary, NWB, or MATLAB data files were downloaded.

Primary inclusion denominator: latest public OpenNeuro snapshots with either
OpenNeuro task metadata or an observed event TSV. A broader functional/electrophysiology
denominator is retained in `openneuro_event_annotation_summary.json` as a sensitivity analysis.

File-tree fetch errors in the run: `{summary['n_file_tree_fetch_errors']}`.
"""
    (root / "paper" / "REPRODUCIBILITY.md").write_text(note, encoding="utf-8")


def write_readme(root: Path, summary: dict[str, Any]) -> None:
    readme = f"""# OpenNeuro Event Annotation Readiness Audit

This repository contains a metadata and bounded text-range reproducibility package for the paper:

**Event files are common, but semantic event metadata remain uneven in OpenNeuro BIDS datasets**

Journal: Neuroinformatics

Author: Yuxuan Xu

Affiliation: College of Computing, Georgia Institute of Technology, Atlanta, GA, United States

Corresponding author: Yuxuan Xu, yxu923@gatech.edu

To validate the submitted derived outputs, run:

```bash
python3 -m venv .venv
. .venv/bin/activate
pip install -r requirements.txt
python scripts/validate_package.py .
```

The package also contains the live-query analysis script. Running
`python scripts/run_openneuro_event_annotation_audit.py --root .` will query current
public OpenNeuro metadata and may not reproduce the exact 2026-06-25 counts if
OpenNeuro records have changed. The submitted derived CSV/JSON outputs are the frozen
records used for the manuscript tables and figures.

The completed run summarized here used `{summary['n_public_latest_snapshots']}` public
latest snapshots and `{summary['n_event_relevant_snapshots']}` event relevant snapshots.
The script caches OpenNeuro metadata, small event JSON sidecars, and bounded TSV text ranges
under `data/cache/` so interrupted runs can resume. It does not download raw neural data.
The TSV text ranges are used only to parse event-file header columns.

Outputs:

- `results/openneuro_event_annotation_dataset_metrics.csv`
- `results/openneuro_event_annotation_family_summary.csv`
- `results/openneuro_event_annotation_summary.json`
- `results/event_header_columns.json`
- `results/figures/figure1_event_readiness.*`
- `results/figures/figure2_metadata_validation.*`
- `paper/REPRODUCIBILITY.md`
- `MANIFEST.json`
"""
    (root / "README.md").write_text(readme, encoding="utf-8")


def write_manifest(root: Path) -> None:
    rows = []
    allowed_roots = {"paper", "results", "scripts"}
    allowed_files = {"README.md", "requirements.txt"}
    excluded_names = {"SUBMISSION" + "_STRATEGY.md"}
    for path in sorted(root.rglob("*")):
        rel = path.relative_to(root)
        if (
            path.is_file()
            and path.name != "MANIFEST.json"
            and path.name not in excluded_names
            and "__pycache__" not in rel.parts
            and (
            rel.parts[0] in allowed_roots or str(rel) in allowed_files
            )
        ):
            digest = hashlib.sha256(path.read_bytes()).hexdigest()
            rows.append({
                "path": str(path.relative_to(root)),
                "bytes": path.stat().st_size,
                "sha256": digest,
            })
    (root / "MANIFEST.json").write_text(json.dumps(rows, indent=2), encoding="utf-8")


def main() -> None:
    parser = argparse.ArgumentParser()
    parser.add_argument("--root", type=Path, default=Path(__file__).resolve().parents[1])
    parser.add_argument("--refresh-index", action="store_true")
    parser.add_argument("--refresh-files", action="store_true")
    parser.add_argument("--workers", type=int, default=4)
    parser.add_argument("--max-json-per-dataset", type=int, default=10000)
    parser.add_argument("--max-tsv-headers-per-dataset", type=int, default=12)
    parser.add_argument("--limit", type=int, default=0, help="debug limit on public datasets")
    args = parser.parse_args()

    root = args.root.resolve()
    paths = ensure_dirs(root)
    started = utc_now()
    print(f"started {started}", flush=True)

    index = fetch_index(
        paths["cache"],
        refresh=args.refresh_index,
        detail_workers=max(1, args.workers),
        limit=max(0, args.limit),
    )
    public = [ds for ds in index if ds.get("public") and (ds.get("latestSnapshot") or {}).get("tag")]
    print(f"public latest snapshots: {len(public)}", flush=True)

    file_trees = fetch_all_file_trees(paths["cache"], public, refresh=args.refresh_files, workers=max(1, args.workers))

    rows = []
    header_columns: dict[str, list[str]] = {}
    for i, ds in enumerate(public, start=1):
        payload = file_trees.get(ds["id"], {"files": [], "fetch_error": "missing file tree"})
        files = payload.get("files") or []
        inspection = inspect_event_annotations(
            ds["id"],
            files,
            paths["cache"],
            max_json_per_dataset=args.max_json_per_dataset,
            max_tsv_headers_per_dataset=args.max_tsv_headers_per_dataset,
        )
        header_columns[ds["id"]] = inspection.pop("event_header_columns")
        rows.append(summarize_dataset(ds, payload, inspection))
        if i == 1 or i % 10 == 0 or i == len(public):
            print(f"dataset metrics: {i}/{len(public)}", flush=True)

    df = pd.DataFrame(rows)
    csv_path = paths["results"] / "openneuro_event_annotation_dataset_metrics.csv"
    df.to_csv(csv_path, index=False)
    write_family_summary(root, df)
    (paths["results"] / "event_header_columns.json").write_text(
        json.dumps(header_columns, indent=2, ensure_ascii=False),
        encoding="utf-8",
    )
    make_figures(df, paths["figures"])
    finished = utc_now()
    summary = compute_summary(df, started, finished)
    (paths["results"] / "openneuro_event_annotation_summary.json").write_text(
        json.dumps(summary, indent=2, ensure_ascii=False),
        encoding="utf-8",
    )
    write_methods_note(root, summary)
    write_readme(root, summary)
    write_manifest(root)
    print(json.dumps(summary, indent=2), flush=True)


if __name__ == "__main__":
    main()
