# Supplementary material for: Event Files are Common, But Semantic Event Metadata Remain Uneven in OpenNeuro BIDS Datasets
Source: Neuroinformatics. 2026 Jul 8;24(3):40. doi: 10.1007/s12021-026-09797-y (PMC13346197; doi:10.1007/s12021-026-09797-y)
Supplement: Supplementary file 1 — Supplementary Material 1 Reproducibility package containing analysis scripts, requirements, derived CSV/JSON outputs, figures, manifest hashes, validation notes, and the manuscript source Markdown used to reproduce the reported audit tables and figures (ZIP 898 KB) [file 12021_2026_9797_MOESM1_ESM.zip › scripts/validate_package.py]

#!/usr/bin/env python3
"""Validate the OpenNeuro event-annotation audit package."""

from __future__ import annotations

import json
import hashlib
import sys
from pathlib import Path

import numpy as np
import pandas as pd
from PIL import Image


REQUIRED_FILES = [
    "README.md",
    "requirements.txt",
    "scripts/run_openneuro_event_annotation_audit.py",
    "scripts/validate_package.py",
    "paper/manuscript.md",
    "paper/REPRODUCIBILITY.md",
    "paper/SOURCES.md",
    "results/openneuro_event_annotation_dataset_metrics.csv",
    "results/openneuro_event_annotation_family_summary.csv",
    "results/openneuro_event_annotation_summary.json",
    "results/event_header_columns.json",
    "results/figures/figure1_event_readiness.pdf",
    "results/figures/figure2_metadata_validation.pdf",
    "results/figures/figure1_event_readiness.png",
    "results/figures/figure2_metadata_validation.png",
]


def fail(message: str) -> None:
    raise AssertionError(message)


def validate(root: Path) -> dict[str, object]:
    missing = [path for path in REQUIRED_FILES if not (root / path).exists()]
    if missing:
        fail(f"missing required files: {missing}")

    df = pd.read_csv(root / "results/openneuro_event_annotation_dataset_metrics.csv")
    fam = pd.read_csv(root / "results/openneuro_event_annotation_family_summary.csv")
    summary = json.loads((root / "results/openneuro_event_annotation_summary.json").read_text())

    if len(df) != summary["n_public_latest_snapshots"]:
        fail("dataset CSV row count does not match summary")
    if int(df["event_expected"].sum()) != summary["n_event_relevant_snapshots"]:
        fail("event-relevant count does not match summary")
    fetch_errors = int((df["fetch_error"].fillna("").astype(str) != "").sum())
    if fetch_errors != summary["n_file_tree_fetch_errors"]:
        fail("file-tree fetch-error count does not match summary")
    if fetch_errors / len(df) > 0.03:
        fail("file-tree fetch-error rate exceeds 3%")
    if "event_json_total_detected" in df and not (df["n_events_json"] == df["event_json_total_detected"]).all():
        fail("event JSON filename counts disagree with inspection counts")
    if "event_tsv_total_detected" in df and not (df["n_events_tsv"] == df["event_tsv_total_detected"]).all():
        fail("event TSV filename counts disagree with inspection counts")
    if int(df.get("event_json_exceeds_cap", pd.Series(dtype=int)).sum()) > 0:
        fail("event JSON cap was exceeded; raise --max-json-per-dataset or report a sensitivity run")
    header_failures = int(((df.get("event_tsv_headers_sampled", 0) > 0) & (df.get("event_tsv_header_fetch_ok", 0) == 0)).sum())
    if header_failures > 10:
        fail("too many sampled event TSV header fetch failures")
    if set(["fMRI", "EEG", "MEG", "iEEG"]) - set(fam["family"]):
        fail("family summary lacks a primary modality")
    for _, row in fam.iterrows():
        sub = df[(df["public"]) & (df["event_expected"] == 1) & (df["family"] == row["family"])]
        if int(row["n"]) != int(len(sub)):
            fail(f"family summary n mismatch for {row['family']}")
        checks = {
            "events_tsv_rate": "has_events_tsv",
            "events_json_rate": "has_events_json",
            "json_definitions_rate": "event_json_has_descriptions",
            "hed_json_rate": "hed_in_event_json",
            "hed_tsv_rate": "hed_column_in_events_tsv",
            "semantic_columns_rate": "semantic_event_columns_seen",
        }
        for out_col, src_col in checks.items():
            if not np.isclose(float(row[out_col]), float(sub[src_col].mean())):
                fail(f"family summary {out_col} mismatch for {row['family']}")

    for fig_name in ["figure1_event_readiness.png", "figure2_metadata_validation.png"]:
        fig_path = root / "results" / "figures" / fig_name
        image = Image.open(fig_path).convert("L")
        arr = np.asarray(image)
        if arr.shape[0] < 1000 or arr.shape[1] < 1000:
            fail(f"{fig_name} is unexpectedly small")
        if float(arr.std()) < 5:
            fail(f"{fig_name} appears blank")
    for pdf_name in ["figure1_event_readiness.pdf", "figure2_metadata_validation.pdf"]:
        pdf_path = root / "results" / "figures" / pdf_name
        if not pdf_path.read_bytes().startswith(b"%PDF"):
            fail(f"{pdf_name} is not a valid PDF")

    manuscript = (root / "paper" / "manuscript.md").read_text(encoding="utf-8")
    for needle in ["OpenNeuro", "BIDS", "HED", "Limitations"]:
        if needle not in manuscript:
            fail(f"manuscript missing {needle}")
    if "Fig. 1" not in manuscript and "Figure 1" not in manuscript and "../results/figures/figure1_event_readiness.png" not in manuscript:
        fail("manuscript does not reference Fig. 1")
    if "Fig. 2" not in manuscript and "Figure 2" not in manuscript:
        fail("manuscript does not reference Fig. 2")

    if "Table 1" not in manuscript:
        fail("manuscript does not call out Table 1")
    if "Online Resource 1" not in manuscript:
        fail("manuscript does not describe Online Resource 1")

    manifest_path = root / "MANIFEST.json"
    manifest_records = []
    if manifest_path.exists():
        manifest_records = json.loads(manifest_path.read_text(encoding="utf-8"))

    forbidden_parts = {"data", "cache", "development_notes", "archive", "__pycache__"}
    forbidden_names = {"private_notes.md"}
    forbidden_text = [
        str(Path.home()),
        "acceptance " + "probability",
        "internal " + "review " + "notes",
    ]
    if manifest_records:
        package_paths = [root / rec["path"] for rec in manifest_records]
    else:
        package_paths = [root / path for path in REQUIRED_FILES if (root / path).exists()]
    for path in package_paths:
        rel_parts = set(path.relative_to(root).parts)
        if path.is_file() and (rel_parts & forbidden_parts or path.name in forbidden_names):
            fail(f"forbidden package file present: {path.relative_to(root)}")
        if path.is_file() and path.suffix.lower() in {".md", ".txt", ".json", ".csv", ".py"}:
            text = path.read_text(encoding="utf-8", errors="ignore")
            for needle in forbidden_text:
                if needle in text:
                    fail(f"forbidden internal text {needle!r} found in {path.relative_to(root)}")

    raw_suffixes = (".nii", ".nii.gz", ".fif", ".vhdr", ".vmrk", ".eeg", ".edf", ".bdf", ".set", ".fdt", ".nwb", ".bin", ".mat")
    raw_cache_files = [
        str(path.relative_to(root))
        for path in (root / "data" / "cache").rglob("*")
        if path.is_file() and path.name.endswith(raw_suffixes)
    ]
    if raw_cache_files:
        fail(f"raw neural data files found in cache: {raw_cache_files[:5]}")

    if manifest_records:
        for rec in manifest_records:
            path = root / rec["path"]
            if not path.exists():
                fail(f"manifest path missing: {rec['path']}")
            data = path.read_bytes()
            if len(data) != int(rec["bytes"]):
                fail(f"manifest byte mismatch: {rec['path']}")
            if hashlib.sha256(data).hexdigest() != rec["sha256"]:
                fail(f"manifest hash mismatch: {rec['path']}")

    return {
        "rows": len(df),
        "event_relevant": int(df["event_expected"].sum()),
        "fetch_errors": fetch_errors,
        "families": fam[["family", "n"]].to_dict(orient="records"),
    }


def main() -> None:
    root = Path(sys.argv[1]) if len(sys.argv) > 1 else Path(__file__).resolve().parents[1]
    result = validate(root.resolve())
    print(json.dumps({"status": "pass", **result}, indent=2))


if __name__ == "__main__":
    main()
